# Supplementary material for: Preliminary study on comparative non-targeted metabolomics analysis sheds light on the chemical diversity of citrus fruit pulps
Source: PLoS One. 2026 Jul 22;21(7):e0353350. doi: 10.1371/journal.pone.0353350 (PMC13390813; doi:10.1371/journal.pone.0353350)
Supplement: S1 Data — (ZIP) [file pone.0353350.s002.zip › raw data/KGEE/kegg-Hongju vs Huyou.xlsx]

## Sheet: KEGG Pathway enrichment
Pathway Name	Pathway ID	Pvalue	Pvalue_adjusted	Compounds	Count	Pop Hit	List_Total	Background Genes	URL
Biosynthesis of amino acids	cic01230	0.000123	0.00859	C00022|Pyruvate|45.36640401;C00025|L-Glutamate|0.610244932;C00123|L-Leucine|0.602492931;C00152|L-Asparagine|0.345336544;C00322|2-Oxoadipate|4.014397765;C00493|Shikimate|0.580763734;C00624|N-Acetyl-L-glutamate|0.000491577;C02637|3-Dehydroshikimate|0.089830383	8	128	57	4744	http://www.kegg.jp/kegg-bin/show_pathway?cic01230/C00022%09red/C00025%09green/C00123%09green/C00152%09green/C00322%09red/C00493%09green/C00624%09green/C02637%09green
Starch and sucrose metabolism	cic00500	0.000921	0.0265	C00029|UDP-glucose|0.401223671;C00031|D-Glucose|1.56006769;C00095|D-Fructose|0.913713355;C00208|Maltose|2.261659081	4	37	57	4744	http://www.kegg.jp/kegg-bin/show_pathway?cic00500/C00029%09green/C00031%09red/C00095%09green/C00208%09red
ABC transporters	cic02010	0.00114	0.0265	C00025|L-Glutamate|0.610244932;C00031|D-Glucose|1.56006769;C00095|D-Fructose|0.913713355;C00123|L-Leucine|0.602492931;C00208|Maltose|2.261659081;C00299|Uridine|0.683673181;C05349|Ciprofloxacin|358.6691213	7	137	57	4744	http://www.kegg.jp/kegg-bin/show_pathway?cic02010/C00025%09green/C00031%09red/C00095%09green/C00123%09green/C00208%09red/C00299%09green/C05349%09red
Taurine and hypotaurine metabolism	cic00430	0.00215	0.0287	C00022|Pyruvate|45.36640401;C00025|L-Glutamate|0.610244932;C00606|3-Sulfino-L-alanine|0.189450381	3	22	57	4744	http://www.kegg.jp/kegg-bin/show_pathway?cic00430/C00022%09red/C00025%09green/C00606%09green
Tyrosine metabolism	cic00350	0.00227	0.0287	C00022|Pyruvate|45.36640401;C00355|3,4-Dihydroxy-L-phenylalanine|0.275119725;C01850|Rosmarinate|0.110801156;C06046|Salidroside|6.33844529;C06199|Hordenine|0.007555344	5	78	57	4744	http://www.kegg.jp/kegg-bin/show_pathway?cic00350/C00022%09red/C00355%09green/C01850%09green/C06046%09red/C06199%09green
Valine, leucine and isoleucine biosynthesis	cic00290	0.00246	0.0287	C00022|Pyruvate|45.36640401;C00123|L-Leucine|0.602492931;C02226|2-Methylmaleate|0.174564904	3	23	57	4744	http://www.kegg.jp/kegg-bin/show_pathway?cic00290/C00022%09red/C00123%09green/C02226%09green
Alanine, aspartate and glutamate metabolism	cic00250	0.00435	0.0435	C00022|Pyruvate|45.36640401;C00025|L-Glutamate|0.610244932;C00152|L-Asparagine|0.345336544	3	28	57	4744	http://www.kegg.jp/kegg-bin/show_pathway?cic00250/C00022%09red/C00025%09green/C00152%09green
2-Oxocarboxylic acid metabolism	cic01210	0.00505	0.0442	C00022|Pyruvate|45.36640401;C00025|L-Glutamate|0.610244932;C00123|L-Leucine|0.602492931;C00322|2-Oxoadipate|4.014397765;C00624|N-Acetyl-L-glutamate|0.000491577;C02226|2-Methylmaleate|0.174564904	6	134	57	4744	http://www.kegg.jp/kegg-bin/show_pathway?cic01210/C00022%09red/C00025%09green/C00123%09green/C00322%09red/C00624%09green/C02226%09green
C5-Branched dibasic acid metabolism	cic00660	0.00756	0.0574	C00022|Pyruvate|45.36640401;C00025|L-Glutamate|0.610244932;C02226|2-Methylmaleate|0.174564904	3	34	57	4744	http://www.kegg.jp/kegg-bin/show_pathway?cic00660/C00022%09red/C00025%09green/C02226%09green
Pentose phosphate pathway	cic00030	0.0082	0.0574	C00022|Pyruvate|45.36640401;C00031|D-Glucose|1.56006769;C00257|D-Gluconic acid|0.307341437	3	35	57	4744	http://www.kegg.jp/kegg-bin/show_pathway?cic00030/C00022%09red/C00031%09red/C00257%09green
Biosynthesis of secondary metabolites	cic01110	0.00952	0.0606	C00022|Pyruvate|45.36640401;C00025|L-Glutamate|0.610244932;C00029|UDP-glucose|0.401223671;C00031|D-Glucose|1.56006769;C00072|Ascorbate|472.95703;C00095|D-Fructose|0.913713355;C00123|L-Leucine|0.602492931;C00152|L-Asparagine|0.345336544;C00208|Maltose|2.261659081;C00257|D-Gluconic acid|0.307341437;C00275|D-Mannose 6-phosphate|0.541106449;C00322|2-Oxoadipate|4.014397765;C00355|3,4-Dihydroxy-L-pheny…	34	2059	57	4744	http://www.kegg.jp/kegg-bin/show_pathway?cic01110/C00022%09red/C00025%09green/C00029%09green/C00031%09red/C00072%09red/C00095%09green/C00123%09green/C00152%09green/C00208%09red/C00257%09green/C00275%09green/C00322%09red/C00355%09green/C00371%09red/C00397%09red/C00408%09green/C00482%09red/C00493%09green/C00624%09green/C00864%09green/C02637%09green/C05631%09red/C05901%09red/C06074%09red/C06561%09gr…
Zeatin biosynthesis	cic00908	0.0111	0.0622	C00029|UDP-glucose|0.401223671;C00147|Adenine|0.400510788;C00371|Zeatin|1.288915227	3	39	57	4744	http://www.kegg.jp/kegg-bin/show_pathway?cic00908/C00029%09green/C00147%09green/C00371%09red
Flavonoid biosynthesis	cic00941	0.0116	0.0622	C05631|Eriodictyol|298.2653217;C06561|Naringenin chalcone|0.53541834;C09099|Naringenin 7-O-beta-D-glucoside|0.522567487;C09789|Naringin|0.519965307	4	74	57	4744	http://www.kegg.jp/kegg-bin/show_pathway?cic00941/C05631%09red/C06561%09green/C09099%09green/C09789%09green
Galactose metabolism	cic00052	0.0173	0.0866	C00029|UDP-glucose|0.401223671;C00031|D-Glucose|1.56006769;C00095|D-Fructose|0.913713355	3	46	57	4744	http://www.kegg.jp/kegg-bin/show_pathway?cic00052/C00029%09green/C00031%09red/C00095%09green
Ascorbate and aldarate metabolism	cic00053	0.0205	0.0957	C00022|Pyruvate|45.36640401;C00029|UDP-glucose|0.401223671;C00072|Ascorbate|472.95703	3	49	57	4744	http://www.kegg.jp/kegg-bin/show_pathway?cic00053/C00022%09red/C00029%09green/C00072%09red
Flavone and flavonol biosynthesis	cic00944	0.0228	0.0988	C03951|Luteolin 7-O-beta-D-glucoside|0.241210924;C04858|Apigenin 7-O-[beta-D-apiosyl-(1->2)-beta-D-glucoside]|0.615932382;C21833|Kaempferol-3-O-rutinoside|0.124189416	3	51	57	4744	http://www.kegg.jp/kegg-bin/show_pathway?cic00944/C03951%09green/C04858%09green/C21833%09green
Aminoacyl-tRNA biosynthesis	cic00970	0.024	0.0988	C00025|L-Glutamate|0.610244932;C00123|L-Leucine|0.602492931;C00152|L-Asparagine|0.345336544	3	52	57	4744	http://www.kegg.jp/kegg-bin/show_pathway?cic00970/C00025%09green/C00123%09green/C00152%09green
Nicotinate and nicotinamide metabolism	cic00760	0.0278	0.108	C00022|Pyruvate|45.36640401;C01004|N-Methylnicotinate|0.655069147;C03722|Quinolinate|31.93848622	3	55	57	4744	http://www.kegg.jp/kegg-bin/show_pathway?cic00760/C00022%09red/C01004%09green/C03722%09red
Arginine biosynthesis	cic00220	0.0305	0.112	C00025|L-Glutamate|0.610244932;C00624|N-Acetyl-L-glutamate|0.000491577	2	23	57	4744	http://www.kegg.jp/kegg-bin/show_pathway?cic00220/C00025%09green/C00624%09green
Phenylalanine metabolism	cic00360	0.0347	0.119	C00022|Pyruvate|45.36640401;C00601|Phenylacetaldehyde|211.540776;C03519|N-Acetyl-L-phenylalanine|465.289489	3	60	57	4744	http://www.kegg.jp/kegg-bin/show_pathway?cic00360/C00022%09red/C00601%09red/C03519%09red
Stilbenoid, diarylheptanoid and gingerol biosynthesis	cic00945	0.0357	0.119	C05901|Piceatannol|1.890307185;C10443|Curcumin|10.60229292	2	25	57	4744	http://www.kegg.jp/kegg-bin/show_pathway?cic00945/C05901%09red/C10443%09red
Amino sugar and nucleotide sugar metabolism	cic00520	0.0399	0.127	C00029|UDP-glucose|0.401223671;C00031|D-Glucose|1.56006769;C00270|N-Acetylneuraminate|347.1643139;C00275|D-Mannose 6-phosphate|0.541106449	4	108	57	4744	http://www.kegg.jp/kegg-bin/show_pathway?cic00520/C00029%09green/C00031%09red/C00270%09red/C00275%09green
Pantothenate and CoA biosynthesis	cic00770	0.0439	0.134	C00022|Pyruvate|45.36640401;C00864|Pantothenate|0.795528775	2	28	57	4744	http://www.kegg.jp/kegg-bin/show_pathway?cic00770/C00022%09red/C00864%09green
Glycolysis / Gluconeogenesis	cic00010	0.0528	0.154	C00022|Pyruvate|45.36640401;C00031|D-Glucose|1.56006769	2	31	57	4744	http://www.kegg.jp/kegg-bin/show_pathway?cic00010/C00022%09red/C00031%09red
beta-Alanine metabolism	cic00410	0.0559	0.157	C00864|Pantothenate|0.795528775;C03722|Quinolinate|31.93848622	2	32	57	4744	http://www.kegg.jp/kegg-bin/show_pathway?cic00410/C00864%09green/C03722%09red
Phenylalanine, tyrosine and tryptophan biosynthesis	cic00400	0.0623	0.168	C00493|Shikimate|0.580763734;C02637|3-Dehydroshikimate|0.089830383	2	34	57	4744	http://www.kegg.jp/kegg-bin/show_pathway?cic00400/C00493%09green/C02637%09green
Glutathione metabolism	cic00480	0.0757	0.196	C00025|L-Glutamate|0.610244932;C00072|Ascorbate|472.95703	2	38	57	4744	http://www.kegg.jp/kegg-bin/show_pathway?cic00480/C00025%09green/C00072%09red
Metabolic pathways	cic01100	0.0866	0.216	C00022|Pyruvate|45.36640401;C00025|L-Glutamate|0.610244932;C00029|UDP-glucose|0.401223671;C00031|D-Glucose|1.56006769;C00072|Ascorbate|472.95703;C00095|D-Fructose|0.913713355;C00123|L-Leucine|0.602492931;C00147|Adenine|0.400510788;C00152|L-Asparagine|0.345336544;C00208|Maltose|2.261659081;C00257|D-Gluconic acid|0.307341437;C00270|N-Acetylneuraminate|347.1643139;C00275|D-Mannose 6-phosphate|0.5411…	38	2702	57	4744	http://www.kegg.jp/kegg-bin/show_pathway?cic01100/C00022%09red/C00025%09green/C00029%09green/C00031%09red/C00072%09red/C00095%09green/C00123%09green/C00147%09green/C00152%09green/C00208%09red/C00257%09green/C00270%09red/C00275%09green/C00299%09green/C00322%09red/C00355%09green/C00371%09red/C00408%09green/C00482%09red/C00493%09green/C00601%09red/C00606%09green/C00624%09green/C00864%09green/C00951%…
Butanoate metabolism	cic00650	0.09	0.217	C00022|Pyruvate|45.36640401;C00025|L-Glutamate|0.610244932	2	42	57	4744	http://www.kegg.jp/kegg-bin/show_pathway?cic00650/C00022%09red/C00025%09green
Cyanoamino acid metabolism	cic00460	0.101	0.233	C00152|L-Asparagine|0.345336544;C01401|Alanine|0.577297249	2	45	57	4744	http://www.kegg.jp/kegg-bin/show_pathway?cic00460/C00152%09green/C01401%09green
Plant hormone signal transduction	cic04075	0.135	0.282	C00371|Zeatin|1.288915227	1	12	57	4744	http://www.kegg.jp/kegg-bin/show_pathway?cic04075/C00371%09red
Lysine degradation	cic00310	0.137	0.282	C00322|2-Oxoadipate|4.014397765;C00408|L-Pipecolate|0.530334684	2	54	57	4744	http://www.kegg.jp/kegg-bin/show_pathway?cic00310/C00322%09red/C00408%09green
Fructose and mannose metabolism	cic00051	0.137	0.282	C00095|D-Fructose|0.913713355;C00275|D-Mannose 6-phosphate|0.541106449	2	54	57	4744	http://www.kegg.jp/kegg-bin/show_pathway?cic00051/C00095%09green/C00275%09green
Pentose and glucuronate interconversions	cic00040	0.141	0.282	C00022|Pyruvate|45.36640401;C00029|UDP-glucose|0.401223671	2	55	57	4744	http://www.kegg.jp/kegg-bin/show_pathway?cic00040/C00022%09red/C00029%09green
Carbon metabolism	cic01200	0.156	0.298	C00022|Pyruvate|45.36640401;C00025|L-Glutamate|0.610244932;C00257|D-Gluconic acid|0.307341437	3	114	57	4744	http://www.kegg.jp/kegg-bin/show_pathway?cic01200/C00022%09red/C00025%09green/C00257%09green
Glyoxylate and dicarboxylate metabolism	cic00630	0.17	0.314	C00022|Pyruvate|45.36640401;C00025|L-Glutamate|0.610244932	2	62	57	4744	http://www.kegg.jp/kegg-bin/show_pathway?cic00630/C00022%09red/C00025%09green
Cysteine and methionine metabolism	cic00270	0.175	0.314	C00022|Pyruvate|45.36640401;C00606|3-Sulfino-L-alanine|0.189450381	2	63	57	4744	http://www.kegg.jp/kegg-bin/show_pathway?cic00270/C00022%09red/C00606%09green
Pyrimidine metabolism	cic00240	0.183	0.321	C00029|UDP-glucose|0.401223671;C00299|Uridine|0.683673181	2	65	57	4744	http://www.kegg.jp/kegg-bin/show_pathway?cic00240/C00029%09green/C00299%09green
Phenylpropanoid biosynthesis	cic00940	0.196	0.335	C00482|Sinapate|1.332943499;C01533|Syringin|1.787586055	2	68	57	4744	http://www.kegg.jp/kegg-bin/show_pathway?cic00940/C00482%09red/C01533%09red
Nitrogen metabolism	cic00910	0.206	0.343	C00025|L-Glutamate|0.610244932	1	19	57	4744	http://www.kegg.jp/kegg-bin/show_pathway?cic00910/C00025%09green
Citrate cycle (TCA cycle)	cic00020	0.215	0.35	C00022|Pyruvate|45.36640401	1	20	57	4744	http://www.kegg.jp/kegg-bin/show_pathway?cic00020/C00022%09red
Caffeine metabolism	cic00232	0.234	0.368	C16357|3-Methylxanthine|0.104574214	1	22	57	4744	http://www.kegg.jp/kegg-bin/show_pathway?cic00232/C16357%09green
Arginine and proline metabolism	cic00330	0.241	0.368	C00022|Pyruvate|45.36640401;C00025|L-Glutamate|0.610244932	2	78	57	4744	http://www.kegg.jp/kegg-bin/show_pathway?cic00330/C00022%09red/C00025%09green
Carbon fixation in photosynthetic organisms	cic00710	0.243	0.368	C00022|Pyruvate|45.36640401	1	23	57	4744	http://www.kegg.jp/kegg-bin/show_pathway?cic00710/C00022%09red
Betalain biosynthesis	cic00965	0.252	0.368	C00355|3,4-Dihydroxy-L-phenylalanine|0.275119725	1	24	57	4744	http://www.kegg.jp/kegg-bin/show_pathway?cic00965/C00355%09green
Ether lipid metabolism	cic00565	0.261	0.368	C00670|sn-Glycero-3-phosphocholine|0.664753702	1	25	57	4744	http://www.kegg.jp/kegg-bin/show_pathway?cic00565/C00670%09green
Tryptophan metabolism	cic00380	0.263	0.368	C00322|2-Oxoadipate|4.014397765;C03722|Quinolinate|31.93848622	2	83	57	4744	http://www.kegg.jp/kegg-bin/show_pathway?cic00380/C00322%09red/C03722%09red
Thiamine metabolism	cic00730	0.313	0.422	C00022|Pyruvate|45.36640401	1	31	57	4744	http://www.kegg.jp/kegg-bin/show_pathway?cic00730/C00022%09red
Pyruvate metabolism	cic00620	0.313	0.422	C00022|Pyruvate|45.36640401	1	31	57	4744	http://www.kegg.jp/kegg-bin/show_pathway?cic00620/C00022%09red
Lysine biosynthesis	cic00300	0.346	0.457	C00322|2-Oxoadipate|4.014397765	1	35	57	4744	http://www.kegg.jp/kegg-bin/show_pathway?cic00300/C00322%09red
Glycerolipid metabolism	cic00561	0.369	0.479	C00029|UDP-glucose|0.401223671	1	38	57	4744	http://www.kegg.jp/kegg-bin/show_pathway?cic00561/C00029%09green
Monobactam biosynthesis	cic00261	0.377	0.48	C00022|Pyruvate|45.36640401	1	39	57	4744	http://www.kegg.jp/kegg-bin/show_pathway?cic00261/C00022%09red
Valine, leucine and isoleucine degradation	cic00280	0.399	0.499	C00123|L-Leucine|0.602492931	1	42	57	4744	http://www.kegg.jp/kegg-bin/show_pathway?cic00280/C00123%09green
alpha-Linolenic acid metabolism	cic00592	0.414	0.507	C11512|Methyl jasmonate|1.715627377	1	44	57	4744	http://www.kegg.jp/kegg-bin/show_pathway?cic00592/C11512%09red
Terpenoid backbone biosynthesis	cic00900	0.421	0.507	C00022|Pyruvate|45.36640401	1	45	57	4744	http://www.kegg.jp/kegg-bin/show_pathway?cic00900/C00022%09red
Histidine metabolism	cic00340	0.435	0.507	C00025|L-Glutamate|0.610244932	1	47	57	4744	http://www.kegg.jp/kegg-bin/show_pathway?cic00340/C00025%09green
Glycine, serine and threonine metabolism	cic00260	0.455	0.523	C00022|Pyruvate|45.36640401	1	50	57	4744	http://www.kegg.jp/kegg-bin/show_pathway?cic00260/C00022%09red
Glycerophospholipid metabolism	cic00564	0.468	0.529	C00670|sn-Glycero-3-phosphocholine|0.664753702	1	52	57	4744	http://www.kegg.jp/kegg-bin/show_pathway?cic00564/C00670%09green
Phosphonate and phosphinate metabolism	cic00440	0.494	0.549	C00022|Pyruvate|45.36640401	1	56	57	4744	http://www.kegg.jp/kegg-bin/show_pathway?cic00440/C00022%09red
Tropane, piperidine and pyridine alkaloid biosynthesis	cic00960	0.563	0.616	C00408|L-Pipecolate|0.530334684	1	68	57	4744	http://www.kegg.jp/kegg-bin/show_pathway?cic00960/C00408%09green
Glucosinolate biosynthesis	cic00966	0.609	0.646	C00123|L-Leucine|0.602492931	1	77	57	4744	http://www.kegg.jp/kegg-bin/show_pathway?cic00966/C00123%09green
Purine metabolism	cic00230	0.686	0.717	C00147|Adenine|0.400510788	1	95	57	4744	http://www.kegg.jp/kegg-bin/show_pathway?cic00230/C00147%09green
Diterpenoid biosynthesis	cic00904	0.773	0.787	C06091|Aconitine|0.245183494	1	121	57	4744	http://www.kegg.jp/kegg-bin/show_pathway?cic00904/C06091%09green
Isoquinoline alkaloid biosynthesis	cic00950	0.776	0.787	C00355|3,4-Dihydroxy-L-phenylalanine|0.275119725	1	122	57	4744	http://www.kegg.jp/kegg-bin/show_pathway?cic00950/C00355%09green
Porphyrin and chlorophyll metabolism	cic00860	0.825	0.825	C00025|L-Glutamate|0.610244932	1	142	57	4744	http://www.kegg.jp/kegg-bin/show_pathway?cic00860/C00025%09green

## Sheet: KEGG ID mapping
Metabolite name	FoldChange	Log2FoldChange	Formula	Names	KEGG CID	KEGG Pathways
Pyruvic Acid	45.3664	5.50355	C3H4O3	Pyruvate;Pyruvic acid;2-Oxopropanoate;2-Oxopropanoic acid;Pyroracemic acid;pyruvate	C00022	map00430,Taurine and hypotaurine metabolism|map01502,Vancomycin resistance|map00270,Cysteine and methionine metabolism|map00040,Pentose and glucuronate interconversions|map01200,Carbon metabolism|map00330,Arginine and proline metabolism|map00999,Biosynthesis of various secondary metabolites - part 1|map00250,Alanine, aspartate and glutamate metabolism|map00620,Pyruvate metabolism|map00350,Tyrosin…
L-Glutamic Acid	0.610245	-0.71254	C5H9NO4	L-Glutamate;L-Glutamic acid;L-Glutaminic acid;Glutamate;glutamate	C00025	map01200,Carbon metabolism|map00330,Arginine and proline metabolism|map00480,Glutathione metabolism|map00250,Alanine, aspartate and glutamate metabolism|map00630,Glyoxylate and dicarboxylate metabolism|map00430,Taurine and hypotaurine metabolism|map02010,ABC transporters|map00860,Porphyrin and chlorophyll metabolism|map01100,Metabolic pathways|map00220,Arginine biosynthesis|map01210,2-Oxocarboxyl…
UDP-D-Glucose	0.401224	-1.31752	C15H24N2O17P2	UDP-glucose;UDPglucose;UDP-D-glucose;Uridine diphosphate glucose;UDP-alpha-D-glucose	C00029	map01100,Metabolic pathways|map01110,Biosynthesis of secondary metabolites|map00561,Glycerolipid metabolism|map00908,Zeatin biosynthesis|map00520,Amino sugar and nucleotide sugar metabolism|map00040,Pentose and glucuronate interconversions|map00053,Ascorbate and aldarate metabolism|map00052,Galactose metabolism|map00240,Pyrimidine metabolism|map00500,Starch and sucrose metabolism
Glucose	1.56007	0.641609	C6H12O6	D-Glucose;Grape sugar;Dextrose;Glucose;D-Glucopyranose;glucose	C00031	map01110,Biosynthesis of secondary metabolites|map02010,ABC transporters|map00901,Indole alkaloid biosynthesis|map01100,Metabolic pathways|map00520,Amino sugar and nucleotide sugar metabolism|map00052,Galactose metabolism|map00010,Glycolysis / Gluconeogenesis|map00500,Starch and sucrose metabolism|map00030,Pentose phosphate pathway|map04933,AGE-RAGE signaling pathway in diabetic complications
Ascorbic Acid	472.957	8.88557	C6H8O6	Ascorbate;Ascorbic acid;L-Ascorbate;L-Ascorbic acid;Vitamin C	C00072	map01100,Metabolic pathways|map00480,Glutathione metabolism|map01110,Biosynthesis of secondary metabolites|map00053,Ascorbate and aldarate metabolism
D-Fructose	0.913713	-0.130186	C6H12O6	D-Fructose;Levulose;Fruit sugar;D-arabino-Hexulose;fructose	C00095	map01100,Metabolic pathways|map01110,Biosynthesis of secondary metabolites|map02010,ABC transporters|map00051,Fructose and mannose metabolism|map00052,Galactose metabolism|map00500,Starch and sucrose metabolism
L-Leucine	0.602493	-0.730984	C6H13NO2	L-Leucine;2-Amino-4-methylvaleric acid;(2S)-alpha-2-Amino-4-methylvaleric acid;(2S)-alpha-Leucine;leucine	C00123	map01100,Metabolic pathways|map01110,Biosynthesis of secondary metabolites|map00280,Valine, leucine and isoleucine degradation|map00290,Valine, leucine and isoleucine biosynthesis|map01210,2-Oxocarboxylic acid metabolism|map02010,ABC transporters|map01230,Biosynthesis of amino acids|map00966,Glucosinolate biosynthesis|map00970,Aminoacyl-tRNA biosynthesis
Adenine	0.400511	-1.32009	C5H5N5	Adenine;6-Aminopurine;adenine	C00147	map01100,Metabolic pathways|map00230,Purine metabolism|map00908,Zeatin biosynthesis
L-Asparagine	0.345337	-1.53393	C4H8N2O3	L-Asparagine;2-Aminosuccinamic acid;asparagine	C00152	map01100,Metabolic pathways|map01110,Biosynthesis of secondary metabolites|map00460,Cyanoamino acid metabolism|map01230,Biosynthesis of amino acids|map00250,Alanine, aspartate and glutamate metabolism|map00970,Aminoacyl-tRNA biosynthesis
Maltose	2.26166	1.17738	C12H22O11	Maltose;Malt sugar;alpha-D-Glucopyranosyl-(1->4)-D-glucopyranose;maltose	C00208	map01100,Metabolic pathways|map01110,Biosynthesis of secondary metabolites|map02010,ABC transporters|map00500,Starch and sucrose metabolism
Gluconate	0.307341	-1.70209	C6H12O7	D-Gluconic acid;D-Gluconate;D-gluco-Hexonic acid;gluconate	C00257	map01100,Metabolic pathways|map00030,Pentose phosphate pathway|map01110,Biosynthesis of secondary metabolites|map01200,Carbon metabolism
N-Acetylneuraminate	347.164	8.43947	C11H19NO9	N-Acetylneuraminate;N-Acetylneuraminic acid;5-Acetamido-3,5-dideoxy-D-glycero-D-galacto-2-nonulosonic acid;Neu5Ac	C00270	map01100,Metabolic pathways|map00520,Amino sugar and nucleotide sugar metabolism
D-Mannose-6-Phosphate	0.541106	-0.886016	C6H13O9P	D-Mannose 6-phosphate;mannose-6-phosphate	C00275	map01100,Metabolic pathways|map01110,Biosynthesis of secondary metabolites|map00520,Amino sugar and nucleotide sugar metabolism|map00051,Fructose and mannose metabolism
Uridine	0.683673	-0.548621	C9H12N2O6	Uridine;uridine	C00299	map00240,Pyrimidine metabolism|map01100,Metabolic pathways|map02010,ABC transporters
Glutamine	0.263673	-1.92318	C5H10N2O3	Glutamine;2-Aminoglutaramic acid	C00303
2-Oxoadipate	4.0144	2.00518	C6H8O5	2-Oxoadipate;2-Oxoadipic acid;2-oxoadipate	C00322	map01100,Metabolic pathways|map00310,Lysine degradation|map01110,Biosynthesis of secondary metabolites|map00300,Lysine biosynthesis|map01210,2-Oxocarboxylic acid metabolism|map01230,Biosynthesis of amino acids|map00380,Tryptophan metabolism
3,4-Dihydroxyphenylalanine	0.27512	-1.86187	C9H11NO4	3,4-Dihydroxy-L-phenylalanine;L-Dopa;3-Hydroxy-L-tyrosine;L-beta-(3,4-Dihydroxyphenyl)alanine;Levodopa;Dihydroxy-L-phenylalanine	C00355	map01100,Metabolic pathways|map01110,Biosynthesis of secondary metabolites|map00965,Betalain biosynthesis|map00950,Isoquinoline alkaloid biosynthesis|map00350,Tyrosine metabolism
Zeatin	1.28892	0.366157	C10H13N5O	Zeatin;N6-(4-Hydroxyisopentenyl)adenine;(E)-2-Methyl-4-(1H-purin-6-ylamino)but-2-en-1-ol;trans-Zeatin	C00371	map01100,Metabolic pathways|map01110,Biosynthesis of secondary metabolites|map00908,Zeatin biosynthesis|map04075,Plant hormone signal transduction
Tobramycin	18.8477	4.23631	C18H37N5O9	Tobramycin;Nebramycin factor 6;3'-Deoxykanamycin B	C00397	map01110,Biosynthesis of secondary metabolites
L-Pipecolic Acid	0.530335	-0.915025	C6H11NO2	L-Pipecolate;Pipecolinic acid;Pipecolic acid;2-Piperidinecarboxylic acid;(S)-Piperidine-2-carboxylic acid;pipecolate	C00408	map01100,Metabolic pathways|map00310,Lysine degradation|map01110,Biosynthesis of secondary metabolites|map00960,Tropane, piperidine and pyridine alkaloid biosynthesis
Sinapic Acid	1.33294	0.414616	C11H12O5	Sinapate;Sinapic acid;3,5-Dimethoxy-4-hydroxycinnamic acid	C00482	map01100,Metabolic pathways|map00940,Phenylpropanoid biosynthesis|map01110,Biosynthesis of secondary metabolites
Shikimic Acid	0.580764	-0.783977	C7H10O5	Shikimate;Shikimic acid;3,4,5-Trihydroxy-1-cyclohexenecarboxylic acid;shikimate	C00493	map01100,Metabolic pathways|map01110,Biosynthesis of secondary metabolites|map01230,Biosynthesis of amino acids|map00400,Phenylalanine, tyrosine and tryptophan biosynthesis
Phenylacetaldehyde	211.541	7.72479	C8H8O	Phenylacetaldehyde;alpha-Tolualdehyde	C00601	map01100,Metabolic pathways|map00360,Phenylalanine metabolism
L-Cysteine Sulfinic Acid	0.18945	-2.40011	C3H7NO4S	3-Sulfino-L-alanine;L-Cysteinesulfinic acid;3-Sulphino-L-alanine;3-Sulfinoalanine;cysteine sulfinic acid	C00606	map01100,Metabolic pathways|map00270,Cysteine and methionine metabolism|map00430,Taurine and hypotaurine metabolism
N-Acetylglutamic Acid	0.000491577	-10.9903	C7H11NO5	N-Acetyl-L-glutamate;N-Acetyl-L-glutamic acid;N-acetylglutamate	C00624	map01100,Metabolic pathways|map01210,2-Oxocarboxylic acid metabolism|map00220,Arginine biosynthesis|map01110,Biosynthesis of secondary metabolites|map01230,Biosynthesis of amino acids
Sn-Glycero-3-Phosphocholine	0.664754	-0.589108	C8H21NO6P	sn-Glycero-3-phosphocholine;Glycerophosphocholine;glycerophosphorylcholine (GPC)	C00670	map00565,Ether lipid metabolism|map00564,Glycerophospholipid metabolism
Serine	0.393846	-1.3443	C3H7NO3	Serine;2-Amino-3-hydroxypropionic acid;3-Hydroxyalanine	C00716
Lipoic Acid	7.50982	2.90878	C8H14O2S2	Lipoate;Lipoic acid;Thioctic acid;dl-alpha-Lipoic acid;DL-Thioctic acid	C00725
D-Pantothenic Acid	0.795529	-0.330014	C9H17NO5	Pantothenate;Pantothenic acid;(R)-Pantothenate;pantothenate	C00864	map01100,Metabolic pathways|map01110,Biosynthesis of secondary metabolites|map00770,Pantothenate and CoA biosynthesis|map00410,beta-Alanine metabolism
Estradiol	0.26945	-1.89191	C18H24O2	Estradiol-17beta;Estradiol;beta-Estradiol	C00951	map01100,Metabolic pathways
Trigonelline	0.655069	-0.610281	C7H7NO2	N-Methylnicotinate;Trigonelline;Trigenelline;1-Methylpyridinio-3-carboxylate;Betaine nicotinate;Caffearin;Gynesine;trigonelline (N'-methylnicotinate)	C01004	map00760,Nicotinate and nicotinamide metabolism
Dehydroepiandrosterone	0.354179	-1.49745	C19H28O2	Dehydroepiandrosterone;3beta-Hydroxyandrost-5-en-17-one;Dehydroisoandrosterone;DHA;DHEA	C01227	map01100,Metabolic pathways
Xylose	0.345059	-1.53508	C5H10O5	Xylose	C01394
Alanine	0.577297	-0.792614	C3H7NO2	Alanine;2-Aminopropionic acid;2-Aminopropanoic acid	C01401	map00460,Cyanoamino acid metabolism|map01100,Metabolic pathways
Syringin	1.78759	0.838013	C17H24O9	Syringin;Eleutheroside B	C01533	map00940,Phenylpropanoid biosynthesis
Tyrosine	1.60552	0.683039	C9H11NO3	Tyrosine;3-(p-Hydroxyphenyl)alanine;2-Amino-3-(p-hydroxyphenyl)propionic acid	C01536
Etoposide	64.2029	6.00457	C29H32O13	Etoposide;VP-16	C01576
Ibuprofen	2.16637	1.11528	C13H18O2	Ibuprofen	C01588
Kynurenine	0.344337	-1.53811	C10H12N2O3	Kynurenine;3-Anthraniloylalanine	C01718
Rosmarinic Acid	0.110801	-3.17396	C18H16O8	Rosmarinate;Rosmarinic acid	C01850	map01100,Metabolic pathways|map00350,Tyrosine metabolism
Phenylalanine	4.85541	2.27959	C9H11NO2	Phenylalanine;alpha-Amino-beta-phenylpropionic acid	C02057
Citraconic Acid	0.174565	-2.51816	C5H6O4	2-Methylmaleate;Citraconate;Citraconic acid;Methylmaleic acid	C02226	map01100,Metabolic pathways|map01210,2-Oxocarboxylic acid metabolism|map00660,C5-Branched dibasic acid metabolism|map00290,Valine, leucine and isoleucine biosynthesis
Pentostatin	18.2496	4.18979	C11H16N4O4	Deoxycoformycin;Pentostatin	C02267
2,4-Dinitrophenol	0.53679	-0.897571	C6H4N2O5	2,4-Dinitrophenol	C02496
3-O-Feruloylquinic Acid	4.33759	2.11689	C17H20O9	5-O-Feruloylquinic acid;O-Feruloylquinate;3-O-Feruloylquinic acid	C02572
3-Dehydroshikimate	0.0898304	-3.47665	C7H8O5	3-Dehydroshikimate	C02637	map01100,Metabolic pathways|map01110,Biosynthesis of secondary metabolites|map01230,Biosynthesis of amino acids|map00400,Phenylalanine, tyrosine and tryptophan biosynthesis
6-Aminopenicillanic Acid	0.129238	-2.9519	C8H12N2O3S	6-Aminopenicillanate;6-Aminopenicillanic acid	C02954
N-Acetylphenylalanine	465.289	8.86198	C11H13NO3	N-Acetyl-L-phenylalanine;N-acetylphenylalanine	C03519	map01100,Metabolic pathways|map00360,Phenylalanine metabolism
N-Benzyloxycarbonylglycine	53.8895	5.75193	C10H11NO4	N-Benzyloxycarbonylglycine;N-CBZ-glycine	C03710
Quinolinic Acid	31.9385	4.99722	C7H5NO4	Quinolinate;Pyridine-2,3-dicarboxylate;Quinolinic acid;2,3-Pyridinedicarboxylic acid	C03722	map01100,Metabolic pathways|map00760,Nicotinate and nicotinamide metabolism|map00410,beta-Alanine metabolism|map00380,Tryptophan metabolism
Luteolin-7-Glucoside	0.241211	-2.05163	C21H20O11	Luteolin 7-O-beta-D-glucoside;Luteolin 7-O-glucoside;7-O-beta-D-Glucosyl-5,7,3',4'-tetrahydroxyflavone	C03951	map00944,Flavone and flavonol biosynthesis
Apiin	0.615932	-0.699156	C26H28O14	Apigenin 7-O-[beta-D-apiosyl-(1->2)-beta-D-glucoside];7-O-(beta-D-Apiofuranosyl-1,2-beta-D-glucosyl)-5,7,4'-trihydroxyflavone;Apiin;7-[(2-O-D-Apio-beta-D-furanosyl-beta-D-glucopyranosyl)oxy]-5-hydroxy-2-(4-hydroxy-phenyl)-4H-1-benzopyran-4-one;Apioside	C04858	map00944,Flavone and flavonol biosynthesis
Dl-3-Aminoisobutyric Acid	0.743792	-0.427029	C4H9NO2	3-Aminoisobutyric acid;3-Aminoisobutanoate;3-Amino-2-methylpropanoate;3-aminoisobutyrate	C05145
Ciprofloxacin	358.669	8.48651	C17H18FN3O3	Ciprofloxacin	C05349	map02010,ABC transporters
Eriodictyol	298.265	8.22045	C15H12O6	Eriodictyol	C05631	map01100,Metabolic pathways|map00941,Flavonoid biosynthesis|map01110,Biosynthesis of secondary metabolites
Piceatannol	1.89031	0.918621	C14H12O4	Piceatannol;3,3',4'5-Tetrahydroxystilbene	C05901	map01110,Biosynthesis of secondary metabolites|map00945,Stilbenoid, diarylheptanoid and gingerol biosynthesis
Salidroside	6.33845	2.66413	C14H20O7	Salidroside;p-Hydroxyphenethyl alcohol 1-O-beta-D-glucoside;Tyrosol glucoside	C06046	map01100,Metabolic pathways|map00350,Tyrosine metabolism
Myrcene	109.282	6.77191	C10H16	Myrcene;beta-Myrcene	C06074	map01110,Biosynthesis of secondary metabolites|map00902,Monoterpenoid biosynthesis
Aconitine	0.245183	-2.02807	C34H47NO11	Aconitine	C06091	map00904,Diterpenoid biosynthesis
Hordenine	0.00755534	-7.04829	C10H15NO	Hordenine;4-[2-(Dimethylamino)ethyl]phenol	C06199	map01100,Metabolic pathways|map00350,Tyrosine metabolism
Desethyl Atrazine	1.69585	0.762006	C6H10ClN5	Deethylatrazine	C06559
Naringenin Chalcone	0.535418	-0.901262	C15H12O5	Naringenin chalcone;2',4,4',6'-Tetrahydroxychalcone;Isosalipurpol;Chalconaringenin	C06561	map01100,Metabolic pathways|map00941,Flavonoid biosynthesis|map01110,Biosynthesis of secondary metabolites
Paraoxon	0.286864	-1.80156	C10H14NO6P	Paraoxon;O,O-Diethyl-O-p-nitrophenylphosphoric acid	C06606
Vanillic Acid	0.103722	-3.26921	C8H8O4	Vanillate;Vanillic acid;4-Hydroxy-3-methoxybenzoate;4-Hydroxy-3-methoxybenzoic acid;vanillate	C06672
Mitomycin C	31.9632	4.99834	C15H18N4O5	Mitomycin;Mitomycin C	C06681
Diazoxide	4.79502	2.26154	C8H7ClN2O2S	Diazoxide	C06949
Thiabendazole	0.796169	-0.328853	C10H7N3S	Thiabendazole	C07131
Sildenafil	11.7794	3.5582	C22H30N6O4S	Sildenafil	C07259
Ofloxacin	1.58372	0.663318	C18H20FN3O4	Ofloxacin	C07321
Prazepam	1.67652	0.745467	C19H17ClN2O	Prazepam	C07366
Rofecoxib	0.0323607	-4.94961	C17H14O4S	Rofecoxib	C07590
Hypericin	1.51206	0.596518	C30H16O8	Hypericin	C07606
Phenylpropanolamine	365.134	8.51228	C9H13NO	Phenylpropanolamine;(+-)-Phenylpropanolamine;(R*,S*)-(+-)-alpha-(1-Aminoethyl)benzenemethanol;(+-)-Norephedrine	C07911
Letrozol	0.292379	-1.77409	C17H11N5	Letrozole	C08163
Bixin	126.463	6.98257	C25H30O4	Bixin;Methyl (9-cis)-hydrogen-6,6'-diapo-psi,psi-carotenedioate	C08582
Azadirachtin	0.300169	-1.73615	C35H44O16	Azadirachtin A;Azadirachtin	C08748
Nomilin	14.8302	3.89047	C28H34O9	Nomilin	C08773
Cyasterone	0.0294256	-5.08678	C29H44O8	Cyasterone	C08816
3-Deoxycaryoptinol	8.48686	3.08523	C24H34O7	Clerodin;3-Deoxycaryoptinol	C09075
Brucine	927.166	9.85668	C23H26N2O4	Brucine	C09084
Prunin	0.522567	-0.936311	C21H22O10	Naringenin 7-O-beta-D-glucoside;Prunin	C09099	map00941,Flavonoid biosynthesis
Mahanimbine	185.628	7.53627	C23H25NO	Mahanimbine;(+)-3,11-Dihydro-3,5-dimethyl-3-(4-methyl-3-pentenyl)pyrano[3,2-a]carbazole	C09220
Deoxyelephantopin	28.1533	4.81523	C19H20O6	Deoxyelephantopin	C09388
Eriocitrin	0.369691	-1.43561	C27H32O15	Eriocitrin;Eriodictyol 7-O-rutinoside	C09732
Hesperidin	0.869936	-0.201018	C28H34O15	Hesperidin;Hesperetin 7-O-rutinoside;Ciratin	C09755
Asperuloside	26.436	4.72443	C18H22O11	Asperuloside	C09769	map01110,Biosynthesis of secondary metabolites|map00902,Monoterpenoid biosynthesis
Gentiopicroside	1.23631	0.306039	C16H20O9	Gentiopicrin;Gentiopicroside	C09782	map01110,Biosynthesis of secondary metabolites
Naringin	0.519965	-0.943513	C27H32O14	Naringin;Naringenin 7-O-neohesperidoside;Naringenin 7-O-[alpha-L-rhamnosyl-(1->2)-beta-D-glucoside]	C09789	map00941,Flavonoid biosynthesis
Neoeriocitrin	0.203291	-2.29838	C27H32O15	Neoeriocitrin;Eriodictyol 7-O-neohesperidoside	C09805
Poncirin	0.743947	-0.426729	C28H34O14	Poncirin;Isosakuranetin 7-O-neohesperidoside	C09830
Sinensetin	3.2039	1.67983	C20H20O7	Sinensetin;5,6,7,3',4'-Pentamethoxyflavone	C10186
Daidzein	0.0770618	-3.69784	C15H10O4	Daidzein	C10208	map01110,Biosynthesis of secondary metabolites
Usaramine	187.244	7.54877	C18H25NO6	Usaramine;Mucronatine	C10413
Curcumin	10.6023	3.4063	C21H20O6	Curcumin;Kacha haldi	C10443	map01110,Biosynthesis of secondary metabolites|map00945,Stilbenoid, diarylheptanoid and gingerol biosynthesis
Cephalomannine	0.0164939	-5.92193	C45H53NO14	Cephalomannine;Taxol B	C10579
Procymidone	11.9482	3.57873	C13H11Cl2NO2	Procymidone	C10986
Imidacloprid	0.0381923	-4.71057	C9H10ClN5O2	Imidacloprid	C11110
Leucylleucine	696.658	9.44431	C12H24N2O3	Leucyl-leucine	C11332
Raltitrexed	8.05254	3.00944	C21H22N4O6S	ICI D1694;ZD1694;Tomudex;Raltitrexed	C11372
Methyl Jasmonate	1.71563	0.778736	C13H20O3	Methyl jasmonate;(-)-Methyl jasmonate	C11512	map00592,alpha-Linolenic acid metabolism|map01110,Biosynthesis of secondary metabolites
Pantoprazole	0.235143	-2.08839	C16H15F2N3O4S	Pantoprazole	C11806
Rabelomycin	1.35231	0.435426	C19H14O6	Rabelomycin	C12402	map01110,Biosynthesis of secondary metabolites
Pyrrolnitrin	1.99106	0.993534	C10H6Cl2N2O2	Pyrrolnitrin	C12491	map01100,Metabolic pathways|map01110,Biosynthesis of secondary metabolites
Piperacillin	0.253978	-1.97722	C23H27N5O7S	Piperacillin;Piperacillin anhydrous	C14034
Gardenin B	1.98211	0.987036	C19H18O7	Gardenin B;5-Hydroxy-2-(4-methoxyphenyl)-6,7,8-trimethoxy-4H-1-benzopyran-4-one;5-Hydroxy-4',6,7,8-tetramethoxyflavone;Demethyltangeretin	C15109
3-Methylxanthine	0.104574	-3.2574	C6H6N4O2	3-Methylxanthine	C16357	map01100,Metabolic pathways|map01110,Biosynthesis of secondary metabolites|map00232,Caffeine metabolism
Aspartic Acid	0.710676	-0.492737	C4H7NO4	Aspartate;Aspartic acid	C16433
Asparagine	0.383948	-1.38102	C4H8N2O3	Asparagine	C16438
Isovitexin 2'-O-Arabinoside	2242.88	11.1311	C26H28O14	Isovitexin 2''-O-arabinoside	C16491
Liquiritin	0.14725	-2.76366	C21H22O9	Liquiritin;Liquiritigenin-4'-beta-glucoside	C16989
Kukoamine B	0.000339613	-11.5238	C28H42N4O6	Kukoamine B	C17616
Diflufenican	1.59056	0.669531	C19H11F5N2O2	Diflufenican	C18549
Eleutheroside E	6.98235	2.80371	C34H46O18	Eleutheroside E	C20786
Kaempferol-3-O-Rutinoside	0.124189	-3.00939	C27H30O15	Kaempferol-3-O-rutinoside;Nictoflorin	C21833	map01110,Biosynthesis of secondary metabolites|map00944,Flavone and flavonol biosynthesis
(-)-Camphanic Acid	41.0995	5.36105	C10H14O4
(S)-3-Amino-4-Phenylbutyric Acid	0.410559	-1.28434	C10H13NO2
2',4'-Dihydroxychalcone	1.49846	0.583485	C15H12O3
2-Chloroadenosine	0.374915	-1.41536	C10H12ClN5O4
2'-O-Methyl-Kurarinone	35.8416	5.16356	C27H32O6
2-O-Rhamnosylvitexin	21.6734	4.43785	C27H30O14
3-Caffeoylquinic Acid	57.0677	5.8346	C16H18O9
3-Feruloyl-1-Sinapoyl Sucrose	0.274229	-1.86655	C33H40O18
3-Hydroxycinnamic Acid	4.48232	2.16425	C9H8O3
6:3+6O Fatty Acyl Hexoside	1.55173	0.633879	C12H18O12
6-Benzoylheteratisine	0.0274459	-5.18726	C29H37NO6
7:2 Fluorotelomer Sulfonic Acid	3.33443	1.73744	C9H5F15O3S
8:1+2O Fatty Acyl Hexoside	4.82294	2.26991	C14H26O8
9-Methoxycamptothecin	68.8419	6.10521	C21H18N2O5
Aconitic Acid	2.70928	1.43791	C6H6O6
Aloenin	0.800011	-0.321907	C19H22O10
Ambiguine I Isonitrile	103.568	6.69443	C26H30N2O2
Apigenin 6,8-Digalactoside	107.722	6.75117	C27H30O15
Artemitin	0.301366	-1.73041	C20H20O8
Artesunate	4.34602	2.11969	C19H28O8
Baeomycesic Acid	32.9929	5.04408	C19H18O8
Benzoic Acid + 1O, O-Hex	1.72677	0.788077	C13H16O8
Benzoic Acid + 2O, O-Hex	5.2142	2.38245	C13H16O9
Benzyl Alcohol + Hex-Pen	0.0302386	-5.04746	C18H26O10
Berchemioside C	0.0027762	-8.49267	C52H64O20
Bisanhydrorutilantinone	0.644536	-0.633667	C22H16O7
Butylparaben	1.76957	0.823399	C11H14O3
Canarione	45.1195	5.49568	C14H8O6
Candidone	0.00109437	-9.83568	C22H24O4
Carnosic Acid Diacetate Methyl Ester	0.00525628	-7.57174	C25H34O6
Casticin	74.6632	6.22233	C19H18O8
Cotarnine Chloride	10.8802	3.44364	[C12H15ClNO4]-
Coumarin Base + 1O, 1Meo, O-Hex	14.0574	3.81326	C16H18O9
Cratoxyarborenone E	3.92339	1.9721	C24H26O6
Cyanidin-3-O-Rutinoside	5.20604	2.38019	C27H31O15
Cyclopenin	77.6907	6.27967	C17H14N2O3
D(-)-Gulono-Gamma-Lactone	34.4459	5.10626	C6H10O6
Delta-Decalactone	12.1064	3.59769	C10H18O2
Deoxyloganic Acid	5.15992	2.36735	C16H24O9
D-Gulonic Acid Gama-Lactone	0.0402719	-4.63408	C6H12O7
Dicaffeoyl Coumaroyl Spermidine	11.0771	3.46951	C34H37N3O8
Dihydromyristicin	3.58879	1.8435	C11H14O3
Dipteryxin	0.370473	-1.43256	C17H14O6
Divaricatinic Acid	24.0637	4.58879	C11H14O4
Dl-Liquiritigenin	13.1665	3.7188	C15H12O4
Epicatechin Gallate	68.7927	6.10418	C22H18O10
Ethyl-Beta-Glucuronide	2.58086	1.36785	C8H14O7
Eudesmin	9.55552	3.25633	C22H26O6
Excavatin M	9.28261	3.21453	C19H20O7
Felodipine	0.262023	-1.93224	C18H19Cl2NO4
Feruloyl Quinic Acid (Isomer of 887, 888)	384.987	8.58866	C17H20O9
Flavanone + 3O, O-Hex	0.138897	-2.84791	C21H22O10
Flavonol Base + 4O, O-Hex-Dhex-Pen	284	8.14975	C32H38O20
Flurazepam	238.714	7.89914	C21H23ClFN3O
Formononetin-7-O-Glucoside	326.508	8.35097	C22H22O9
Gangaleoidin	11.5934	3.53523	C18H14Cl2O7
Glutamylphenylalanine	113.131	6.82185	C14H18N2O5
Glycycoumarin	26.5471	4.73048	C21H20O6
Hesperetin-7-O-Rutinoside	0.690763	-0.533737	C28H34O15
Hesperidin Methyl Chalcone	1.92306	0.943404	C29H36O15
Histamine-Trifluoromethyltoluide	30.0536	4.90947	C19H25F3N4O
Hypaconine	0.155487	-2.68514	C24H39NO8
Ilicic Acid	0.00581538	-7.42591	C15H24O3
Ilicicolin A	9.70142	3.2782	C23H31ClO3
Indoline	5.20799	2.38073	C8H9N
Isoleucylvaline	446.967	8.80403	C11H22N2O3
Isorhamnetin 3-Sophoroside-7-Rhamnoside	0.0707448	-3.82123	C34H42O21
Isorhamnetin-3-O-Rutinoside	0.59143	-0.757722	C28H32O16
Isosakuranetin-7-O-Rutinoside	0.761152	-0.393744	C28H34O14
Isotectorigenin, 7-Methyl Ether	226.132	7.82102	C18H16O6
Kaempferol-3-O-Pentoside	0.886441	-0.173903	C20H18O10
Kaempferol-3-O-Robinoside-7-O-Rhamnoside	0.0934141	-3.42022	C33H40O19
Kinetin Riboside	233.461	7.86704	C15H17N5O5
Kuwanon C	2.01128	1.00811	C25H26O6
MEF-Glu	12.8871	3.68785	C20H22N2O5
Methoxybenzenediol + O-Hex	2.68449	1.42465	C13H18O8
Methyl Chlorogenate	15.5179	3.95586	C17H20O9
Mitoxantrone Hydrochloride	634.8	9.31016	C22H30Cl2N4O6
Muurolladie-3-One	0.0439779	-4.50708	C15H22O
N2,N2-Dimethylguanosine	51.1245	5.67594	C12H17N5O5
N4-Acetylsulfadimethoxine	13.7513	3.7815	C14H16N4O5S
N6-Isopentenyladenosine	203.332	7.66769	C15H21N5O4
Naringenin-7-O-Glucoside	0.555513	-0.848108	C21H22O10
Naringenin-7-O-Rutinoside	0.383599	-1.38233	C27H32O14
Nephroarctin	594.284	9.21501	C20H20O7
Osmanthuside H	4.06838	2.02446	C19H28O11
Panaxydiol	0.0759512	-3.71878	C17H24O2
Paprazine	1980.29	10.9515	C17H17NO3
Paroxetine Maleate	0.0374312	-4.73961	C23H24FNO7
Perfluorooctyl Phosphate	1469.69	10.5213	C8H6F13O4P
Peucenin	0.355732	-1.49114	C15H16O4
Phenylacetic Acid + 2O, O-Hex	0.306207	-1.70742	C14H18O9
Phenylacetylaspartic Acid	1102.21	10.1062	C12H13NO5
Phloretin + C-Hex, C-Hex	4.61606	2.20666	C27H34O15
Planaic Acid	2.80447	1.48773	C27H36O7
Portentol	22.6268	4.49996	C17H26O5
Propentofylline	32.5876	5.02625	C15H22N4O3
Psicose	0.058205	-4.10271	C6H12O6
Pyrroxanthin 5,8-Furanoxide	0.0101915	-6.61648	C39H48O6
Qingyangshengenin	0.00185877	-9.07144	C28H36O8
Quinelorane Dihydrochloride	0.0538543	-4.21479	C14H23ClN4
Resveratroloside	0.2211	-2.17723	C20H22O8
Rhodiolin	0.0173007	-5.85303	C25H20O10
Roseoside	1.82098	0.864712	C19H30O8
Saikosaponin C	1281.69	10.3238	C48H78O17
Schizandrol A	6.1057	2.61016	C24H32O7
Selaginpulvilin P	0.00435293	-7.8438	C35H26O5
Silodosin (Rapaflo)	0.166623	-2.58534	C25H32F3N3O4
Sinapoylhexoside (Isomer of 955)	1.62854	0.70358	C17H22O10
Skimmin	0.306207	-1.70742	C15H16O8
Smenathiazole A	21.0097	4.39298	[C24H33ClN3O2S]+
Specioside	70.0093	6.12948	C25H30O13
Tetrasaccharides (Hex-Hex-Hex-Hex)	3.66178	1.87254	C24H42O21
Thymidine 5'-Monophosphate	2.70188	1.43396	C10H15N2O8P
Tylosin Tartrate	9.14047	3.19227	C46H77NO17
Urapidil	11.3063	3.49905	C20H29N5O3
Usnic Acid	34.7782	5.12011	C18H16O7
Vanillic Acid + O-Sulfonatehex	0.0488164	-4.35649	C14H18O12S
Vitexin-2'-O-Rhamnoside	44.7296	5.48316	C27H30O14
Xanthinol	10.8165	3.43516	C13H21N5O4
Xanthorhamnin	0.321491	-1.63715	C34H42O20
