# Supplementary material for: Preliminary study on comparative non-targeted metabolomics analysis sheds light on the chemical diversity of citrus fruit pulps
Source: PLoS One. 2026 Jul 22;21(7):e0353350. doi: 10.1371/journal.pone.0353350 (PMC13390813; doi:10.1371/journal.pone.0353350)
Supplement: S1 Data — (ZIP) [file pone.0353350.s002.zip › raw data/KGEE/kegg-Hongju vs Xiangcheng.xlsx]

## Sheet: KEGG Pathway enrichment
Pathway Name	Pathway ID	Pvalue	Pvalue_adjusted	Compounds	Count	Pop Hit	List_Total	Background Genes	URL
ABC transporters	cic02010	1.89e-07	1.42e-05	C00025|L-Glutamate|0.66527019;C00095|D-Fructose|1.473719397;C00114|Choline|0.003527383;C00137|myo-Inositol|20.90466619;C00148|L-Proline|1.984727313;C00212|Adenosine|33.59431454;C00299|Uridine|8.134934189;C00387|Guanosine|70.93934418;C00475|Cytidine|2614.209982;C00492|Raffinose|0.195935189;C04137|D-Octopine|5.172534448;C05349|Ciprofloxacin|817.3152586	12	137	64	4744	http://www.kegg.jp/kegg-bin/show_pathway?cic02010/C00025%09green/C00095%09red/C00114%09green/C00137%09red/C00148%09red/C00212%09red/C00299%09red/C00387%09red/C00475%09red/C00492%09green/C04137%09red/C05349%09red
Alanine, aspartate and glutamate metabolism	cic00250	2.95e-05	0.00106	C00022|Pyruvate|12.59157376;C00025|L-Glutamate|0.66527019;C00042|Succinate|0.253251703;C00122|Fumarate|0.00098634;C00152|L-Asparagine|5.253927358	5	28	64	4744	http://www.kegg.jp/kegg-bin/show_pathway?cic00250/C00022%09red/C00025%09green/C00042%09green/C00122%09green/C00152%09red
Ascorbate and aldarate metabolism	cic00053	4.22e-05	0.00106	C00022|Pyruvate|12.59157376;C00029|UDP-glucose|2.528151558;C00072|Ascorbate|1611.519327;C00137|myo-Inositol|20.90466619;C00879|D-Galactarate|3.577982825;C05422|Dehydroascorbate|3.501973826	6	49	64	4744	http://www.kegg.jp/kegg-bin/show_pathway?cic00053/C00022%09red/C00029%09red/C00072%09red/C00137%09red/C00879%09red/C05422%09red
Butanoate metabolism	cic00650	0.000221	0.00414	C00022|Pyruvate|12.59157376;C00025|L-Glutamate|0.66527019;C00042|Succinate|0.253251703;C00122|Fumarate|0.00098634;C00497|(R)-Malate|0.002674983	5	42	64	4744	http://www.kegg.jp/kegg-bin/show_pathway?cic00650/C00022%09red/C00025%09green/C00042%09green/C00122%09green/C00497%09green
Tyrosine metabolism	cic00350	0.000572	0.00858	C00022|Pyruvate|12.59157376;C00042|Succinate|0.253251703;C00122|Fumarate|0.00098634;C00355|3,4-Dihydroxy-L-phenylalanine|0.241638362;C01850|Rosmarinate|482.8324147;C06046|Salidroside|8.070155915	6	78	64	4744	http://www.kegg.jp/kegg-bin/show_pathway?cic00350/C00022%09red/C00042%09green/C00122%09green/C00355%09green/C01850%09red/C06046%09red
Nicotinate and nicotinamide metabolism	cic00760	0.000789	0.00987	C00022|Pyruvate|12.59157376;C00042|Succinate|0.253251703;C00122|Fumarate|0.00098634;C01004|N-Methylnicotinate|0.503937629;C03722|Quinolinate|368.0188588	5	55	64	4744	http://www.kegg.jp/kegg-bin/show_pathway?cic00760/C00022%09red/C00042%09green/C00122%09green/C01004%09green/C03722%09red
C5-Branched dibasic acid metabolism	cic00660	0.00103	0.011	C00022|Pyruvate|12.59157376;C00025|L-Glutamate|0.66527019;C01732|Mesaconate|0.081489107;C02226|2-Methylmaleate|0.054401715	4	34	64	4744	http://www.kegg.jp/kegg-bin/show_pathway?cic00660/C00022%09red/C00025%09green/C01732%09green/C02226%09green
Phenylalanine metabolism	cic00360	0.00118	0.011	C00022|Pyruvate|12.59157376;C00042|Succinate|0.253251703;C00122|Fumarate|0.00098634;C00601|Phenylacetaldehyde|1052.289835;C03519|N-Acetyl-L-phenylalanine|1485.387489	5	60	64	4744	http://www.kegg.jp/kegg-bin/show_pathway?cic00360/C00022%09red/C00042%09green/C00122%09green/C00601%09red/C03519%09red
Pyrimidine metabolism	cic00240	0.00169	0.0141	C00029|UDP-glucose|2.528151558;C00214|Thymidine|0.095909916;C00299|Uridine|8.134934189;C00380|Cytosine|1084.00552;C00475|Cytidine|2614.209982	5	65	64	4744	http://www.kegg.jp/kegg-bin/show_pathway?cic00240/C00029%09red/C00214%09green/C00299%09red/C00380%09red/C00475%09red
Metabolic pathways	cic01100	0.002	0.015	C00022|Pyruvate|12.59157376;C00025|L-Glutamate|0.66527019;C00029|UDP-glucose|2.528151558;C00042|Succinate|0.253251703;C00072|Ascorbate|1611.519327;C00095|D-Fructose|1.473719397;C00114|Choline|0.003527383;C00122|Fumarate|0.00098634;C00137|myo-Inositol|20.90466619;C00147|Adenine|5.744234278;C00148|L-Proline|1.984727313;C00152|L-Asparagine|5.253927358;C00212|Adenosine|33.59431454;C00214|Thymidine|0.…	48	2702	64	4744	http://www.kegg.jp/kegg-bin/show_pathway?cic01100/C00022%09red/C00025%09green/C00029%09red/C00042%09green/C00072%09red/C00095%09red/C00114%09green/C00122%09green/C00137%09red/C00147%09red/C00148%09red/C00152%09red/C00212%09red/C00214%09green/C00249%09green/C00257%09red/C00270%09red/C00275%09red/C00299%09red/C00355%09green/C00371%09red/C00380%09red/C00387%09red/C00408%09red/C00475%09red/C00492%09g…
Citrate cycle (TCA cycle)	cic00020	0.00227	0.0155	C00022|Pyruvate|12.59157376;C00042|Succinate|0.253251703;C00122|Fumarate|0.00098634	3	20	64	4744	http://www.kegg.jp/kegg-bin/show_pathway?cic00020/C00022%09red/C00042%09green/C00122%09green
Galactose metabolism	cic00052	0.00322	0.0201	C00029|UDP-glucose|2.528151558;C00095|D-Fructose|1.473719397;C00137|myo-Inositol|20.90466619;C00492|Raffinose|0.195935189	4	46	64	4744	http://www.kegg.jp/kegg-bin/show_pathway?cic00052/C00029%09red/C00095%09red/C00137%09red/C00492%09green
Carbon metabolism	cic01200	0.00407	0.0235	C00022|Pyruvate|12.59157376;C00025|L-Glutamate|0.66527019;C00042|Succinate|0.253251703;C00122|Fumarate|0.00098634;C00257|D-Gluconic acid|23.56620072;C01732|Mesaconate|0.081489107	6	114	64	4744	http://www.kegg.jp/kegg-bin/show_pathway?cic01200/C00022%09red/C00025%09green/C00042%09green/C00122%09green/C00257%09red/C01732%09green
Pyruvate metabolism	cic00620	0.00804	0.0431	C00022|Pyruvate|12.59157376;C00042|Succinate|0.253251703;C00122|Fumarate|0.00098634	3	31	64	4744	http://www.kegg.jp/kegg-bin/show_pathway?cic00620/C00022%09red/C00042%09green/C00122%09green
Glyoxylate and dicarboxylate metabolism	cic00630	0.00936	0.0468	C00022|Pyruvate|12.59157376;C00025|L-Glutamate|0.66527019;C00042|Succinate|0.253251703;C01732|Mesaconate|0.081489107	4	62	64	4744	http://www.kegg.jp/kegg-bin/show_pathway?cic00630/C00022%09red/C00025%09green/C00042%09green/C01732%09green
Pentose phosphate pathway	cic00030	0.0113	0.0528	C00022|Pyruvate|12.59157376;C00257|D-Gluconic acid|23.56620072;C00673|2-Deoxy-D-ribose 5-phosphate|28.56964973	3	35	64	4744	http://www.kegg.jp/kegg-bin/show_pathway?cic00030/C00022%09red/C00257%09red/C00673%09red
Phenylpropanoid biosynthesis	cic00940	0.0129	0.0568	C00761|Coniferin|0.58893019;C01494|Ferulate|2.904242581;C01533|Syringin|3.727024497;C01752|Scopoletin|0.006228811	4	68	64	4744	http://www.kegg.jp/kegg-bin/show_pathway?cic00940/C00761%09green/C01494%09red/C01533%09red/C01752%09green
Glutathione metabolism	cic00480	0.0141	0.0588	C00025|L-Glutamate|0.66527019;C00072|Ascorbate|1611.519327;C05422|Dehydroascorbate|3.501973826	3	38	64	4744	http://www.kegg.jp/kegg-bin/show_pathway?cic00480/C00025%09green/C00072%09red/C05422%09red
Zeatin biosynthesis	cic00908	0.0151	0.0598	C00029|UDP-glucose|2.528151558;C00147|Adenine|5.744234278;C00371|Zeatin|502.7486561	3	39	64	4744	http://www.kegg.jp/kegg-bin/show_pathway?cic00908/C00029%09red/C00147%09red/C00371%09red
Flavonoid biosynthesis	cic00941	0.0171	0.0642	C00509|Naringenin|0.125079104;C05334|Isosakuranetin|0.225744941;C06561|Naringenin chalcone|0.124096506;C16417|Xanthohumol|0.002484019	4	74	64	4744	http://www.kegg.jp/kegg-bin/show_pathway?cic00941/C00509%09green/C05334%09green/C06561%09green/C16417%09green
Oxidative phosphorylation	cic00190	0.019	0.068	C00042|Succinate|0.253251703;C00122|Fumarate|0.00098634	2	16	64	4744	http://www.kegg.jp/kegg-bin/show_pathway?cic00190/C00042%09green/C00122%09green
Arginine and proline metabolism	cic00330	0.0204	0.0696	C00022|Pyruvate|12.59157376;C00025|L-Glutamate|0.66527019;C00148|L-Proline|1.984727313;C04137|D-Octopine|5.172534448	4	78	64	4744	http://www.kegg.jp/kegg-bin/show_pathway?cic00330/C00022%09red/C00025%09green/C00148%09red/C04137%09red
Biosynthesis of amino acids	cic01230	0.0283	0.0924	C00022|Pyruvate|12.59157376;C00025|L-Glutamate|0.66527019;C00148|L-Proline|1.984727313;C00152|L-Asparagine|5.253927358;C00493|Shikimate|1310.940578	5	128	64	4744	http://www.kegg.jp/kegg-bin/show_pathway?cic01230/C00022%09red/C00025%09green/C00148%09red/C00152%09red/C00493%09red
Aminoacyl-tRNA biosynthesis	cic00970	0.0324	0.1	C00025|L-Glutamate|0.66527019;C00148|L-Proline|1.984727313;C00152|L-Asparagine|5.253927358	3	52	64	4744	http://www.kegg.jp/kegg-bin/show_pathway?cic00970/C00025%09green/C00148%09red/C00152%09red
Caffeine metabolism	cic00232	0.0348	0.1	C07480|Theobromine|2.183111135;C16357|3-Methylxanthine|11.09588427	2	22	64	4744	http://www.kegg.jp/kegg-bin/show_pathway?cic00232/C07480%09red/C16357%09red
Taurine and hypotaurine metabolism	cic00430	0.0348	0.1	C00022|Pyruvate|12.59157376;C00025|L-Glutamate|0.66527019	2	22	64	4744	http://www.kegg.jp/kegg-bin/show_pathway?cic00430/C00022%09red/C00025%09green
Arginine biosynthesis	cic00220	0.0378	0.101	C00025|L-Glutamate|0.66527019;C00122|Fumarate|0.00098634	2	23	64	4744	http://www.kegg.jp/kegg-bin/show_pathway?cic00220/C00025%09green/C00122%09green
Valine, leucine and isoleucine biosynthesis	cic00290	0.0378	0.101	C00022|Pyruvate|12.59157376;C02226|2-Methylmaleate|0.054401715	2	23	64	4744	http://www.kegg.jp/kegg-bin/show_pathway?cic00290/C00022%09red/C02226%09green
Pantothenate and CoA biosynthesis	cic00770	0.0541	0.14	C00022|Pyruvate|12.59157376;C00864|Pantothenate|3.922962787	2	28	64	4744	http://www.kegg.jp/kegg-bin/show_pathway?cic00770/C00022%09red/C00864%09red
beta-Alanine metabolism	cic00410	0.0686	0.172	C00864|Pantothenate|3.922962787;C03722|Quinolinate|368.0188588	2	32	64	4744	http://www.kegg.jp/kegg-bin/show_pathway?cic00410/C00864%09red/C03722%09red
Starch and sucrose metabolism	cic00500	0.0883	0.214	C00029|UDP-glucose|2.528151558;C00095|D-Fructose|1.473719397	2	37	64	4744	http://www.kegg.jp/kegg-bin/show_pathway?cic00500/C00029%09red/C00095%09red
Cyanoamino acid metabolism	cic00460	0.123	0.288	C00152|L-Asparagine|5.253927358;C01401|Alanine|46.75503501	2	45	64	4744	http://www.kegg.jp/kegg-bin/show_pathway?cic00460/C00152%09red/C01401%09red
Purine metabolism	cic00230	0.136	0.309	C00147|Adenine|5.744234278;C00212|Adenosine|33.59431454;C00387|Guanosine|70.93934418	3	95	64	4744	http://www.kegg.jp/kegg-bin/show_pathway?cic00230/C00147%09red/C00212%09red/C00387%09red
Glycine, serine and threonine metabolism	cic00260	0.146	0.314	C00022|Pyruvate|12.59157376;C00114|Choline|0.003527383	2	50	64	4744	http://www.kegg.jp/kegg-bin/show_pathway?cic00260/C00022%09red/C00114%09green
Flavone and flavonol biosynthesis	cic00944	0.15	0.314	C04858|Apigenin 7-O-[beta-D-apiosyl-(1->2)-beta-D-glucoside]|8.669669506;C12627|Apigenin 7-O-neohesperidoside|0.011288525	2	51	64	4744	http://www.kegg.jp/kegg-bin/show_pathway?cic00944/C04858%09red/C12627%09green
Plant hormone signal transduction	cic04075	0.151	0.314	C00371|Zeatin|502.7486561	1	12	64	4744	http://www.kegg.jp/kegg-bin/show_pathway?cic04075/C00371%09red
Lysine degradation	cic00310	0.165	0.325	C00042|Succinate|0.253251703;C00408|L-Pipecolate|2.219113947	2	54	64	4744	http://www.kegg.jp/kegg-bin/show_pathway?cic00310/C00042%09green/C00408%09red
Fructose and mannose metabolism	cic00051	0.165	0.325	C00095|D-Fructose|1.473719397;C00275|D-Mannose 6-phosphate|3.348401333	2	54	64	4744	http://www.kegg.jp/kegg-bin/show_pathway?cic00051/C00095%09red/C00275%09red
Pentose and glucuronate interconversions	cic00040	0.169	0.326	C00022|Pyruvate|12.59157376;C00029|UDP-glucose|2.528151558	2	55	64	4744	http://www.kegg.jp/kegg-bin/show_pathway?cic00040/C00022%09red/C00029%09red
Amino sugar and nucleotide sugar metabolism	cic00520	0.178	0.334	C00029|UDP-glucose|2.528151558;C00270|N-Acetylneuraminate|2144.929614;C00275|D-Mannose 6-phosphate|3.348401333	3	108	64	4744	http://www.kegg.jp/kegg-bin/show_pathway?cic00520/C00029%09red/C00270%09red/C00275%09red
Nitrogen metabolism	cic00910	0.228	0.417	C00025|L-Glutamate|0.66527019	1	19	64	4744	http://www.kegg.jp/kegg-bin/show_pathway?cic00910/C00025%09green
Biosynthesis of unsaturated fatty acids	cic01040	0.264	0.454	C00249|Hexadecanoic acid|0.088100541;C01595|Linoleate|0.001521302	2	74	64	4744	http://www.kegg.jp/kegg-bin/show_pathway?cic01040/C00249%09green/C01595%09green
Carbon fixation in photosynthetic organisms	cic00710	0.269	0.454	C00022|Pyruvate|12.59157376	1	23	64	4744	http://www.kegg.jp/kegg-bin/show_pathway?cic00710/C00022%09red
2-Oxocarboxylic acid metabolism	cic01210	0.27	0.454	C00022|Pyruvate|12.59157376;C00025|L-Glutamate|0.66527019;C02226|2-Methylmaleate|0.054401715	3	134	64	4744	http://www.kegg.jp/kegg-bin/show_pathway?cic01210/C00022%09red/C00025%09green/C02226%09green
Betalain biosynthesis	cic00965	0.279	0.454	C00355|3,4-Dihydroxy-L-phenylalanine|0.241638362	1	24	64	4744	http://www.kegg.jp/kegg-bin/show_pathway?cic00965/C00355%09green
Stilbenoid, diarylheptanoid and gingerol biosynthesis	cic00945	0.289	0.46	C05901|Piceatannol|560.9394818	1	25	64	4744	http://www.kegg.jp/kegg-bin/show_pathway?cic00945/C05901%09red
Cutin, suberine and wax biosynthesis	cic00073	0.308	0.481	C00249|Hexadecanoic acid|0.088100541	1	27	64	4744	http://www.kegg.jp/kegg-bin/show_pathway?cic00073/C00249%09green
Linoleic acid metabolism	cic00591	0.317	0.485	C01595|Linoleate|0.001521302	1	28	64	4744	http://www.kegg.jp/kegg-bin/show_pathway?cic00591/C01595%09green
Phosphatidylinositol signaling system	cic04070	0.326	0.49	C00137|myo-Inositol|20.90466619	1	29	64	4744	http://www.kegg.jp/kegg-bin/show_pathway?cic04070/C00137%09red
Glycolysis / Gluconeogenesis	cic00010	0.345	0.497	C00022|Pyruvate|12.59157376	1	31	64	4744	http://www.kegg.jp/kegg-bin/show_pathway?cic00010/C00022%09red
Thiamine metabolism	cic00730	0.345	0.497	C00022|Pyruvate|12.59157376	1	31	64	4744	http://www.kegg.jp/kegg-bin/show_pathway?cic00730/C00022%09red
Sulfur metabolism	cic00920	0.362	0.513	C00042|Succinate|0.253251703	1	33	64	4744	http://www.kegg.jp/kegg-bin/show_pathway?cic00920/C00042%09green
Phenylalanine, tyrosine and tryptophan biosynthesis	cic00400	0.371	0.515	C00493|Shikimate|1310.940578	1	34	64	4744	http://www.kegg.jp/kegg-bin/show_pathway?cic00400/C00493%09red
Glycerolipid metabolism	cic00561	0.404	0.55	C00029|UDP-glucose|2.528151558	1	38	64	4744	http://www.kegg.jp/kegg-bin/show_pathway?cic00561/C00029%09red
Monobactam biosynthesis	cic00261	0.412	0.55	C00022|Pyruvate|12.59157376	1	39	64	4744	http://www.kegg.jp/kegg-bin/show_pathway?cic00261/C00022%09red
Fatty acid elongation	cic00062	0.42	0.55	C00249|Hexadecanoic acid|0.088100541	1	40	64	4744	http://www.kegg.jp/kegg-bin/show_pathway?cic00062/C00249%09green
Biosynthesis of secondary metabolites	cic01110	0.425	0.55	C00022|Pyruvate|12.59157376;C00025|L-Glutamate|0.66527019;C00029|UDP-glucose|2.528151558;C00042|Succinate|0.253251703;C00072|Ascorbate|1611.519327;C00095|D-Fructose|1.473719397;C00122|Fumarate|0.00098634;C00137|myo-Inositol|20.90466619;C00148|L-Proline|1.984727313;C00152|L-Asparagine|5.253927358;C00257|D-Gluconic acid|23.56620072;C00275|D-Mannose 6-phosphate|3.348401333;C00355|3,4-Dihydroxy-L-phe…	29	2059	64	4744	http://www.kegg.jp/kegg-bin/show_pathway?cic01110/C00022%09red/C00025%09green/C00029%09red/C00042%09green/C00072%09red/C00095%09red/C00122%09green/C00137%09red/C00148%09red/C00152%09red/C00257%09red/C00275%09red/C00355%09green/C00371%09red/C00397%09red/C00408%09red/C00493%09red/C00509%09green/C00864%09red/C01494%09red/C01752%09green/C05334%09green/C05901%09red/C06561%09green/C07480%09red/C09782%0…
alpha-Linolenic acid metabolism	cic00592	0.451	0.563	C11512|Methyl jasmonate|22.65067419	1	44	64	4744	http://www.kegg.jp/kegg-bin/show_pathway?cic00592/C11512%09red
Terpenoid backbone biosynthesis	cic00900	0.459	0.563	C00022|Pyruvate|12.59157376	1	45	64	4744	http://www.kegg.jp/kegg-bin/show_pathway?cic00900/C00022%09red
Inositol phosphate metabolism	cic00562	0.474	0.563	C00137|myo-Inositol|20.90466619	1	47	64	4744	http://www.kegg.jp/kegg-bin/show_pathway?cic00562/C00137%09red
Histidine metabolism	cic00340	0.474	0.563	C00025|L-Glutamate|0.66527019	1	47	64	4744	http://www.kegg.jp/kegg-bin/show_pathway?cic00340/C00025%09green
Propanoate metabolism	cic00640	0.481	0.563	C00042|Succinate|0.253251703	1	48	64	4744	http://www.kegg.jp/kegg-bin/show_pathway?cic00640/C00042%09green
Fatty acid degradation	cic00071	0.495	0.571	C00249|Hexadecanoic acid|0.088100541	1	50	64	4744	http://www.kegg.jp/kegg-bin/show_pathway?cic00071/C00249%09green
Glycerophospholipid metabolism	cic00564	0.508	0.578	C00114|Choline|0.003527383	1	52	64	4744	http://www.kegg.jp/kegg-bin/show_pathway?cic00564/C00114%09green
Phosphonate and phosphinate metabolism	cic00440	0.535	0.599	C00022|Pyruvate|12.59157376	1	56	64	4744	http://www.kegg.jp/kegg-bin/show_pathway?cic00440/C00022%09red
Fatty acid biosynthesis	cic00061	0.547	0.604	C00249|Hexadecanoic acid|0.088100541	1	58	64	4744	http://www.kegg.jp/kegg-bin/show_pathway?cic00061/C00249%09green
Cysteine and methionine metabolism	cic00270	0.577	0.628	C00022|Pyruvate|12.59157376	1	63	64	4744	http://www.kegg.jp/kegg-bin/show_pathway?cic00270/C00022%09red
Tropane, piperidine and pyridine alkaloid biosynthesis	cic00960	0.606	0.649	C00408|L-Pipecolate|2.219113947	1	68	64	4744	http://www.kegg.jp/kegg-bin/show_pathway?cic00960/C00408%09red
Tryptophan metabolism	cic00380	0.679	0.718	C03722|Quinolinate|368.0188588	1	83	64	4744	http://www.kegg.jp/kegg-bin/show_pathway?cic00380/C03722%09red
Diterpenoid biosynthesis	cic00904	0.811	0.824	C06091|Aconitine|30749.50701	1	121	64	4744	http://www.kegg.jp/kegg-bin/show_pathway?cic00904/C06091%09red
Fatty acid metabolism	cic01212	0.813	0.824	C00249|Hexadecanoic acid|0.088100541	1	122	64	4744	http://www.kegg.jp/kegg-bin/show_pathway?cic01212/C00249%09green
Isoquinoline alkaloid biosynthesis	cic00950	0.813	0.824	C00355|3,4-Dihydroxy-L-phenylalanine|0.241638362	1	122	64	4744	http://www.kegg.jp/kegg-bin/show_pathway?cic00950/C00355%09green
Porphyrin and chlorophyll metabolism	cic00860	0.859	0.859	C00025|L-Glutamate|0.66527019	1	142	64	4744	http://www.kegg.jp/kegg-bin/show_pathway?cic00860/C00025%09green

## Sheet: KEGG ID mapping
Metabolite name	FoldChange	Log2FoldChange	Formula	Names	KEGG CID	KEGG Pathways
Pyruvic Acid	12.5916	3.65439	C3H4O3	Pyruvate;Pyruvic acid;2-Oxopropanoate;2-Oxopropanoic acid;Pyroracemic acid;pyruvate	C00022	map00430,Taurine and hypotaurine metabolism|map01502,Vancomycin resistance|map00270,Cysteine and methionine metabolism|map00040,Pentose and glucuronate interconversions|map01200,Carbon metabolism|map00330,Arginine and proline metabolism|map00999,Biosynthesis of various secondary metabolites - part 1|map00250,Alanine, aspartate and glutamate metabolism|map00620,Pyruvate metabolism|map00350,Tyrosin…
L-Glutamic Acid	0.66527	-0.587988	C5H9NO4	L-Glutamate;L-Glutamic acid;L-Glutaminic acid;Glutamate;glutamate	C00025	map01200,Carbon metabolism|map00330,Arginine and proline metabolism|map00480,Glutathione metabolism|map00250,Alanine, aspartate and glutamate metabolism|map00630,Glyoxylate and dicarboxylate metabolism|map00430,Taurine and hypotaurine metabolism|map02010,ABC transporters|map00860,Porphyrin and chlorophyll metabolism|map01100,Metabolic pathways|map00220,Arginine biosynthesis|map01210,2-Oxocarboxyl…
UDP-D-Glucose	2.52815	1.33808	C15H24N2O17P2	UDP-glucose;UDPglucose;UDP-D-glucose;Uridine diphosphate glucose;UDP-alpha-D-glucose	C00029	map01100,Metabolic pathways|map01110,Biosynthesis of secondary metabolites|map00561,Glycerolipid metabolism|map00908,Zeatin biosynthesis|map00520,Amino sugar and nucleotide sugar metabolism|map00040,Pentose and glucuronate interconversions|map00053,Ascorbate and aldarate metabolism|map00052,Galactose metabolism|map00240,Pyrimidine metabolism|map00500,Starch and sucrose metabolism
Succinic Acid	0.253252	-1.98136	C4H6O4	Succinate;Succinic acid;Butanedionic acid;Ethylenesuccinic acid;succinate	C00042	map00310,Lysine degradation|map01110,Biosynthesis of secondary metabolites|map01200,Carbon metabolism|map00250,Alanine, aspartate and glutamate metabolism|map00350,Tyrosine metabolism|map00020,Citrate cycle (TCA cycle)|map00630,Glyoxylate and dicarboxylate metabolism|map00920,Sulfur metabolism|map00650,Butanoate metabolism|map01100,Metabolic pathways|map00360,Phenylalanine metabolism|map00640,Pro…
Ascorbic Acid	1611.52	10.6542	C6H8O6	Ascorbate;Ascorbic acid;L-Ascorbate;L-Ascorbic acid;Vitamin C	C00072	map01100,Metabolic pathways|map00480,Glutathione metabolism|map01110,Biosynthesis of secondary metabolites|map00053,Ascorbate and aldarate metabolism
D-Fructose	1.47372	0.559462	C6H12O6	D-Fructose;Levulose;Fruit sugar;D-arabino-Hexulose;fructose	C00095	map01100,Metabolic pathways|map01110,Biosynthesis of secondary metabolites|map02010,ABC transporters|map00051,Fructose and mannose metabolism|map00052,Galactose metabolism|map00500,Starch and sucrose metabolism
Choline	0.00352738	-8.14719	C5H14NO	Choline;Bilineurine;choline	C00114	map01100,Metabolic pathways|map00564,Glycerophospholipid metabolism|map02010,ABC transporters|map00260,Glycine, serine and threonine metabolism
Fumaric Acid	0.00098634	-9.98563	C4H4O4	Fumarate;Fumaric acid;trans-Butenedioic acid;fumarate	C00122	map01110,Biosynthesis of secondary metabolites|map01200,Carbon metabolism|map00250,Alanine, aspartate and glutamate metabolism|map00350,Tyrosine metabolism|map00020,Citrate cycle (TCA cycle)|map00650,Butanoate metabolism|map01100,Metabolic pathways|map00220,Arginine biosynthesis|map00760,Nicotinate and nicotinamide metabolism|map00360,Phenylalanine metabolism|map00190,Oxidative phosphorylation|ma…
Inositol	20.9047	4.38575	C6H12O6	myo-Inositol;D-myo-Inositol;1D-myo-Inositol;L-myo-Inositol;1L-myo-Inositol;meso-Inositol;Inositol;Dambose;Cyclohexitol;Meat sugar;Bios I;myo-inositol	C00137	map01100,Metabolic pathways|map01110,Biosynthesis of secondary metabolites|map00562,Inositol phosphate metabolism|map02010,ABC transporters|map00053,Ascorbate and aldarate metabolism|map00052,Galactose metabolism|map04070,Phosphatidylinositol signaling system
Adenine	5.74423	2.52211	C5H5N5	Adenine;6-Aminopurine;adenine	C00147	map01100,Metabolic pathways|map00230,Purine metabolism|map00908,Zeatin biosynthesis
L-Proline	1.98473	0.988941	C5H9NO2	L-Proline;2-Pyrrolidinecarboxylic acid;proline	C00148	map01100,Metabolic pathways|map01110,Biosynthesis of secondary metabolites|map02010,ABC transporters|map00330,Arginine and proline metabolism|map01230,Biosynthesis of amino acids|map00970,Aminoacyl-tRNA biosynthesis
L-Asparagine	5.25393	2.3934	C4H8N2O3	L-Asparagine;2-Aminosuccinamic acid;asparagine	C00152	map01100,Metabolic pathways|map01110,Biosynthesis of secondary metabolites|map00460,Cyanoamino acid metabolism|map01230,Biosynthesis of amino acids|map00250,Alanine, aspartate and glutamate metabolism|map00970,Aminoacyl-tRNA biosynthesis
Adenosine	33.5943	5.07015	C10H13N5O4	Adenosine;adenosine	C00212	map01100,Metabolic pathways|map00230,Purine metabolism|map02010,ABC transporters
Thymidine	0.0959099	-3.38218	C10H14N2O5	Thymidine;Deoxythymidine;thymidine	C00214	map00240,Pyrimidine metabolism|map01100,Metabolic pathways
Palmitic Acid	0.0881005	-3.50471	C16H32O2	Hexadecanoic acid;Hexadecanoate;Hexadecylic acid;Palmitic acid;Palmitate;Cetylic acid;palmitate (16:0)	C00249	map01100,Metabolic pathways|map00062,Fatty acid elongation|map01212,Fatty acid metabolism|map00073,Cutin, suberine and wax biosynthesis|map00061,Fatty acid biosynthesis|map00071,Fatty acid degradation|map01040,Biosynthesis of unsaturated fatty acids
Gluconate	23.5662	4.55865	C6H12O7	D-Gluconic acid;D-Gluconate;D-gluco-Hexonic acid;gluconate	C00257	map01100,Metabolic pathways|map00030,Pentose phosphate pathway|map01110,Biosynthesis of secondary metabolites|map01200,Carbon metabolism
N-Acetylneuraminate	2144.93	11.0667	C11H19NO9	N-Acetylneuraminate;N-Acetylneuraminic acid;5-Acetamido-3,5-dideoxy-D-glycero-D-galacto-2-nonulosonic acid;Neu5Ac	C00270	map01100,Metabolic pathways|map00520,Amino sugar and nucleotide sugar metabolism
D-Mannose-6-Phosphate	3.3484	1.74347	C6H13O9P	D-Mannose 6-phosphate;mannose-6-phosphate	C00275	map01100,Metabolic pathways|map01110,Biosynthesis of secondary metabolites|map00520,Amino sugar and nucleotide sugar metabolism|map00051,Fructose and mannose metabolism
Uridine	8.13493	3.02413	C9H12N2O6	Uridine;uridine	C00299	map00240,Pyrimidine metabolism|map01100,Metabolic pathways|map02010,ABC transporters
Glutamine	2.21229	1.14554	C5H10N2O3	Glutamine;2-Aminoglutaramic acid	C00303
3,4-Dihydroxyphenylalanine	0.241638	-2.04908	C9H11NO4	3,4-Dihydroxy-L-phenylalanine;L-Dopa;3-Hydroxy-L-tyrosine;L-beta-(3,4-Dihydroxyphenyl)alanine;Levodopa;Dihydroxy-L-phenylalanine	C00355	map01100,Metabolic pathways|map01110,Biosynthesis of secondary metabolites|map00965,Betalain biosynthesis|map00950,Isoquinoline alkaloid biosynthesis|map00350,Tyrosine metabolism
Zeatin	502.749	8.97369	C10H13N5O	Zeatin;N6-(4-Hydroxyisopentenyl)adenine;(E)-2-Methyl-4-(1H-purin-6-ylamino)but-2-en-1-ol;trans-Zeatin	C00371	map01100,Metabolic pathways|map01110,Biosynthesis of secondary metabolites|map00908,Zeatin biosynthesis|map04075,Plant hormone signal transduction
Cytosine	1084.01	10.0822	C4H5N3O	Cytosine;cytosine	C00380	map00240,Pyrimidine metabolism|map01100,Metabolic pathways
Guanosine	70.9393	6.14851	C10H13N5O5	Guanosine;guanosine	C00387	map01100,Metabolic pathways|map02010,ABC transporters|map00230,Purine metabolism
Tobramycin	819.912	9.67933	C18H37N5O9	Tobramycin;Nebramycin factor 6;3'-Deoxykanamycin B	C00397	map01110,Biosynthesis of secondary metabolites
L-Pipecolic Acid	2.21911	1.14998	C6H11NO2	L-Pipecolate;Pipecolinic acid;Pipecolic acid;2-Piperidinecarboxylic acid;(S)-Piperidine-2-carboxylic acid;pipecolate	C00408	map01100,Metabolic pathways|map00310,Lysine degradation|map01110,Biosynthesis of secondary metabolites|map00960,Tropane, piperidine and pyridine alkaloid biosynthesis
Cytidine	2614.21	11.3522	C9H13N3O5	Cytidine;cytidine	C00475	map00240,Pyrimidine metabolism|map01100,Metabolic pathways|map02010,ABC transporters
Raffinose	0.195935	-2.35155	C18H32O16	Raffinose;Melitose;Melitriose;Gossypose;6G-alpha-D-galactosylsucrose;raffinose	C00492	map01100,Metabolic pathways|map02010,ABC transporters|map00052,Galactose metabolism
Shikimic Acid	1310.94	10.3564	C7H10O5	Shikimate;Shikimic acid;3,4,5-Trihydroxy-1-cyclohexenecarboxylic acid;shikimate	C00493	map01100,Metabolic pathways|map01110,Biosynthesis of secondary metabolites|map01230,Biosynthesis of amino acids|map00400,Phenylalanine, tyrosine and tryptophan biosynthesis
D-(+)-Malic Acid	0.00267498	-8.54625	C4H6O5	(R)-Malate;D-Malate;D-Malic acid	C00497	map01100,Metabolic pathways|map00650,Butanoate metabolism
Naringenin	0.125079	-2.99909	C15H12O5	Naringenin;4',5,7-Trihydroxyflavanone;(2S)-Naringenin;(-)-(2S)-Naringenin	C00509	map01100,Metabolic pathways|map00941,Flavonoid biosynthesis|map01110,Biosynthesis of secondary metabolites
Phenylacetaldehyde	1052.29	10.0393	C8H8O	Phenylacetaldehyde;alpha-Tolualdehyde	C00601	map01100,Metabolic pathways|map00360,Phenylalanine metabolism
2-Deoxyribose 5-Phosphate	28.5696	4.83641	C5H11O7P	2-Deoxy-D-ribose 5-phosphate	C00673	map01100,Metabolic pathways|map00030,Pentose phosphate pathway
Lipoic Acid	681.345	9.41224	C8H14O2S2	Lipoate;Lipoic acid;Thioctic acid;dl-alpha-Lipoic acid;DL-Thioctic acid	C00725
Coniferin	0.58893	-0.763831	C16H22O8	Coniferin	C00761	map00940,Phenylpropanoid biosynthesis
Xanthotoxol	0.000163364	-12.5796	C11H6O4	Xanthotoxol;8-Hydroxypsoralen;8-Hydroxyfuranocoumarin	C00841
D-Pantothenic Acid	3.92296	1.97194	C9H17NO5	Pantothenate;Pantothenic acid;(R)-Pantothenate;pantothenate	C00864	map01100,Metabolic pathways|map01110,Biosynthesis of secondary metabolites|map00770,Pantothenate and CoA biosynthesis|map00410,beta-Alanine metabolism
Galactarate	3.57798	1.83915	C6H10O8	D-Galactarate;D-Mucic acid;D-Galactaric acid;Galactaric acid;Galactarate;Mucic acid	C00879	map01100,Metabolic pathways|map00053,Ascorbate and aldarate metabolism
Trigonelline	0.503938	-0.988683	C7H7NO2	N-Methylnicotinate;Trigonelline;Trigenelline;1-Methylpyridinio-3-carboxylate;Betaine nicotinate;Caffearin;Gynesine;trigonelline (N'-methylnicotinate)	C01004	map00760,Nicotinate and nicotinamide metabolism
Dehydroepiandrosterone	0.327262	-1.61148	C19H28O2	Dehydroepiandrosterone;3beta-Hydroxyandrost-5-en-17-one;Dehydroisoandrosterone;DHA;DHEA	C01227	map01100,Metabolic pathways
Alanine	46.755	5.54705	C3H7NO2	Alanine;2-Aminopropionic acid;2-Aminopropanoic acid	C01401	map00460,Cyanoamino acid metabolism|map01100,Metabolic pathways
Sorbose	0.47495	-1.07415	C6H12O6	Sorbose;xylo-Hexulose	C01452
Ferulic Acid	2.90424	1.53816	C10H10O4	Ferulate;Ferulic acid;4-Hydroxy-3-methoxycinnamic acid;3-Methoxy-4-hydroxy-trans-cinnamate;4-Hydroxy-3-methoxycinnamate;ferulate	C01494	map01100,Metabolic pathways|map00940,Phenylpropanoid biosynthesis|map01110,Biosynthesis of secondary metabolites
Syringin	3.72702	1.89802	C17H24O9	Syringin;Eleutheroside B	C01533	map00940,Phenylpropanoid biosynthesis
Tyrosine	27.5036	4.78155	C9H11NO3	Tyrosine;3-(p-Hydroxyphenyl)alanine;2-Amino-3-(p-hydroxyphenyl)propionic acid	C01536
Etoposide	16.9102	4.07983	C29H32O13	Etoposide;VP-16	C01576
9Z,12Z-Linoleic Acid	0.0015213	-9.36048	C18H32O2	Linoleate;Linoleic acid;(9Z,12Z)-Octadecadienoic acid;9-cis,12-cis-Octadecadienoate;9-cis,12-cis-Octadecadienoic acid;linoleate (18:2n6)	C01595	map01100,Metabolic pathways|map00591,Linoleic acid metabolism|map01040,Biosynthesis of unsaturated fatty acids
Kynurenine	2.01218	1.00876	C10H12N2O3	Kynurenine;3-Anthraniloylalanine	C01718
Mesaconic Acid	0.0814891	-3.61725	C5H6O4	Mesaconate;2-Methylfumarate;Mesaconic acid;Methylfumaric acid;(E)-2-Methyl-2-butenedioic acid	C01732	map01100,Metabolic pathways|map00630,Glyoxylate and dicarboxylate metabolism|map00660,C5-Branched dibasic acid metabolism|map01200,Carbon metabolism
Scopoletin	0.00622881	-7.32683	C10H8O4	Scopoletin;7-Hydroxy-6-methoxy-2H-chromen-2-one	C01752	map01110,Biosynthesis of secondary metabolites|map00940,Phenylpropanoid biosynthesis
Rosmarinic Acid	482.832	8.91538	C18H16O8	Rosmarinate;Rosmarinic acid	C01850	map01100,Metabolic pathways|map00350,Tyrosine metabolism
Phenylalanine	2.522	1.33457	C9H11NO2	Phenylalanine;alpha-Amino-beta-phenylpropionic acid	C02057
Glyceraldehyde	88.1962	6.46264	C3H6O3	Glyceraldehyde;2,3-Dihydroxypropionaldehyde;2,3-Dihydroxypropanal;Glycerose;Aldotriose	C02154
Citraconic Acid	0.0544017	-4.2002	C5H6O4	2-Methylmaleate;Citraconate;Citraconic acid;Methylmaleic acid	C02226	map01100,Metabolic pathways|map01210,2-Oxocarboxylic acid metabolism|map00660,C5-Branched dibasic acid metabolism|map00290,Valine, leucine and isoleucine biosynthesis
Pentostatin	3505.84	11.7755	C11H16N4O4	Deoxycoformycin;Pentostatin	C02267
3-O-Feruloylquinic Acid	0.317127	-1.65687	C17H20O9	5-O-Feruloylquinic acid;O-Feruloylquinate;3-O-Feruloylquinic acid	C02572
N-Acetylleucine	0.0249039	-5.32749	C8H15NO3	N-Acetyl-L-leucine;N-acetylleucine	C02710
N-Acetylphenylalanine	1485.39	10.5366	C11H13NO3	N-Acetyl-L-phenylalanine;N-acetylphenylalanine	C03519	map01100,Metabolic pathways|map00360,Phenylalanine metabolism
N-Benzyloxycarbonylglycine	552.225	9.10911	C10H11NO4	N-Benzyloxycarbonylglycine;N-CBZ-glycine	C03710
Quinolinic Acid	368.019	8.52364	C7H5NO4	Quinolinate;Pyridine-2,3-dicarboxylate;Quinolinic acid;2,3-Pyridinedicarboxylic acid	C03722	map01100,Metabolic pathways|map00760,Nicotinate and nicotinamide metabolism|map00410,beta-Alanine metabolism|map00380,Tryptophan metabolism
Octopine	5.17253	2.37087	C9H18N4O4	D-Octopine;N2-(D-1-Carboxyethyl)-L-arginine;N2-(1-Carboxyethyl)-L-arginine;Arginine, N2-(1-carboxyethyl)-, L-;D-(+)-Octopine;L-Arginine, N2-(1-carboxyethyl)-, (R)-;L-Arginine, N2-[(1R)-1-carboxyethyl]-;Octopine	C04137	map02010,ABC transporters|map00330,Arginine and proline metabolism
Apiin	8.66967	3.11598	C26H28O14	Apigenin 7-O-[beta-D-apiosyl-(1->2)-beta-D-glucoside];7-O-(beta-D-Apiofuranosyl-1,2-beta-D-glucosyl)-5,7,4'-trihydroxyflavone;Apiin;7-[(2-O-D-Apio-beta-D-furanosyl-beta-D-glucopyranosyl)oxy]-5-hydroxy-2-(4-hydroxy-phenyl)-4H-1-benzopyran-4-one;Apioside	C04858	map00944,Flavone and flavonol biosynthesis
Dl-3-Aminoisobutyric Acid	22.989	4.52287	C4H9NO2	3-Aminoisobutyric acid;3-Aminoisobutanoate;3-Amino-2-methylpropanoate;3-aminoisobutyrate	C05145
Isosakuranetin	0.225745	-2.14723	C16H14O5	Isosakuranetin;4'-Methoxy-5,7-dihydroxyflavonone;4'-Methylnaringenin	C05334	map00941,Flavonoid biosynthesis|map01110,Biosynthesis of secondary metabolites
Ciprofloxacin	817.315	9.67475	C17H18FN3O3	Ciprofloxacin	C05349	map02010,ABC transporters
Dehydroascorbic Acid	3.50197	1.80817	C6H6O6	Dehydroascorbate;Dehydroascorbic acid;L-Dehydroascorbate;L-Dehydroascorbic acid;dehydroascorbate	C05422	map01100,Metabolic pathways|map00480,Glutathione metabolism|map00053,Ascorbate and aldarate metabolism
Piceatannol	560.939	9.1317	C14H12O4	Piceatannol;3,3',4'5-Tetrahydroxystilbene	C05901	map01110,Biosynthesis of secondary metabolites|map00945,Stilbenoid, diarylheptanoid and gingerol biosynthesis
Salidroside	8.07016	3.0126	C14H20O7	Salidroside;p-Hydroxyphenethyl alcohol 1-O-beta-D-glucoside;Tyrosol glucoside	C06046	map01100,Metabolic pathways|map00350,Tyrosine metabolism
Aconitine	30749.5	14.9083	C34H47NO11	Aconitine	C06091	map00904,Diterpenoid biosynthesis
Methyl Cinnamate	0.585829	-0.771448	C10H10O2	Methyl cinnamate;3-Phenyl-2-propenoic acid methyl	C06358
Desethyl Atrazine	3.86342	1.94988	C6H10ClN5	Deethylatrazine	C06559
Naringenin Chalcone	0.124097	-3.01047	C15H12O5	Naringenin chalcone;2',4,4',6'-Tetrahydroxychalcone;Isosalipurpol;Chalconaringenin	C06561	map01100,Metabolic pathways|map00941,Flavonoid biosynthesis|map01110,Biosynthesis of secondary metabolites
Vanillic Acid	25.4911	4.67192	C8H8O4	Vanillate;Vanillic acid;4-Hydroxy-3-methoxybenzoate;4-Hydroxy-3-methoxybenzoic acid;vanillate	C06672
Mitomycin C	17.1741	4.10216	C15H18N4O5	Mitomycin;Mitomycin C	C06681
Diazoxide	85.3633	6.41554	C8H7ClN2O2S	Diazoxide	C06949
Thiabendazole	24.8512	4.63524	C10H7N3S	Thiabendazole	C07131
Sildenafil	159.635	7.31863	C22H30N6O4S	Sildenafil	C07259
Ofloxacin	106.221	6.73093	C18H20FN3O4	Ofloxacin	C07321
Theobromine	2.18311	1.12639	C7H8N4O2	Theobromine;3,7-Dimethylxanthine	C07480	map01100,Metabolic pathways|map01110,Biosynthesis of secondary metabolites|map00232,Caffeine metabolism
Hypericin	13.9209	3.79918	C30H16O8	Hypericin	C07606
Gemcitabine	0.000675148	-10.5325	C9H11F2N3O4	Gemcitabine	C07650
Phenylpropanolamine	5011.23	12.2909	C9H13NO	Phenylpropanolamine;(+-)-Phenylpropanolamine;(R*,S*)-(+-)-alpha-(1-Aminoethyl)benzenemethanol;(+-)-Norephedrine	C07911
Melezitose	10.9535	3.45332	C18H32O16	Melezitose	C08243
Azelaic Acid	0.112015	-3.15824	C9H16O4	Azelaic acid;Nonanedioic acid;1,7-Heptanedicarboxylic acid;azelate (nonanedioate)	C08261
4-Hydroxyglucobrassicin	0.0167265	-5.90172	C16H20N2O10S2	4-Hydroxyglucobrassicin;4-Hydroxy-3-indolylmethylglucosinolate	C08422
Bruceantin	0.003004	-8.3789	C28H36O11	Bruceantin	C08749
Nomilin	15.0864	3.91518	C28H34O9	Nomilin	C08773
Brucine	44.5013	5.47578	C23H26N2O4	Brucine	C09084
Mahanimbine	3.73428	1.90083	C23H25NO	Mahanimbine;(+)-3,11-Dihydro-3,5-dimethyl-3-(4-methyl-3-pentenyl)pyrano[3,2-a]carbazole	C09220
Imperatorin	0.000675055	-10.5327	C16H14O4	Imperatorin	C09269
Cepharanthine	0.00109642	-9.83298	C37H38N2O6	Cepharanthine	C09391
Thalsimine	0.00520648	-7.58547	C38H40N2O7	Thalsimine	C09661
Hesperidin	12.566	3.65145	C28H34O15	Hesperidin;Hesperetin 7-O-rutinoside;Ciratin	C09755
Catalposide	0.00919587	-6.7648	C22H26O12	Catalposide	C09775
Gentiopicroside	2.76571	1.46765	C16H20O9	Gentiopicrin;Gentiopicroside	C09782	map01110,Biosynthesis of secondary metabolites
Plumieride	0.0375321	-4.73573	C21H26O12	Plumieride	C09797
Poncirin	1.95693	0.968594	C28H34O14	Poncirin;Isosakuranetin 7-O-neohesperidoside	C09830
Paeoniflorin	0.0034657	-8.17264	C23H28O11	Paeoniflorin	C09959
Diosmin	0.132603	-2.91481	C28H32O15	Diosmin;Diosmetin 7-O-rutinoside	C10039
Mangiferin	0.0248881	-5.3284	C19H18O11	Mangiferin;Chinomin	C10077
Nobiletin	5.40702	2.43483	C21H22O8	Nobiletin;Hexamethoxyflavone;5,6,7,8,3',4'-Hexamethoxyflavone	C10112
Daidzin	25.0765	4.64827	C21H20O9	Daidzin;Daidzein 7-O-glucoside	C10216
Usaramine	7.27193	2.86234	C18H25NO6	Usaramine;Mucronatine	C10413
Lusitanicoside	0.0166557	-5.90784	C21H30O10	Lusitanicoside	C10474
Picein	0.00238024	-8.71468	C14H18O7	Picein	C10720
Procymidone	847.518	9.7271	C13H11Cl2NO2	Procymidone	C10986
Leucylleucine	2991.69	11.5467	C12H24N2O3	Leucyl-leucine	C11332
Raltitrexed	1.45954	0.545513	C21H22N4O6S	ICI D1694;ZD1694;Tomudex;Raltitrexed	C11372
Methyl Jasmonate	22.6507	4.50148	C13H20O3	Methyl jasmonate;(-)-Methyl jasmonate	C11512	map00592,alpha-Linolenic acid metabolism|map01110,Biosynthesis of secondary metabolites
Pantoprazole	0.118171	-3.08105	C16H15F2N3O4S	Pantoprazole	C11806
Rabelomycin	497.473	8.95848	C19H14O6	Rabelomycin	C12402	map01110,Biosynthesis of secondary metabolites
Rhoifolin	0.0112885	-6.469	C27H30O14	Apigenin 7-O-neohesperidoside;Rhoifolin;Rhoifoloside	C12627	map00944,Flavone and flavonol biosynthesis
Bisphenol A	6.1229	2.61421	C15H16O2	Bisphenol A;2,2-Bis(4-Hydroxyphenyl)propane	C13624	map01100,Metabolic pathways
Gardenin B	8.79522	3.13672	C19H18O7	Gardenin B;5-Hydroxy-2-(4-methoxyphenyl)-6,7,8-trimethoxy-4H-1-benzopyran-4-one;5-Hydroxy-4',6,7,8-tetramethoxyflavone;Demethyltangeretin	C15109
3-Methylxanthine	11.0959	3.47195	C6H6N4O2	3-Methylxanthine	C16357	map01100,Metabolic pathways|map01110,Biosynthesis of secondary metabolites|map00232,Caffeine metabolism
Xanthohumol	0.00248402	-8.65311	C21H22O5	Xanthohumol;(2E)-1-[2,4-Dihydroxy-6-methoxy-3-(3-methylbut-2-en-1-yl)phenyl]-3-(4-hydroxyphenyl)prop-2-en-1-one	C16417	map00941,Flavonoid biosynthesis
Aspartic Acid	0.490879	-1.02656	C4H7NO4	Aspartate;Aspartic acid	C16433
Asparagine	2.05948	1.04228	C4H8N2O3	Asparagine	C16438
Isovitexin 2'-O-Arabinoside	3565.66	11.8	C26H28O14	Isovitexin 2''-O-arabinoside	C16491
Strictosamide	0.000561812	-10.7976	C26H30N2O8	Strictosamide	C16724
Arctiin	0.00430708	-7.85907	C27H34O11	Arctiin	C16915
Isoimperatorin	0.00093174	-10.0678	C16H14O4	Isoimperatorin	C16976
Irigenin	2.41872	1.27424	C18H16O8	Irigenin	C17957
Perfluorooctylsulfonic Acid	0.00243248	-8.68336	C8HF17O3S	Perfluorooctanesulfonic acid;Perfluorooctylsulfonic acid;PFOS	C18142
Butylamine	7.03252	2.81404	C4H11N	Butylamine	C18706
Aconine	0.00321609	-8.28048	C25H41NO9	Aconine;Jesaconine	C19990
Trans-4-Hydroxy-3-Methoxycinnamate	44.2905	5.46892	C10H10O4
12:4+3O Fatty Acyl Hexoside	0.0972163	-3.36266	C18H28O9
2',4'-Dihydroxychalcone	4.70308	2.23361	C15H12O3
2-O-Rhamnosylvitexin	0.0890906	-3.48858	C27H30O14
3-Hydroxybenzo(A)Pyrene	9.81545	3.29505	C20H12O
3-Hydroxycinnamic Acid	37.5622	5.23121	C9H8O3
3-Hydroxyphysodic Acid	10.9805	3.45687	C26H30O9
5'-S-Methylthioadenosine	1.77931	0.831321	C11H15N5O3S
6-O-(4-Hydroxybenzoyl)-6-Epiaucubin	0.000779878	-10.3245	C22H26O11
7:2 Fluorotelomer Sulfonic Acid	82.5605	6.36738	C9H5F15O3S
7-O-Methylchrysin	0.000827782	-10.2385	C16H12O4
8-Deoxy-Amphotericin B	0.0149393	-6.06474	C47H73NO16
9-Anthracenecarboxylic Acid	76.3876	6.25527	C15H10O2
9-Methoxycamptothecin	8380.92	13.0329	C21H18N2O5
Aconitic Acid	0.173467	-2.52727	C6H6O6
Aloenin	2.97966	1.57515	C19H22O10
Ambiguine I Isonitrile	17.9389	4.16502	C26H30N2O2
Apigenin 6,8-Digalactoside	3.26992	1.70925	C27H30O15
Apigenin-7-O-Neohesperidoside	0.0213401	-5.55029	C27H30O14
Artesunate	8.62292	3.10818	C19H28O8
Aurapten	0.0701034	-3.83437	C19H22O3
Baeomycesic Acid	140.031	7.1296	C19H18O8
Barceloneic Acid A	0.000240181	-12.0236	C16H16O7
Beclometasone	0.003656	-8.09552	C22H29ClO5
Benzoic Acid + 1O, O-Hex	1.6294	0.70434	C13H16O8
Benzoic Acid + 2O, O-Hex	282.293	8.14105	C13H16O9
Bisanhydrorutilantinone	118.123	6.88415	C22H16O7
Bungeiside C	0.0773316	-3.6928	C19H26O11
Butylparaben	66.5829	6.05708	C11H14O3
Caffeoyl Quinic Acid (Isomer of 831, 833, 834)	0.0353252	-4.82316	C16H18O9
Canarione	985.844	9.94522	C14H8O6
Carbazochrome Sulfonate	0.00333624	-8.22756	C10H12N4O5S
Cephalochromin	0.0100832	-6.6319	C28H22O10
Cotarnine Chloride	77.0728	6.26815	[C12H15ClNO4]-
Coumarin Base + 1O, 1Meo, O-Hex	193.482	7.59606	C16H18O9
Coumaroyl Hexoside (Isomer of 690, 691)	0.619545	-0.69072	C15H18O8
Coumaroyl Quinic Acid (Isomer of 758, 760)	0.0274069	-5.18932	C16H18O8
Cratoxyarborenone E	200.851	7.64998	C24H26O6
Cyanidin-3-O-Rutinoside	252.168	7.97824	C27H31O15
Cyclopenin	280.035	8.12946	C17H14N2O3
D-(+)-Raffinose	15.9843	3.99859	C18H32O16
D-(+)-Trehalose	12.9163	3.69112	C12H22O11
Dehydroisoandrosterone Sulfate	0.00128877	-9.59979	C19H28O5S
Dehydrophytosphingosine (Isomer of 1679)	0.000431227	-11.1793	C18H37NO3
Delta-Decalactone	0.361691	-1.46717	C10H18O2
Dendroamide B	0.0035753	-8.12772	C21H24N6O4S3
Deoxyloganic Acid	6.26449	2.6472	C16H24O9
D-Gulonic Acid Gama-Lactone	0.0148061	-6.07766	C6H12O7
Dicaffeoyl Coumaroyl Spermidine	3.62037	1.85614	C34H37N3O8
Diferuloyl Putrescine	0.0108681	-6.52375	C24H28N2O6
Dihydrogedunic Acid, Methyl Ester	0.0059234	-7.39936	C26H36O8
Dihydromyristicin	20.5836	4.36342	C11H14O3
Disaccharide(Hex-Hex)	0.0323086	-4.95194	C12H22O11
Divaricatinic Acid	156.547	7.29045	C11H14O4
Dodecylbenzenesulfonic Acid	0.0391874	-4.67347	C18H30O3S
Epicatechin Gallate	135.121	7.07811	C22H18O10
Ethyl-Beta-Glucuronide	15.315	3.93688	C8H14O7
Euphorbiasteroid	0.000293888	-11.7324	C32H40O8
Feruloyl Putrescine (Isomer of 1178)	0.000653314	-10.5799	C14H20N2O3
Feruloyl Quinic Acid (Isomer of 887, 888)	100.574	6.65212	C17H20O9
Fipronil Sulfone	0.00161607	-9.27329	C12H4Cl2F6N4O2S
Flavone Base + 3O, 2Meo, O-Hex, O-HexA	0.0286451	-5.12557	C29H32O18
Flavone Base + 3O, O-HexA, C-Hex, C-Hex	0.00899207	-6.79713	C33H38O21
Flurazepam	40.1012	5.32557	C21H23ClFN3O
Gamma-Mangostin	0.00141049	-9.46959	C23H24O6
Gangaleoidin	1202.86	10.2322	C18H14Cl2O7
Gedunol	5.71681	2.51521	C28H36O7
Glutamylphenylalanine	1720.75	10.7488	C14H18N2O5
Glutathione (Reduced)	5.97586	2.57915	C10H17N3O6S
Govaniadine	0.04897	-4.35196	C19H19NO4
Halometasone	831.501	9.69957	C22H27ClF2O5
Heraclenin	0.0004829	-11.016	C16H14O5
Hesperetin-7-O-Rutinoside	4.68138	2.22693	C28H34O15
Ilicicolin A	3.00631	1.58799	C23H31ClO3
Indarubicin	0.0379484	-4.71982	C16H10N2O2
Indoline	2.49192	1.31726	C8H9N
Isolaserpitin	0.0175404	-5.83318	C19H20O6
Isoreserpin	3521.42	11.7819	C33H40N2O9
Isorhamnetin-3-O-Beta-D-Glucoside	0.00275604	-8.50319	C22H22O12
Isorhamnetin-3-O-Rutinoside	684.884	9.41972	C28H32O16
Isosakuranetin-7-O-Rutinoside	1.7662	0.820646	C28H34O14
Isotectorigenin, 7-Methyl Ether	15.717	3.97425	C18H16O6
Kaempferol-3-O-Pentoside	34.9089	5.12552	C20H18O10
Kuwanon C	24.1343	4.59301	C25H26O6
Lepranthin	1.96355	0.973466	C32H52O14
MEF-Glu	23.759	4.5704	C20H22N2O5
Methyl-Beta-Galactopyranoside	39.6836	5.31047	C7H14O6
Minocycline Hydrochloride	0.00833879	-6.90595	C23H27N3O7
Mitoxantrone Hydrochloride	1457.12	10.5089	C22H30Cl2N4O6
Mollugin	0.00136527	-9.5166	C17H16O4
Moroidin	0.00525778	-7.57133	C47H66N14O10
N2,N2-Dimethylguanosine	1219.65	10.2523	C12H17N5O5
N4-Acetylsulfadimethoxine	108.29	6.75876	C14H16N4O5S
N6-Isopentenyladenosine	202.516	7.66189	C15H21N5O4
Nafadotride	0.0448239	-4.47959	C22H27N3O2
Nakijiquinone R	0.0522048	-4.25967	C23H33NO6S
Naringenin-7-O-Rutinoside	0.196756	-2.34552	C27H32O14
Nephroarctin	10.7407	3.42501	C20H20O7
Obtusaquinone	43.2588	5.43492	C16H14O3
Ochrephilone	0.000594322	-10.7165	C23H26O5
Oxyimperatorin	0.00137326	-9.50818	C16H14O5
Paliperidone (Invega)	0.000802791	-10.2827	C23H27FN4O3
Paprazine	16.069	4.00621	C17H17NO3
Peniprequinolone	3.18814	1.67272	C22H25NO5
Phenylacetic Acid + 2O, O-Hex	2.80624	1.48864	C14H18O9
Phenylacetylaspartic Acid	789.351	9.62452	C12H13NO5
Phosphatidylserine 18	0.000408936	-11.2558	C44H82NO10P
Planaic Acid	59.24	5.8885	C27H36O7
Poliumoside	0.000919492	-10.0869	C35H46O19
Portentol	0.33834	-1.56345	C17H26O5
Protostemonine	0.0047912	-7.7054	C23H31NO6
Psicose	95.3135	6.57461	C6H12O6
Rhizocarpic Acid	0.0166719	-5.90644	C28H23NO6
Rhodiolin	0.00829142	-6.91417	C25H20O10
Rolitetracycline	0.00354957	-8.13814	C27H33N3O8
Roseoside	8.05738	3.01031	C19H30O8
Rutoside (Rutin)	0.00933305	-6.74344	C27H30O16
Saikosaponin C	30.2449	4.91862	C48H78O17
Schizandrol A	97.7175	6.61055	C24H32O7
Selariscin A	0.017313	-5.852	C36H26O6
Silydianin	0.00110582	-9.82067	C25H22O10
Specioside	13.6684	3.77277	C25H30O13
Speciosine	3.58205e-05	-14.7689	C28H31NO6
Sulfadimethoxine	0.00656162	-7.25173	C12H14N4O4S
Tetrasaccharides (Hex-Hex-Hex-Hex)	0.319546	-1.64591	C24H42O21
Tosufloxacin	0.00380084	-8.03946	C19H15F3N4O3
Triacetyl Resveratrol	0.032515	-4.94275	C20H18O6
Triptophenolide	0.0585446	-4.09432	C20H24O3
Tylosin Tartrate	6.9374	2.7944	C46H77NO17
Tyr	12.6633	3.66259	C9H11NO3
Undulatoside A	0.0117603	-6.40993	C16H18O9
Urapidil	10.7391	3.4248	C20H29N5O3
Usnic Acid	89.0689	6.47685	C18H16O7
Vatiamide C	0.00118894	-9.71611	C31H46ClNO7
Vitexin-2'-O-Rhamnoside	0.0303305	-5.04309	C27H30O14
Zapotin	4.48815	2.16612	C19H18O6
