# Supplementary material for: Preliminary study on comparative non-targeted metabolomics analysis sheds light on the chemical diversity of citrus fruit pulps
Source: PLoS One. 2026 Jul 22;21(7):e0353350. doi: 10.1371/journal.pone.0353350 (PMC13390813; doi:10.1371/journal.pone.0353350)
Supplement: S1 Data — (ZIP) [file pone.0353350.s002.zip › raw data/KGEE/kegg-Xiangcheng vs Huyou.xlsx]

## Sheet: KEGG Pathway enrichment
Pathway Name	Pathway ID	Pvalue	Pvalue_adjusted	Compounds	Count	Pop Hit	List_Total	Background Genes	URL
ABC transporters	cic02010	2.5e-08	1.65e-06	C00079|L-Phenylalanine|0.185938817;C00095|D-Fructose|0.620004973;C00114|Choline|233.2323865;C00123|L-Leucine|0.426350007;C00137|myo-Inositol|0.023534181;C00148|L-Proline|0.422851268;C00212|Adenosine|0.027698558;C00299|Uridine|0.084041636;C00387|Guanosine|0.013684032;C00475|Cytidine|0.000419222;C00492|Raffinose|125.3646525;C04137|D-Octopine|0.175180274;C05402|Melibiose|0.04268994	13	137	65	4744	http://www.kegg.jp/kegg-bin/show_pathway?cic02010/C00079%09green/C00095%09green/C00114%09red/C00123%09green/C00137%09green/C00148%09green/C00212%09green/C00299%09green/C00387%09green/C00475%09green/C00492%09red/C04137%09green/C05402%09green
Flavonoid biosynthesis	cic00941	5.7e-05	0.00188	C00509|Naringenin|5.861267071;C01460|Vitexin|4.703153861;C05334|Isosakuranetin|3.55761061;C06561|Naringenin chalcone|4.314531964;C09789|Naringin|0.272177857;C09827|Pinocembrin|45.7928769;C16417|Xanthohumol|10.70637262	7	74	65	4744	http://www.kegg.jp/kegg-bin/show_pathway?cic00941/C00509%09red/C01460%09red/C05334%09red/C06561%09red/C09789%09green/C09827%09red/C16417%09red
Biosynthesis of amino acids	cic01230	0.000313	0.00606	C00079|L-Phenylalanine|0.185938817;C00123|L-Leucine|0.426350007;C00148|L-Proline|0.422851268;C00152|L-Asparagine|0.065729219;C00322|2-Oxoadipate|7.882924311;C00493|Shikimate|0.000443013;C00624|N-Acetyl-L-glutamate|0.000305253;C04076|L-2-Aminoadipate 6-semialdehyde|119.4660323	8	128	65	4744	http://www.kegg.jp/kegg-bin/show_pathway?cic01230/C00079%09green/C00123%09green/C00148%09green/C00152%09green/C00322%09red/C00493%09green/C00624%09green/C04076%09red
Galactose metabolism	cic00052	0.000367	0.00606	C00029|UDP-glucose|0.158702381;C00095|D-Fructose|0.620004973;C00137|myo-Inositol|0.023534181;C00492|Raffinose|125.3646525;C05402|Melibiose|0.04268994	5	46	65	4744	http://www.kegg.jp/kegg-bin/show_pathway?cic00052/C00029%09green/C00095%09green/C00137%09green/C00492%09red/C05402%09green
Lysine degradation	cic00310	0.000779	0.0103	C00042|Succinate|5.420768936;C00322|2-Oxoadipate|7.882924311;C00408|L-Pipecolate|0.238984882;C00431|5-Aminopentanoate|0.521136689;C04076|L-2-Aminoadipate 6-semialdehyde|119.4660323	5	54	65	4744	http://www.kegg.jp/kegg-bin/show_pathway?cic00310/C00042%09red/C00322%09red/C00408%09green/C00431%09green/C04076%09red
Phenylpropanoid biosynthesis	cic00940	0.00222	0.0244	C00079|L-Phenylalanine|0.185938817;C00482|Sinapate|1.497426003;C00761|Coniferin|1.67418867;C01494|Ferulate|0.375382735;C01752|Scopoletin|138.5511221	5	68	65	4744	http://www.kegg.jp/kegg-bin/show_pathway?cic00940/C00079%09green/C00482%09red/C00761%09red/C01494%09green/C01752%09red
Flavone and flavonol biosynthesis	cic00944	0.00495	0.0438	C01460|Vitexin|4.703153861;C04858|Apigenin 7-O-[beta-D-apiosyl-(1->2)-beta-D-glucoside]|0.071044505;C12627|Apigenin 7-O-neohesperidoside|24.57687015;C21833|Kaempferol-3-O-rutinoside|0.001996635	4	51	65	4744	http://www.kegg.jp/kegg-bin/show_pathway?cic00944/C01460%09red/C04858%09green/C12627%09red/C21833%09green
Aminoacyl-tRNA biosynthesis	cic00970	0.00531	0.0438	C00079|L-Phenylalanine|0.185938817;C00123|L-Leucine|0.426350007;C00148|L-Proline|0.422851268;C00152|L-Asparagine|0.065729219	4	52	65	4744	http://www.kegg.jp/kegg-bin/show_pathway?cic00970/C00079%09green/C00123%09green/C00148%09green/C00152%09green
Alanine, aspartate and glutamate metabolism	cic00250	0.0063	0.0462	C00042|Succinate|5.420768936;C00122|Fumarate|1029.448276;C00152|L-Asparagine|0.065729219	3	28	65	4744	http://www.kegg.jp/kegg-bin/show_pathway?cic00250/C00042%09red/C00122%09red/C00152%09green
Plant hormone signal transduction	cic04075	0.0112	0.0698	C00371|Zeatin|0.002563737;C06082|Abscisate|0.597704032	2	12	65	4744	http://www.kegg.jp/kegg-bin/show_pathway?cic04075/C00371%09green/C06082%09green
Pyrimidine metabolism	cic00240	0.0116	0.0698	C00029|UDP-glucose|0.158702381;C00214|Thymidine|5.666031302;C00299|Uridine|0.084041636;C00475|Cytidine|0.000419222	4	65	65	4744	http://www.kegg.jp/kegg-bin/show_pathway?cic00240/C00029%09green/C00214%09red/C00299%09green/C00475%09green
Metabolic pathways	cic01100	0.015	0.0802	C00029|UDP-glucose|0.158702381;C00042|Succinate|5.420768936;C00079|L-Phenylalanine|0.185938817;C00095|D-Fructose|0.620004973;C00114|Choline|233.2323865;C00122|Fumarate|1029.448276;C00123|L-Leucine|0.426350007;C00137|myo-Inositol|0.023534181;C00147|Adenine|0.069723965;C00148|L-Proline|0.422851268;C00152|L-Asparagine|0.065729219;C00212|Adenosine|0.027698558;C00214|Thymidine|5.666031302;C00249|Hexad…	46	2702	65	4744	http://www.kegg.jp/kegg-bin/show_pathway?cic01100/C00029%09green/C00042%09red/C00079%09green/C00095%09green/C00114%09red/C00122%09red/C00123%09green/C00137%09green/C00147%09green/C00148%09green/C00152%09green/C00212%09green/C00214%09red/C00249%09red/C00257%09green/C00275%09green/C00299%09green/C00322%09red/C00371%09green/C00387%09green/C00408%09green/C00431%09green/C00475%09green/C00482%09red/C00…
Zeatin biosynthesis	cic00908	0.0158	0.0802	C00029|UDP-glucose|0.158702381;C00147|Adenine|0.069723965;C00371|Zeatin|0.002563737	3	39	65	4744	http://www.kegg.jp/kegg-bin/show_pathway?cic00908/C00029%09green/C00147%09green/C00371%09green
Butanoate metabolism	cic00650	0.0193	0.0863	C00042|Succinate|5.420768936;C00122|Fumarate|1029.448276;C00497|(R)-Malate|269.963511	3	42	65	4744	http://www.kegg.jp/kegg-bin/show_pathway?cic00650/C00042%09red/C00122%09red/C00497%09red
Oxidative phosphorylation	cic00190	0.0196	0.0863	C00042|Succinate|5.420768936;C00122|Fumarate|1029.448276	2	16	65	4744	http://www.kegg.jp/kegg-bin/show_pathway?cic00190/C00042%09red/C00122%09red
Cyanoamino acid metabolism	cic00460	0.0231	0.0955	C00079|L-Phenylalanine|0.185938817;C00152|L-Asparagine|0.065729219;C01401|Alanine|0.012347274	3	45	65	4744	http://www.kegg.jp/kegg-bin/show_pathway?cic00460/C00079%09green/C00152%09green/C01401%09green
Ascorbate and aldarate metabolism	cic00053	0.0289	0.11	C00029|UDP-glucose|0.158702381;C00137|myo-Inositol|0.023534181;C00879|D-Galactarate|0.250613506	3	49	65	4744	http://www.kegg.jp/kegg-bin/show_pathway?cic00053/C00029%09green/C00137%09green/C00879%09green
Citrate cycle (TCA cycle)	cic00020	0.03	0.11	C00042|Succinate|5.420768936;C00122|Fumarate|1029.448276	2	20	65	4744	http://www.kegg.jp/kegg-bin/show_pathway?cic00020/C00042%09red/C00122%09red
2-Oxocarboxylic acid metabolism	cic01210	0.0356	0.117	C00079|L-Phenylalanine|0.185938817;C00123|L-Leucine|0.426350007;C00322|2-Oxoadipate|7.882924311;C00624|N-Acetyl-L-glutamate|0.000305253;C02226|2-Methylmaleate|3.20881251	5	134	65	4744	http://www.kegg.jp/kegg-bin/show_pathway?cic01210/C00079%09green/C00123%09green/C00322%09red/C00624%09green/C02226%09red
Nicotinate and nicotinamide metabolism	cic00760	0.0389	0.117	C00042|Succinate|5.420768936;C00122|Fumarate|1029.448276;C01004|N-Methylnicotinate|1.299901237	3	55	65	4744	http://www.kegg.jp/kegg-bin/show_pathway?cic00760/C00042%09red/C00122%09red/C01004%09red
Valine, leucine and isoleucine biosynthesis	cic00290	0.0389	0.117	C00123|L-Leucine|0.426350007;C02226|2-Methylmaleate|3.20881251	2	23	65	4744	http://www.kegg.jp/kegg-bin/show_pathway?cic00290/C00123%09green/C02226%09red
Arginine biosynthesis	cic00220	0.0389	0.117	C00122|Fumarate|1029.448276;C00624|N-Acetyl-L-glutamate|0.000305253	2	23	65	4744	http://www.kegg.jp/kegg-bin/show_pathway?cic00220/C00122%09red/C00624%09green
Stilbenoid, diarylheptanoid and gingerol biosynthesis	cic00945	0.0453	0.13	C05901|Piceatannol|0.003369895;C10443|Curcumin|7.447196914	2	25	65	4744	http://www.kegg.jp/kegg-bin/show_pathway?cic00945/C05901%09green/C10443%09red
Phenylalanine metabolism	cic00360	0.0483	0.133	C00042|Succinate|5.420768936;C00079|L-Phenylalanine|0.185938817;C00122|Fumarate|1029.448276	3	60	65	4744	http://www.kegg.jp/kegg-bin/show_pathway?cic00360/C00042%09red/C00079%09green/C00122%09red
Tropane, piperidine and pyridine alkaloid biosynthesis	cic00960	0.0656	0.169	C00079|L-Phenylalanine|0.185938817;C00408|L-Pipecolate|0.238984882;C04076|L-2-Aminoadipate 6-semialdehyde|119.4660323	3	68	65	4744	http://www.kegg.jp/kegg-bin/show_pathway?cic00960/C00079%09green/C00408%09green/C04076%09red
Pyruvate metabolism	cic00620	0.0667	0.169	C00042|Succinate|5.420768936;C00122|Fumarate|1029.448276	2	31	65	4744	http://www.kegg.jp/kegg-bin/show_pathway?cic00620/C00042%09red/C00122%09red
Carbon metabolism	cic01200	0.07	0.171	C00042|Succinate|5.420768936;C00122|Fumarate|1029.448276;C00257|D-Gluconic acid|0.01304162;C01732|Mesaconate|17.08929797	4	114	65	4744	http://www.kegg.jp/kegg-bin/show_pathway?cic01200/C00042%09red/C00122%09red/C00257%09green/C01732%09red
Phenylalanine, tyrosine and tryptophan biosynthesis	cic00400	0.0784	0.175	C00079|L-Phenylalanine|0.185938817;C00493|Shikimate|0.000443013	2	34	65	4744	http://www.kegg.jp/kegg-bin/show_pathway?cic00400/C00079%09green/C00493%09green
C5-Branched dibasic acid metabolism	cic00660	0.0784	0.175	C01732|Mesaconate|17.08929797;C02226|2-Methylmaleate|3.20881251	2	34	65	4744	http://www.kegg.jp/kegg-bin/show_pathway?cic00660/C01732%09red/C02226%09red
Lysine biosynthesis	cic00300	0.0824	0.175	C00322|2-Oxoadipate|7.882924311;C04076|L-2-Aminoadipate 6-semialdehyde|119.4660323	2	35	65	4744	http://www.kegg.jp/kegg-bin/show_pathway?cic00300/C00322%09red/C04076%09red
Pentose phosphate pathway	cic00030	0.0824	0.175	C00257|D-Gluconic acid|0.01304162;C00673|2-Deoxy-D-ribose 5-phosphate|0.039947628	2	35	65	4744	http://www.kegg.jp/kegg-bin/show_pathway?cic00030/C00257%09green/C00673%09green
Tyrosine metabolism	cic00350	0.0906	0.176	C00042|Succinate|5.420768936;C00122|Fumarate|1029.448276;C01850|Rosmarinate|0.000229482	3	78	65	4744	http://www.kegg.jp/kegg-bin/show_pathway?cic00350/C00042%09red/C00122%09red/C01850%09green
Arginine and proline metabolism	cic00330	0.0906	0.176	C00148|L-Proline|0.422851268;C00431|5-Aminopentanoate|0.521136689;C04137|D-Octopine|0.175180274	3	78	65	4744	http://www.kegg.jp/kegg-bin/show_pathway?cic00330/C00148%09green/C00431%09green/C04137%09green
Starch and sucrose metabolism	cic00500	0.0907	0.176	C00029|UDP-glucose|0.158702381;C00095|D-Fructose|0.620004973	2	37	65	4744	http://www.kegg.jp/kegg-bin/show_pathway?cic00500/C00029%09green/C00095%09green
Biosynthesis of secondary metabolites	cic01110	0.14	0.258	C00029|UDP-glucose|0.158702381;C00042|Succinate|5.420768936;C00079|L-Phenylalanine|0.185938817;C00095|D-Fructose|0.620004973;C00122|Fumarate|1029.448276;C00123|L-Leucine|0.426350007;C00137|myo-Inositol|0.023534181;C00148|L-Proline|0.422851268;C00152|L-Asparagine|0.065729219;C00257|D-Gluconic acid|0.01304162;C00275|D-Mannose 6-phosphate|0.161601432;C00322|2-Oxoadipate|7.882924311;C00371|Zeatin|0.0…	33	2059	65	4744	http://www.kegg.jp/kegg-bin/show_pathway?cic01110/C00029%09green/C00042%09red/C00079%09green/C00095%09green/C00122%09red/C00123%09green/C00137%09green/C00148%09green/C00152%09green/C00257%09green/C00275%09green/C00322%09red/C00371%09green/C00408%09green/C00482%09red/C00493%09green/C00509%09red/C00624%09green/C00864%09green/C01494%09green/C01752%09red/C04076%09red/C05334%09red/C05901%09green/C0608…
Purine metabolism	cic00230	0.14	0.258	C00147|Adenine|0.069723965;C00212|Adenosine|0.027698558;C00387|Guanosine|0.013684032	3	95	65	4744	http://www.kegg.jp/kegg-bin/show_pathway?cic00230/C00147%09green/C00212%09green/C00387%09green
Fructose and mannose metabolism	cic00051	0.169	0.301	C00095|D-Fructose|0.620004973;C00275|D-Mannose 6-phosphate|0.161601432	2	54	65	4744	http://www.kegg.jp/kegg-bin/show_pathway?cic00051/C00095%09green/C00275%09green
Glyoxylate and dicarboxylate metabolism	cic00630	0.208	0.362	C00042|Succinate|5.420768936;C01732|Mesaconate|17.08929797	2	62	65	4744	http://www.kegg.jp/kegg-bin/show_pathway?cic00630/C00042%09red/C01732%09red
Caffeine metabolism	cic00232	0.262	0.433	C16357|3-Methylxanthine|0.009424595	1	22	65	4744	http://www.kegg.jp/kegg-bin/show_pathway?cic00232/C16357%09green
Taurine and hypotaurine metabolism	cic00430	0.262	0.433	C00606|3-Sulfino-L-alanine|0.008110384	1	22	65	4744	http://www.kegg.jp/kegg-bin/show_pathway?cic00430/C00606%09green
Biosynthesis of unsaturated fatty acids	cic01040	0.269	0.434	C00249|Hexadecanoic acid|7.399323987;C01595|Linoleate|428.532635	2	74	65	4744	http://www.kegg.jp/kegg-bin/show_pathway?cic01040/C00249%09red/C01595%09red
Glucosinolate biosynthesis	cic00966	0.285	0.447	C00079|L-Phenylalanine|0.185938817;C00123|L-Leucine|0.426350007	2	77	65	4744	http://www.kegg.jp/kegg-bin/show_pathway?cic00966/C00079%09green/C00123%09green
Cutin, suberine and wax biosynthesis	cic00073	0.312	0.471	C00249|Hexadecanoic acid|7.399323987	1	27	65	4744	http://www.kegg.jp/kegg-bin/show_pathway?cic00073/C00249%09red
Linoleic acid metabolism	cic00591	0.321	0.471	C01595|Linoleate|428.532635	1	28	65	4744	http://www.kegg.jp/kegg-bin/show_pathway?cic00591/C01595%09red
Pantothenate and CoA biosynthesis	cic00770	0.321	0.471	C00864|Pantothenate|0.202787744	1	28	65	4744	http://www.kegg.jp/kegg-bin/show_pathway?cic00770/C00864%09green
Phosphatidylinositol signaling system	cic04070	0.331	0.474	C00137|myo-Inositol|0.023534181	1	29	65	4744	http://www.kegg.jp/kegg-bin/show_pathway?cic04070/C00137%09green
beta-Alanine metabolism	cic00410	0.358	0.503	C00864|Pantothenate|0.202787744	1	32	65	4744	http://www.kegg.jp/kegg-bin/show_pathway?cic00410/C00864%09green
Sulfur metabolism	cic00920	0.367	0.504	C00042|Succinate|5.420768936	1	33	65	4744	http://www.kegg.jp/kegg-bin/show_pathway?cic00920/C00042%09red
Glycerolipid metabolism	cic00561	0.409	0.551	C00029|UDP-glucose|0.158702381	1	38	65	4744	http://www.kegg.jp/kegg-bin/show_pathway?cic00561/C00029%09green
Fatty acid elongation	cic00062	0.425	0.56	C00249|Hexadecanoic acid|7.399323987	1	40	65	4744	http://www.kegg.jp/kegg-bin/show_pathway?cic00062/C00249%09red
Amino sugar and nucleotide sugar metabolism	cic00520	0.438	0.56	C00029|UDP-glucose|0.158702381;C00275|D-Mannose 6-phosphate|0.161601432	2	108	65	4744	http://www.kegg.jp/kegg-bin/show_pathway?cic00520/C00029%09green/C00275%09green
Valine, leucine and isoleucine degradation	cic00280	0.441	0.56	C00123|L-Leucine|0.426350007	1	42	65	4744	http://www.kegg.jp/kegg-bin/show_pathway?cic00280/C00123%09green
alpha-Linolenic acid metabolism	cic00592	0.457	0.569	C11512|Methyl jasmonate|0.075742884	1	44	65	4744	http://www.kegg.jp/kegg-bin/show_pathway?cic00592/C11512%09green
Inositol phosphate metabolism	cic00562	0.479	0.579	C00137|myo-Inositol|0.023534181	1	47	65	4744	http://www.kegg.jp/kegg-bin/show_pathway?cic00562/C00137%09green
Propanoate metabolism	cic00640	0.486	0.579	C00042|Succinate|5.420768936	1	48	65	4744	http://www.kegg.jp/kegg-bin/show_pathway?cic00640/C00042%09red
Fatty acid degradation	cic00071	0.5	0.579	C00249|Hexadecanoic acid|7.399323987	1	50	65	4744	http://www.kegg.jp/kegg-bin/show_pathway?cic00071/C00249%09red
Glycine, serine and threonine metabolism	cic00260	0.5	0.579	C00114|Choline|233.2323865	1	50	65	4744	http://www.kegg.jp/kegg-bin/show_pathway?cic00260/C00114%09red
Glycerophospholipid metabolism	cic00564	0.514	0.585	C00114|Choline|233.2323865	1	52	65	4744	http://www.kegg.jp/kegg-bin/show_pathway?cic00564/C00114%09red
Pentose and glucuronate interconversions	cic00040	0.534	0.597	C00029|UDP-glucose|0.158702381	1	55	65	4744	http://www.kegg.jp/kegg-bin/show_pathway?cic00040/C00029%09green
Fatty acid biosynthesis	cic00061	0.553	0.608	C00249|Hexadecanoic acid|7.399323987	1	58	65	4744	http://www.kegg.jp/kegg-bin/show_pathway?cic00061/C00249%09red
Cysteine and methionine metabolism	cic00270	0.583	0.631	C00606|3-Sulfino-L-alanine|0.008110384	1	63	65	4744	http://www.kegg.jp/kegg-bin/show_pathway?cic00270/C00606%09green
Biosynthesis of various secondary metabolites - part 2	cic00998	0.671	0.715	C00079|L-Phenylalanine|0.185938817	1	80	65	4744	http://www.kegg.jp/kegg-bin/show_pathway?cic00998/C00079%09green
Tryptophan metabolism	cic00380	0.685	0.718	C00322|2-Oxoadipate|7.882924311	1	83	65	4744	http://www.kegg.jp/kegg-bin/show_pathway?cic00380/C00322%09red
Carotenoid biosynthesis	cic00906	0.799	0.818	C06082|Abscisate|0.597704032	1	115	65	4744	http://www.kegg.jp/kegg-bin/show_pathway?cic00906/C06082%09green
Diterpenoid biosynthesis	cic00904	0.816	0.818	C06091|Aconitine|7.97357e-06	1	121	65	4744	http://www.kegg.jp/kegg-bin/show_pathway?cic00904/C06091%09green
Fatty acid metabolism	cic01212	0.818	0.818	C00249|Hexadecanoic acid|7.399323987	1	122	65	4744	http://www.kegg.jp/kegg-bin/show_pathway?cic01212/C00249%09red

## Sheet: KEGG ID mapping
Metabolite name	FoldChange	Log2FoldChange	Formula	Names	KEGG CID	KEGG Pathways
UDP-D-Glucose	0.158702	-2.6556	C15H24N2O17P2	UDP-glucose;UDPglucose;UDP-D-glucose;Uridine diphosphate glucose;UDP-alpha-D-glucose	C00029	map01100,Metabolic pathways|map01110,Biosynthesis of secondary metabolites|map00561,Glycerolipid metabolism|map00908,Zeatin biosynthesis|map00520,Amino sugar and nucleotide sugar metabolism|map00040,Pentose and glucuronate interconversions|map00053,Ascorbate and aldarate metabolism|map00052,Galactose metabolism|map00240,Pyrimidine metabolism|map00500,Starch and sucrose metabolism
Succinic Acid	5.42077	2.4385	C4H6O4	Succinate;Succinic acid;Butanedionic acid;Ethylenesuccinic acid;succinate	C00042	map00310,Lysine degradation|map01110,Biosynthesis of secondary metabolites|map01200,Carbon metabolism|map00250,Alanine, aspartate and glutamate metabolism|map00350,Tyrosine metabolism|map00020,Citrate cycle (TCA cycle)|map00630,Glyoxylate and dicarboxylate metabolism|map00920,Sulfur metabolism|map00650,Butanoate metabolism|map01100,Metabolic pathways|map00360,Phenylalanine metabolism|map00640,Pro…
L-(-)-Phenylalanine	0.185939	-2.4271	C9H11NO2	L-Phenylalanine;(S)-alpha-Amino-beta-phenylpropionic acid;phenylalanine	C00079	map01100,Metabolic pathways|map01110,Biosynthesis of secondary metabolites|map00970,Aminoacyl-tRNA biosynthesis|map00460,Cyanoamino acid metabolism|map00960,Tropane, piperidine and pyridine alkaloid biosynthesis|map02010,ABC transporters|map00998,Biosynthesis of various secondary metabolites - part 2|map01230,Biosynthesis of amino acids|map00966,Glucosinolate biosynthesis|map01210,2-Oxocarboxylic…
D-Fructose	0.620005	-0.689648	C6H12O6	D-Fructose;Levulose;Fruit sugar;D-arabino-Hexulose;fructose	C00095	map01100,Metabolic pathways|map01110,Biosynthesis of secondary metabolites|map02010,ABC transporters|map00051,Fructose and mannose metabolism|map00052,Galactose metabolism|map00500,Starch and sucrose metabolism
Choline	233.232	7.86562	C5H14NO	Choline;Bilineurine;choline	C00114	map01100,Metabolic pathways|map00564,Glycerophospholipid metabolism|map02010,ABC transporters|map00260,Glycine, serine and threonine metabolism
Fumaric Acid	1029.45	10.0077	C4H4O4	Fumarate;Fumaric acid;trans-Butenedioic acid;fumarate	C00122	map01110,Biosynthesis of secondary metabolites|map01200,Carbon metabolism|map00250,Alanine, aspartate and glutamate metabolism|map00350,Tyrosine metabolism|map00020,Citrate cycle (TCA cycle)|map00650,Butanoate metabolism|map01100,Metabolic pathways|map00220,Arginine biosynthesis|map00760,Nicotinate and nicotinamide metabolism|map00360,Phenylalanine metabolism|map00190,Oxidative phosphorylation|ma…
L-Leucine	0.42635	-1.22989	C6H13NO2	L-Leucine;2-Amino-4-methylvaleric acid;(2S)-alpha-2-Amino-4-methylvaleric acid;(2S)-alpha-Leucine;leucine	C00123	map01100,Metabolic pathways|map01110,Biosynthesis of secondary metabolites|map00280,Valine, leucine and isoleucine degradation|map00290,Valine, leucine and isoleucine biosynthesis|map01210,2-Oxocarboxylic acid metabolism|map02010,ABC transporters|map01230,Biosynthesis of amino acids|map00966,Glucosinolate biosynthesis|map00970,Aminoacyl-tRNA biosynthesis
Inositol	0.0235342	-5.4091	C6H12O6	myo-Inositol;D-myo-Inositol;1D-myo-Inositol;L-myo-Inositol;1L-myo-Inositol;meso-Inositol;Inositol;Dambose;Cyclohexitol;Meat sugar;Bios I;myo-inositol	C00137	map01100,Metabolic pathways|map01110,Biosynthesis of secondary metabolites|map00562,Inositol phosphate metabolism|map02010,ABC transporters|map00053,Ascorbate and aldarate metabolism|map00052,Galactose metabolism|map04070,Phosphatidylinositol signaling system
Adenine	0.069724	-3.8422	C5H5N5	Adenine;6-Aminopurine;adenine	C00147	map01100,Metabolic pathways|map00230,Purine metabolism|map00908,Zeatin biosynthesis
L-Proline	0.422851	-1.24178	C5H9NO2	L-Proline;2-Pyrrolidinecarboxylic acid;proline	C00148	map01100,Metabolic pathways|map01110,Biosynthesis of secondary metabolites|map02010,ABC transporters|map00330,Arginine and proline metabolism|map01230,Biosynthesis of amino acids|map00970,Aminoacyl-tRNA biosynthesis
L-Asparagine	0.0657292	-3.92732	C4H8N2O3	L-Asparagine;2-Aminosuccinamic acid;asparagine	C00152	map01100,Metabolic pathways|map01110,Biosynthesis of secondary metabolites|map00460,Cyanoamino acid metabolism|map01230,Biosynthesis of amino acids|map00250,Alanine, aspartate and glutamate metabolism|map00970,Aminoacyl-tRNA biosynthesis
Adenosine	0.0276986	-5.17405	C10H13N5O4	Adenosine;adenosine	C00212	map01100,Metabolic pathways|map00230,Purine metabolism|map02010,ABC transporters
Thymidine	5.66603	2.50234	C10H14N2O5	Thymidine;Deoxythymidine;thymidine	C00214	map00240,Pyrimidine metabolism|map01100,Metabolic pathways
Palmitic Acid	7.39932	2.88739	C16H32O2	Hexadecanoic acid;Hexadecanoate;Hexadecylic acid;Palmitic acid;Palmitate;Cetylic acid;palmitate (16:0)	C00249	map01100,Metabolic pathways|map00062,Fatty acid elongation|map01212,Fatty acid metabolism|map00073,Cutin, suberine and wax biosynthesis|map00061,Fatty acid biosynthesis|map00071,Fatty acid degradation|map01040,Biosynthesis of unsaturated fatty acids
Gluconate	0.0130416	-6.26073	C6H12O7	D-Gluconic acid;D-Gluconate;D-gluco-Hexonic acid;gluconate	C00257	map01100,Metabolic pathways|map00030,Pentose phosphate pathway|map01110,Biosynthesis of secondary metabolites|map01200,Carbon metabolism
D-Mannose-6-Phosphate	0.161601	-2.62949	C6H13O9P	D-Mannose 6-phosphate;mannose-6-phosphate	C00275	map01100,Metabolic pathways|map01110,Biosynthesis of secondary metabolites|map00520,Amino sugar and nucleotide sugar metabolism|map00051,Fructose and mannose metabolism
Uridine	0.0840416	-3.57275	C9H12N2O6	Uridine;uridine	C00299	map00240,Pyrimidine metabolism|map01100,Metabolic pathways|map02010,ABC transporters
Glutamine	0.119185	-3.06872	C5H10N2O3	Glutamine;2-Aminoglutaramic acid	C00303
2-Oxoadipate	7.88292	2.97873	C6H8O5	2-Oxoadipate;2-Oxoadipic acid;2-oxoadipate	C00322	map01100,Metabolic pathways|map00310,Lysine degradation|map01110,Biosynthesis of secondary metabolites|map00300,Lysine biosynthesis|map01210,2-Oxocarboxylic acid metabolism|map01230,Biosynthesis of amino acids|map00380,Tryptophan metabolism
Zeatin	0.00256374	-8.60754	C10H13N5O	Zeatin;N6-(4-Hydroxyisopentenyl)adenine;(E)-2-Methyl-4-(1H-purin-6-ylamino)but-2-en-1-ol;trans-Zeatin	C00371	map01100,Metabolic pathways|map01110,Biosynthesis of secondary metabolites|map00908,Zeatin biosynthesis|map04075,Plant hormone signal transduction
Guanosine	0.013684	-6.19136	C10H13N5O5	Guanosine;guanosine	C00387	map01100,Metabolic pathways|map02010,ABC transporters|map00230,Purine metabolism
L-Pipecolic Acid	0.238985	-2.06501	C6H11NO2	L-Pipecolate;Pipecolinic acid;Pipecolic acid;2-Piperidinecarboxylic acid;(S)-Piperidine-2-carboxylic acid;pipecolate	C00408	map01100,Metabolic pathways|map00310,Lysine degradation|map01110,Biosynthesis of secondary metabolites|map00960,Tropane, piperidine and pyridine alkaloid biosynthesis
5-Aminopentanoic Acid	0.521137	-0.940266	C5H11NO2	5-Aminopentanoate;5-Aminopentanoic acid;5-Aminovaleric acid;5-aminovalerate	C00431	map01100,Metabolic pathways|map00310,Lysine degradation|map00330,Arginine and proline metabolism
Cytidine	0.000419222	-11.22	C9H13N3O5	Cytidine;cytidine	C00475	map00240,Pyrimidine metabolism|map01100,Metabolic pathways|map02010,ABC transporters
Sinapic Acid	1.49743	0.582485	C11H12O5	Sinapate;Sinapic acid;3,5-Dimethoxy-4-hydroxycinnamic acid	C00482	map01100,Metabolic pathways|map00940,Phenylpropanoid biosynthesis|map01110,Biosynthesis of secondary metabolites
Raffinose	125.365	6.96999	C18H32O16	Raffinose;Melitose;Melitriose;Gossypose;6G-alpha-D-galactosylsucrose;raffinose	C00492	map01100,Metabolic pathways|map02010,ABC transporters|map00052,Galactose metabolism
Shikimic Acid	0.000443013	-11.1404	C7H10O5	Shikimate;Shikimic acid;3,4,5-Trihydroxy-1-cyclohexenecarboxylic acid;shikimate	C00493	map01100,Metabolic pathways|map01110,Biosynthesis of secondary metabolites|map01230,Biosynthesis of amino acids|map00400,Phenylalanine, tyrosine and tryptophan biosynthesis
D-(+)-Malic Acid	269.964	8.07662	C4H6O5	(R)-Malate;D-Malate;D-Malic acid	C00497	map01100,Metabolic pathways|map00650,Butanoate metabolism
Naringenin	5.86127	2.55121	C15H12O5	Naringenin;4',5,7-Trihydroxyflavanone;(2S)-Naringenin;(-)-(2S)-Naringenin	C00509	map01100,Metabolic pathways|map00941,Flavonoid biosynthesis|map01110,Biosynthesis of secondary metabolites
L-Cysteine Sulfinic Acid	0.00811038	-6.94601	C3H7NO4S	3-Sulfino-L-alanine;L-Cysteinesulfinic acid;3-Sulphino-L-alanine;3-Sulfinoalanine;cysteine sulfinic acid	C00606	map01100,Metabolic pathways|map00270,Cysteine and methionine metabolism|map00430,Taurine and hypotaurine metabolism
N-Acetylglutamic Acid	0.000305253	-11.6777	C7H11NO5	N-Acetyl-L-glutamate;N-Acetyl-L-glutamic acid;N-acetylglutamate	C00624	map01100,Metabolic pathways|map01210,2-Oxocarboxylic acid metabolism|map00220,Arginine biosynthesis|map01110,Biosynthesis of secondary metabolites|map01230,Biosynthesis of amino acids
2-Deoxyribose 5-Phosphate	0.0399476	-4.64575	C5H11O7P	2-Deoxy-D-ribose 5-phosphate	C00673	map01100,Metabolic pathways|map00030,Pentose phosphate pathway
Serine	0.177998	-2.49007	C3H7NO3	Serine;2-Amino-3-hydroxypropionic acid;3-Hydroxyalanine	C00716
Lipoic Acid	0.011022	-6.50346	C8H14O2S2	Lipoate;Lipoic acid;Thioctic acid;dl-alpha-Lipoic acid;DL-Thioctic acid	C00725
Coniferin	1.67419	0.743462	C16H22O8	Coniferin	C00761	map00940,Phenylpropanoid biosynthesis
Xanthotoxol	1930.48	10.9147	C11H6O4	Xanthotoxol;8-Hydroxypsoralen;8-Hydroxyfuranocoumarin	C00841
D-Pantothenic Acid	0.202788	-2.30196	C9H17NO5	Pantothenate;Pantothenic acid;(R)-Pantothenate;pantothenate	C00864	map01100,Metabolic pathways|map01110,Biosynthesis of secondary metabolites|map00770,Pantothenate and CoA biosynthesis|map00410,beta-Alanine metabolism
Galactarate	0.250614	-1.99646	C6H10O8	D-Galactarate;D-Mucic acid;D-Galactaric acid;Galactaric acid;Galactarate;Mucic acid	C00879	map01100,Metabolic pathways|map00053,Ascorbate and aldarate metabolism
Estradiol	0.167409	-2.57855	C18H24O2	Estradiol-17beta;Estradiol;beta-Estradiol	C00951	map01100,Metabolic pathways
Trigonelline	1.2999	0.378402	C7H7NO2	N-Methylnicotinate;Trigonelline;Trigenelline;1-Methylpyridinio-3-carboxylate;Betaine nicotinate;Caffearin;Gynesine;trigonelline (N'-methylnicotinate)	C01004	map00760,Nicotinate and nicotinamide metabolism
Xylose	0.0959691	-3.38129	C5H10O5	Xylose	C01394
Alanine	0.0123473	-6.33966	C3H7NO2	Alanine;2-Aminopropionic acid;2-Aminopropanoic acid	C01401	map00460,Cyanoamino acid metabolism|map01100,Metabolic pathways
Sorbose	5.62128	2.4909	C6H12O6	Sorbose;xylo-Hexulose	C01452
Vitexin	4.70315	2.23363	C21H20O10	Vitexin;Apigenin 8-C-glucoside	C01460	map00941,Flavonoid biosynthesis|map00944,Flavone and flavonol biosynthesis
Ferulic Acid	0.375383	-1.41357	C10H10O4	Ferulate;Ferulic acid;4-Hydroxy-3-methoxycinnamic acid;3-Methoxy-4-hydroxy-trans-cinnamate;4-Hydroxy-3-methoxycinnamate;ferulate	C01494	map01100,Metabolic pathways|map00940,Phenylpropanoid biosynthesis|map01110,Biosynthesis of secondary metabolites
Tyrosine	0.0583749	-4.09851	C9H11NO3	Tyrosine;3-(p-Hydroxyphenyl)alanine;2-Amino-3-(p-hydroxyphenyl)propionic acid	C01536
9Z,12Z-Linoleic Acid	428.533	8.74326	C18H32O2	Linoleate;Linoleic acid;(9Z,12Z)-Octadecadienoic acid;9-cis,12-cis-Octadecadienoate;9-cis,12-cis-Octadecadienoic acid;linoleate (18:2n6)	C01595	map01100,Metabolic pathways|map00591,Linoleic acid metabolism|map01040,Biosynthesis of unsaturated fatty acids
Kynurenine	0.171127	-2.54686	C10H12N2O3	Kynurenine;3-Anthraniloylalanine	C01718
Mesaconic Acid	17.0893	4.09502	C5H6O4	Mesaconate;2-Methylfumarate;Mesaconic acid;Methylfumaric acid;(E)-2-Methyl-2-butenedioic acid	C01732	map01100,Metabolic pathways|map00630,Glyoxylate and dicarboxylate metabolism|map00660,C5-Branched dibasic acid metabolism|map01200,Carbon metabolism
Isomaltulose	1.79218	0.841713	C12H22O11	Palatinose;Isomaltulose;6-O-alpha-D-Glucopyranosyl-D-fructofuranose	C01742
Scopoletin	138.551	7.11427	C10H8O4	Scopoletin;7-Hydroxy-6-methoxy-2H-chromen-2-one	C01752	map01110,Biosynthesis of secondary metabolites|map00940,Phenylpropanoid biosynthesis
Rosmarinic Acid	0.000229482	-12.0893	C18H16O8	Rosmarinate;Rosmarinic acid	C01850	map01100,Metabolic pathways|map00350,Tyrosine metabolism
Phenylalanine	1.92523	0.945027	C9H11NO2	Phenylalanine;alpha-Amino-beta-phenylpropionic acid	C02057
Citraconic Acid	3.20881	1.68204	C5H6O4	2-Methylmaleate;Citraconate;Citraconic acid;Methylmaleic acid	C02226	map01100,Metabolic pathways|map01210,2-Oxocarboxylic acid metabolism|map00660,C5-Branched dibasic acid metabolism|map00290,Valine, leucine and isoleucine biosynthesis
Arginine	0.0937878	-3.41446	C6H14N4O2	Amino acid(Arg-);Arginine;2-Amino-5-guanidinovaleric acid	C02385
2,4-Dinitrophenol	0.0423691	-4.56084	C6H4N2O5	2,4-Dinitrophenol	C02496
3-O-Feruloylquinic Acid	13.6778	3.77376	C17H20O9	5-O-Feruloylquinic acid;O-Feruloylquinate;3-O-Feruloylquinic acid	C02572
6-Aminopenicillanic Acid	0.000623054	-10.6484	C8H12N2O3S	6-Aminopenicillanate;6-Aminopenicillanic acid	C02954
Di(2-Ethylhexyl)Phthalate (DEHP)	0.267924	-1.9001	C24H38O4	Bis(2-ethylhexyl)phthalate;Di(2-ethylhexyl)phthalate;Dioctyl phthalate;DEHP	C03690
Allysine	119.466	6.90046	C6H11NO3	L-2-Aminoadipate 6-semialdehyde;2-Aminoadipate 6-semialdehyde;L-Allysine;Allysine;(S)-2-Amino-6-oxohexanoate	C04076	map01100,Metabolic pathways|map00310,Lysine degradation|map01110,Biosynthesis of secondary metabolites|map00300,Lysine biosynthesis|map00960,Tropane, piperidine and pyridine alkaloid biosynthesis|map01230,Biosynthesis of amino acids
Octopine	0.17518	-2.51309	C9H18N4O4	D-Octopine;N2-(D-1-Carboxyethyl)-L-arginine;N2-(1-Carboxyethyl)-L-arginine;Arginine, N2-(1-carboxyethyl)-, L-;D-(+)-Octopine;L-Arginine, N2-(1-carboxyethyl)-, (R)-;L-Arginine, N2-[(1R)-1-carboxyethyl]-;Octopine	C04137	map02010,ABC transporters|map00330,Arginine and proline metabolism
Apiin	0.0710445	-3.81513	C26H28O14	Apigenin 7-O-[beta-D-apiosyl-(1->2)-beta-D-glucoside];7-O-(beta-D-Apiofuranosyl-1,2-beta-D-glucosyl)-5,7,4'-trihydroxyflavone;Apiin;7-[(2-O-D-Apio-beta-D-furanosyl-beta-D-glucopyranosyl)oxy]-5-hydroxy-2-(4-hydroxy-phenyl)-4H-1-benzopyran-4-one;Apioside	C04858	map00944,Flavone and flavonol biosynthesis
Dl-3-Aminoisobutyric Acid	0.0323543	-4.9499	C4H9NO2	3-Aminoisobutyric acid;3-Aminoisobutanoate;3-Amino-2-methylpropanoate;3-aminoisobutyrate	C05145
Isosakuranetin	3.55761	1.83091	C16H14O5	Isosakuranetin;4'-Methoxy-5,7-dihydroxyflavonone;4'-Methylnaringenin	C05334	map00941,Flavonoid biosynthesis|map01110,Biosynthesis of secondary metabolites
Melibiose	0.0426899	-4.54996	C12H22O11	Melibiose;6-O-(alpha-D-Galactopyranosyl)-D-glucopyranose;D-Gal-alpha1->6D-Glucose	C05402	map01100,Metabolic pathways|map02010,ABC transporters|map00052,Galactose metabolism
Piceatannol	0.00336989	-8.21308	C14H12O4	Piceatannol;3,3',4'5-Tetrahydroxystilbene	C05901	map01110,Biosynthesis of secondary metabolites|map00945,Stilbenoid, diarylheptanoid and gingerol biosynthesis
Abscisic Acid	0.597704	-0.742497	C15H20O4	Abscisate;Abscisic acid;(+)-Abscisic acid;ABA	C06082	map01100,Metabolic pathways|map01110,Biosynthesis of secondary metabolites|map00906,Carotenoid biosynthesis|map04075,Plant hormone signal transduction
Aconitine	7.97357e-06	-16.9363	C34H47NO11	Aconitine	C06091	map00904,Diterpenoid biosynthesis
Methyl Cinnamate	1.73004	0.790808	C10H10O2	Methyl cinnamate;3-Phenyl-2-propenoic acid methyl	C06358
Naringenin Chalcone	4.31453	2.1092	C15H12O5	Naringenin chalcone;2',4,4',6'-Tetrahydroxychalcone;Isosalipurpol;Chalconaringenin	C06561	map01100,Metabolic pathways|map00941,Flavonoid biosynthesis|map01110,Biosynthesis of secondary metabolites
Paraoxon	0.0345795	-4.85394	C10H14NO6P	Paraoxon;O,O-Diethyl-O-p-nitrophenylphosphoric acid	C06606
Vanillic Acid	0.00406895	-7.94113	C8H8O4	Vanillate;Vanillic acid;4-Hydroxy-3-methoxybenzoate;4-Hydroxy-3-methoxybenzoic acid;vanillate	C06672
Thiabendazole	0.0320374	-4.9641	C10H7N3S	Thiabendazole	C07131
Sulfasalazine	3.93523	1.97645	C18H14N4O5S	Sulfasalazine;Salicylazosulfapyridine;Salazosulfapyridine	C07316
Ofloxacin	0.0149096	-6.06761	C18H20FN3O4	Ofloxacin	C07321
Rofecoxib	0.0042897	-7.86491	C17H14O4S	Rofecoxib	C07590
Hypericin	0.108618	-3.20266	C30H16O8	Hypericin	C07606
Gemcitabine	1080.33	10.0773	C9H11F2N3O4	Gemcitabine	C07650
Letrozol	0.122051	-3.03444	C17H11N5	Letrozole	C08163
Melezitose	0.109976	-3.18474	C18H32O16	Melezitose	C08243
Azelaic Acid	32.3292	5.01477	C9H16O4	Azelaic acid;Nonanedioic acid;1,7-Heptanedicarboxylic acid;azelate (nonanedioate)	C08261
4-Hydroxyglucobrassicin	56.5237	5.82078	C16H20N2O10S2	4-Hydroxyglucobrassicin;4-Hydroxy-3-indolylmethylglucosinolate	C08422
Azadirachtin	0.00593828	-7.39574	C35H44O16	Azadirachtin A;Azadirachtin	C08748
Bruceantin	50.1877	5.64926	C28H36O11	Bruceantin	C08749
Imperatorin	3488.68	11.7685	C16H14O4	Imperatorin	C09269
Cepharanthine	1293.3	10.3368	C37H38N2O6	Cepharanthine	C09391
Eremanthin	0.163722	-2.61068	C15H18O2	Eremanthin	C09406
Thalsimine	780.393	9.60806	C38H40N2O7	Thalsimine	C09661
Eriocitrin	0.0747969	-3.74088	C27H32O15	Eriocitrin;Eriodictyol 7-O-rutinoside	C09732
Hesperidin	0.0692293	-3.85247	C28H34O15	Hesperidin;Hesperetin 7-O-rutinoside;Ciratin	C09755
Catalposide	139.795	7.12717	C22H26O12	Catalposide	C09775
Gentiopicroside	0.447014	-1.16161	C16H20O9	Gentiopicrin;Gentiopicroside	C09782	map01110,Biosynthesis of secondary metabolites
Naringin	0.272178	-1.87738	C27H32O14	Naringin;Naringenin 7-O-neohesperidoside;Naringenin 7-O-[alpha-L-rhamnosyl-(1->2)-beta-D-glucoside]	C09789	map00941,Flavonoid biosynthesis
Plumieride	90.8091	6.50477	C21H26O12	Plumieride	C09797
Neoeriocitrin	0.0234144	-5.41646	C27H32O15	Neoeriocitrin;Eriodictyol 7-O-neohesperidoside	C09805
Pinocembrin	45.7929	5.51705	C15H12O4	Pinocembrin;5,7-Dihydroxyflavanone	C09827	map00941,Flavonoid biosynthesis
Poncirin	0.38016	-1.39532	C28H34O14	Poncirin;Isosakuranetin 7-O-neohesperidoside	C09830
Paeoniflorin	724.767	9.50137	C23H28O11	Paeoniflorin	C09959
Diosmin	25.9675	4.69863	C28H32O15	Diosmin;Diosmetin 7-O-rutinoside	C10039
Mangiferin	42.0133	5.39277	C19H18O11	Mangiferin;Chinomin	C10077
Sinensetin	2.1537	1.10682	C20H20O7	Sinensetin;5,6,7,3',4'-Pentamethoxyflavone	C10186
Daidzein	0.000867827	-10.1703	C15H10O4	Daidzein	C10208	map01110,Biosynthesis of secondary metabolites
Daidzin	0.0445069	-4.48983	C21H20O9	Daidzin;Daidzein 7-O-glucoside	C10216
Curcumin	7.4472	2.8967	C21H20O6	Curcumin;Kacha haldi	C10443	map01110,Biosynthesis of secondary metabolites|map00945,Stilbenoid, diarylheptanoid and gingerol biosynthesis
Lusitanicoside	97.5312	6.60779	C21H30O10	Lusitanicoside	C10474
Picein	502.719	8.97361	C14H18O7	Picein	C10720
Imidacloprid	0.016248	-5.94359	C9H10ClN5O2	Imidacloprid	C11110
Raltitrexed	5.51718	2.46393	C21H22N4O6S	ICI D1694;ZD1694;Tomudex;Raltitrexed	C11372
Methyl Jasmonate	0.0757429	-3.72275	C13H20O3	Methyl jasmonate;(-)-Methyl jasmonate	C11512	map00592,alpha-Linolenic acid metabolism|map01110,Biosynthesis of secondary metabolites
Rabelomycin	0.00271836	-8.52305	C19H14O6	Rabelomycin	C12402	map01110,Biosynthesis of secondary metabolites
Rhoifolin	24.5769	4.61923	C27H30O14	Apigenin 7-O-neohesperidoside;Rhoifolin;Rhoifoloside	C12627	map00944,Flavone and flavonol biosynthesis
Bisphenol A	0.145742	-2.77851	C15H16O2	Bisphenol A;2,2-Bis(4-Hydroxyphenyl)propane	C13624	map01100,Metabolic pathways
Piperacillin	0.117698	-3.08684	C23H27N5O7S	Piperacillin;Piperacillin anhydrous	C14034
3-Methylxanthine	0.00942459	-6.72935	C6H6N4O2	3-Methylxanthine	C16357	map01100,Metabolic pathways|map01110,Biosynthesis of secondary metabolites|map00232,Caffeine metabolism
Xanthohumol	10.7064	3.4204	C21H22O5	Xanthohumol;(2E)-1-[2,4-Dihydroxy-6-methoxy-3-(3-methylbut-2-en-1-yl)phenyl]-3-(4-hydroxyphenyl)prop-2-en-1-one	C16417	map00941,Flavonoid biosynthesis
Aspartic Acid	1.44776	0.533824	C4H7NO4	Aspartate;Aspartic acid	C16433
Asparagine	0.186429	-2.4233	C4H8N2O3	Asparagine	C16438
Strictosamide	153.822	7.26512	C26H30N2O8	Strictosamide	C16724
Arctiin	121.738	6.92763	C27H34O11	Arctiin	C16915
Isoimperatorin	1202.18	10.2314	C16H14O4	Isoimperatorin	C16976
Liquiritin	0.0571872	-4.12816	C21H22O9	Liquiritin;Liquiritigenin-4'-beta-glucoside	C16989
Kukoamine B	0.000600326	-10.702	C28H42N4O6	Kukoamine B	C17616
Gomisin H	59.9503	5.9057	C23H30O7	Gomisin H	C17820
Butylamine	0.125162	-2.99813	C4H11N	Butylamine	C18706
Kaempferol-3-O-Rutinoside	0.00199664	-8.96821	C27H30O15	Kaempferol-3-O-rutinoside;Nictoflorin	C21833	map01110,Biosynthesis of secondary metabolites|map00944,Flavone and flavonol biosynthesis
(S)-3-Amino-4-Phenylbutyric Acid	0.0753246	-3.73073	C10H13NO2
12:4+3O Fatty Acyl Hexoside	134.838	7.07509	C18H28O9
2',4'-Dihydroxychalcone	0.318613	-1.65012	C15H12O3
2-Chloroadenosine	0.00111408	-9.80993	C10H12ClN5O4
2'-O-Methyladenosine	17.5861	4.13637	C11H15N5O4
2-O-Rhamnosylvitexin	243.273	7.92643	C27H30O14
3-Feruloyl-1-Sinapoyl Sucrose	0.0162854	-5.94028	C33H40O18
3-Hydroxybenzo(A)Pyrene	0.106049	-3.2372	C20H12O
3-Hydroxyphysodic Acid	0.0736025	-3.7641	C26H30O9
5-O-Demethylnobiletin	0.306233	-1.7073	C20H20O8
5'-S-Methylthioadenosine	0.36082	-1.47065	C11H15N5O3S
6:3+6O Fatty Acyl Hexoside	1.44567	0.531734	C12H18O12
6-O-(4-Hydroxybenzoyl)-6-Epiaucubin	306.766	8.26099	C22H26O11
7-O-Methylchrysin	4599.08	12.1671	C16H12O4
8-Deoxy-Amphotericin B	347.489	8.44082	C47H73NO16
9-Anthracenecarboxylic Acid	0.0153754	-6.02323	C15H10O2
Aconitic Acid	15.6184	3.96518	C6H6O6
Aloenin	0.268491	-1.89706	C19H22O10
Apigenin 6,8-Digalactoside	32.9433	5.04191	C27H30O15
Apigenin-7-O-Neohesperidoside	32.8766	5.03899	C27H30O14
Artemitin	0.457056	-1.12956	C20H20O8
Artesunate	0.504008	-0.988482	C19H28O8
Aurapten	13.8001	3.7866	C19H22O3
Barceloneic Acid A	3867.93	11.9173	C16H16O7
Beclometasone	281.279	8.13586	C22H29ClO5
Benidipine	39.7463	5.31275	C28H31N3O6
Benzyl Alcohol + Hex-Pen	0.144534	-2.79052	C18H26O10
Bisanhydrorutilantinone	0.00545647	-7.51782	C22H16O7
Bungeiside C	14.0621	3.81374	C19H26O11
Butylparaben	0.026577	-5.23368	C11H14O3
Caffeoyl Quinic Acid (Isomer of 831, 833, 834)	48.182	5.59042	C16H18O9
Candidone	0.042815	-4.54574	C22H24O4
Carbazochrome Sulfonate	335.827	8.39157	C10H12N4O5S
Cephalochromin	11.4286	3.51457	C28H22O10
Coumaroyl Hexoside (Isomer of 690, 691)	1.5804	0.66029	C15H18O8
Coumaroyl Quinic Acid (Isomer of 758, 760)	78.6104	6.29665	C16H18O8
D(-)-Gulono-Gamma-Lactone	26.581	4.73233	C6H10O6
D-(+)-Raffinose	0.061671	-4.01926	C18H32O16
D-(+)-Trehalose	0.0726943	-3.78201	C12H22O11
Deacetyl Ganoderic Acid F	0.069763	-3.84139	C30H40O8
Dehydroisoandrosterone Sulfate	189.966	7.5696	C19H28O5S
Dehydrophytosphingosine (Isomer of 1679)	3014.76	11.5578	C18H37NO3
Delta-Decalactone	33.4715	5.06486	C10H18O2
Dendroamide B	256.954	8.00537	C21H24N6O4S3
D-Gulonic Acid Gama-Lactone	2.71995	1.44358	C6H12O7
Diferuloyl Putrescine	8.5251	3.09172	C24H28N2O6
Dihydrogedunic Acid, Methyl Ester	15.6422	3.96737	C26H36O8
Dihydrostreptomycin Sulfate	942.308	9.88005	C21H43N7O16S
Disaccharide(Hex-Hex)	18.2873	4.19277	C12H22O11
Dodecylbenzenesulfonic Acid	26.5247	4.72926	C18H30O3S
Ethyl-Beta-Glucuronide	0.168518	-2.56902	C8H14O7
Euphorbiasteroid	983.784	9.9422	C32H40O8
FA 18:1+3O	0.0752417	-3.73232	C18H34O5
FA 18:2+3O	0.0179706	-5.79822	C18H32O5
Felodipine	0.433451	-1.20606	C18H19Cl2NO4
Feruloyl Putrescine (Isomer of 1178)	1701.05	10.7322	C14H20N2O3
Fipronil Sulfone	1158.5	10.178	C12H4Cl2F6N4O2S
Flavanone + 3O, O-Hex	0.00198513	-8.97655	C21H22O10
Flavone Base + 3O, 2Meo, O-Hex, O-HexA	30.6687	4.9387	C29H32O18
Flavone Base + 3O, O-HexA, C-Hex, C-Hex	100.171	6.64632	C33H38O21
Formononetin-7-O-Glucoside	201.694	7.65602	C22H22O9
Gamma-Mangostin	68.8738	6.10588	C23H24O6
Gangaleoidin	0.00963825	-6.69701	C18H14Cl2O7
Gedunol	0.136382	-2.87427	C28H36O7
Gitoxigenin Diacetate	0.714548	-0.484897	C27H38O7
Glutathione (Reduced)	0.160683	-2.63771	C10H17N3O6S
Govaniadine	415.229	8.69776	C19H19NO4
Halometasone	0.00178054	-9.13347	C22H27ClF2O5
Heraclenin	2582.53	11.3346	C16H14O5
Hesperetin-7-O-Rutinoside	0.147555	-2.76067	C28H34O15
Hydroxymethylglutaric Acid	0.553777	-0.852623	C6H10O5
Hypaconine	0.0882376	-3.50246	C24H39NO8
Ilicic Acid	0.0449784	-4.47462	C15H24O3
Indarubicin	35.6484	5.15577	C16H10N2O2
Isolaserpitin	120.128	6.90842	C19H20O6
Isoreserpin	0.000381863	-11.3547	C33H40N2O9
Isorhamnetin 3-Sophoroside-7-Rhamnoside	0.0159941	-5.96631	C34H42O21
Isorhamnetin-3-O-Beta-D-Glucoside	43.601	5.44629	C22H22O12
Isorhamnetin-3-O-Rutinoside	0.000863547	-10.1774	C28H32O16
Isosakuranetin-7-O-Rutinoside	0.430955	-1.21439	C28H34O14
Kaempferol-3-O-Pentoside	0.025393	-5.29943	C20H18O10
Kuwanon C	0.083337	-3.5849	C25H26O6
Lobodirin	555.476	9.11758	C23H26O12
Methoxybenzenediol + O-Hex	2.72985	1.44882	C13H18O8
Methyl-Beta-Galactopyranoside	0.0263729	-5.2448	C7H14O6
Minocycline Hydrochloride	1164.76	10.1858	C23H27N3O7
Mollugin	42.0992	5.39572	C17H16O4
Moroidin	10.8612	3.44112	C47H66N14O10
Nafadotride	22.3977	4.48528	C22H27N3O2
Nakijiquinone R	29.0981	4.86285	C23H33NO6S
Naringenin-7-O-Rutinoside	1.94962	0.963195	C27H32O14
Nephroarctin	55.3303	5.79	C20H20O7
N-Methylproline	0.210329	-2.24928	C6H11NO2
Obtusaquinone	0.0207472	-5.59094	C16H14O3
Ochrephilone	541.199	9.08001	C23H26O5
Oxyimperatorin	578.836	9.17701	C16H14O5
Paliperidone (Invega)	365.583	8.51405	C23H27FN4O3
Paroxetine Maleate	0.00114446	-9.77111	C23H24FNO7
Phenylacetic Acid + 2O, O-Hex	0.109117	-3.19606	C14H18O9
Phosphatidylethanolamine 16	429.906	8.74788	C41H74NO8P
Phosphatidylserine 18	728.273	9.50834	C44H82NO10P
Poliumoside	1553.6	10.6014	C35H46O19
Portentol	66.8758	6.06341	C17H26O5
Protostemonine	15.6305	3.96629	C23H31NO6
Psicose	0.000610669	-10.6773	C6H12O6
Pyrroxanthin 5,8-Furanoxide	0.00367796	-8.08688	C39H48O6
Qingyangshengenin	0.00314238	-8.31393	C28H36O8
Rhizocarpic Acid	31.3157	4.96881	C28H23NO6
Rolitetracycline	424.644	8.73011	C27H33N3O8
Roseoside	0.226001	-2.1456	C19H30O8
Rutoside (Rutin)	46.4581	5.53786	C27H30O16
Selaginpulvilin P	0.0164492	-5.92584	C35H26O5
Selariscin A	48.5678	5.60193	C36H26O6
Silodosin (Rapaflo)	0.340386	-1.55475	C25H32F3N3O4
Silydianin	197.927	7.62883	C25H22O10
Sinapoylhexoside (Isomer of 955)	1.70064	0.76608	C17H22O10
Skimmin	0.161122	-2.63377	C15H16O8
Speciosine	15098.4	13.8821	C28H31NO6
Sulfadimethoxine	841.955	9.7176	C12H14N4O4S
Tetrasaccharides (Hex-Hex-Hex-Hex)	11.4593	3.51845	C24H42O21
Thymidine 5'-Monophosphate	2.82515	1.49833	C10H15N2O8P
Tosufloxacin	559.021	9.12676	C19H15F3N4O3
Triacetyl Resveratrol	12.869	3.68583	C20H18O6
Triptophenolide	16.7514	4.06621	C20H24O3
Tyr	0.096024	-3.38046	C9H11NO3
Tyr-Tyr-Tyr	41.4763	5.37421	C27H29N3O7
Undulatoside A	148.583	7.21512	C16H18O9
Vatiamide C	933.003	9.86574	C31H46ClNO7
Vitexin-2'-O-Rhamnoside	1474.74	10.5262	C27H30O14
Xanthorhamnin	0.143708	-2.79879	C34H42O20
