# Supplementary material for: Preliminary study on comparative non-targeted metabolomics analysis sheds light on the chemical diversity of citrus fruit pulps
Source: PLoS One. 2026 Jul 22;21(7):e0353350. doi: 10.1371/journal.pone.0353350 (PMC13390813; doi:10.1371/journal.pone.0353350)
Supplement: S1 Data — (ZIP) [file pone.0353350.s002.zip › raw data/PCA/R2-Q2.xlsx]

## Sheet: Sheet1
Models
No.	Model	Type	A	N	R2X(cum)	R2Y(cum)	Q2(cum)	R2（Intercepts）	Q2（Intercepts）	Title
1	M1	PCA-X	3	12	0.818		0.67			QC
2	M2	PCA-X	2	6	0.768		0.458			J vs G
3	M3	PLS-DA	2	6	0.752	1	0.995			J vs G
4	M4	OPLS-DA	1+1+0	6	0.752	1	0.991	0.983	-0.172	J vs G
5	M5	PCA-X	2	6	0.863		0.691			C vs G
6	M6	PLS-DA	2	6	0.859	1	0.999			C vs G
7	M7	OPLS-DA	1+1+0	6	0.859	1	0.998	0.969	-0.2	C vs G
8	M8	PCA-X	2	6	0.87		0.701			J vs C
9	M9	PLS-DA	2	6	0.866	1	0.999			J vs C
10	M10	OPLS-DA	1+1+0	6	0.866	1	0.999	0.969	-0.199	J vs C
										J- Hongju 418
										C-Xiangcheng
										G-Huyou
