# Supplementary material for: Preliminary study on comparative non-targeted metabolomics analysis sheds light on the chemical diversity of citrus fruit pulps
Source: PLoS One. 2026 Jul 22;21(7):e0353350. doi: 10.1371/journal.pone.0353350 (PMC13390813; doi:10.1371/journal.pone.0353350)
Supplement: S1 Data — (ZIP) [file pone.0353350.s002.zip › raw data/TIC-based ion peak list.xlsx]

## Sheet: Total
Alignment ID	ESI Mode	RT(min)	m/z	Metabolite name	Adduct type	Formula	Ontology	418-1	418-2	418-3	HY-1	HY-2	HY-3	XC-1	XC-2	XC-3	QC-1	QC-2	QC-3
Neg-00125	Negative	7.785	85.0279	1,4-Butynediol	[M-H]-	C4H6O2	Primary alcohols	11045.4	17589.7	30463.5	11709.2	10971	7346.29	8885.23	3580.11	4270.69	3187.26	48964.6	187630
Neg-00142	Negative	4.882	87.009	Pyruvic Acid	[M-H]-	C3H4O3	Alpha-keto acids and derivatives	92427.5	149600	79226.2	2027.9	2281.46	2771.95	7049.75	9756.94	8706.67	193011	224021	236926
Neg-00149	Negative	12.411	88.04	L-Alanine	[M-H]-	C3H7NO2	Alanine and derivatives	13190	16327.1	12812.8	52031.4	468359	45714.5	47303	78575.8	43277	352864	404878	344372
Neg-00151	Negative	12.544	88.0404	Alanine	[M-H]-	C3H7NO2	Alanine and derivatives	254793	297930	305468	529309	446365	510893	6008.39	5598.57	6748.09	352967	404878	343606
Neg-00158	Negative	8.173	89.024	Glyceraldehyde	[M-H]-	C3H6O3	Monosaccharides	399878	895588	1.26006e+06	170042	1.05329e+06	174155	18969.1	3430.56	6575.74	615291	906310	516232
Neg-00213	Negative	8.211	101.026	2-Oxobutyric Acid	[M-H]-	C4H6O3	Short-chain keto acids and derivatives	30360.7	27648.1	77848.6	19668.5	50755.9	31525.8	5160.89	4453.84	3578.65	16589.7	178901	124912
Neg-00218	Negative	13.43	102.057	Dl-3-Aminoisobutyric Acid	[M-H]-	C4H9NO2	Beta amino acids and derivatives	386975	307023	326282	462171	450690	458868	15901.3	17364	11116	112796	128351	134876
Neg-00230	Negative	13.593	104.035	Serine	[M-H]-	C3H7NO3	Serine and derivatives	76604.4	54276.5	79427.6	178313	178773	176901	31182.6	30483.5	33382.5	43615.2	47299.7	46107.7
Neg-00268	Negative	1.413	112.985	Trifluoroacetic Acid	[M-H]-	C2HF3O2	PFSA	130818	139562	122689	80771.9	87017.7	109150	101408	90696.5	99070.9	84062.5	95458.9	82114.6
Neg-00283	Negative	10.85	114.056	L-Proline	[M-H]-	C5H9NO2	Proline and derivatives	2.75152e+06	2.62265e+06	2.70728e+06	3.3741e+06	3.56583e+06	2.6895e+06	1.2855e+06	1.35192e+06	1.4344e+06	2.14984e+06	2.13499e+06	1.91519e+06
Neg-00294	Negative	7.705	115.003	Fumaric Acid	[M-H]-	C4H4O4	Organic acids	3947.47	748.081	5713.95	3701.46	4037.83	2512.47	5.74536e+06	2.61983e+06	2.18847e+06	392.963	1320.16	2020.91
Neg-00309	Negative	10.76	116.072	5-Aminopentanoic Acid	[M-H]-	C5H11NO2	Delta amino acids and derivatives	281977	255767	257357	393641	394101	272210	173834	187575	190970	222949	193265	196633
Neg-00334	Negative	7.395	117.02	Succinic Acid	[M-H]-	C4H6O4	Dicarboxylic acids and derivatives	131148	42090.1	51386.7	42720.2	56261.9	64640.9	316015	317397	253550	34258.2	37122.1	14245.5
Neg-00350	Negative	10.063	119.035	Purine	[M-H]-	C5H4N4	Purines and purine derivatives	278949	367439	369245	188339	572287	221358	420122	174885	180464	163725	138678	221425
Neg-00391	Negative	8.476	128.035	Pyroglutamic Acid	[M-H]-	C5H7NO3	Alpha amino acids and derivatives	753.072	896.256	1088.02	346.447	115.041	167.962	84.2823	231.121	99.8734	199796	152583	121534
Neg-00397	Negative	9.609	128.071	L-Pipecolic Acid	[M-H]-	C6H11NO2	Alpha amino acids	402639	396572	389191	748616	726800	765439	166933	179640	188957	307260	327392	328785
Neg-00406	Negative	7.803	129.019	Itaconate	[M-H]-	C5H6O4	Branched fatty acids	9009.01	42243.4	51307	9126.12	7402.49	14398.4	18397	15466.1	15232.9	13228.2	80249.5	331422
Neg-00409	Negative	7.539	129.019	Mesaconic Acid	[M-H]-	C5H6O4	Methyl-branched fatty acids	21197.4	22743.9	23002.7	25950.8	11556.5	10564.2	306917	250984	263608	20051.3	14135.2	13686.1
Neg-00417	Negative	5.333	129.02	Citraconic Acid	[M-H]-	C5H6O4	Methyl-branched fatty acids	22933.9	24641.4	32831.6	166571	132993	161049	513171	453086	511764	322457	342663	248197
Neg-00424	Negative	9.667	130.088	L-Leucine	[M-H]-	C6H13NO2	Leucine and derivatives	75115.4	120465	132423	177742	179180	187487	98078.4	17229.9	116801	33538.1	96618.5	121490
Neg-00433	Negative	5.804	131.034	Glutaric Acid	[M-H]-	C5H8O4	Dicarboxylic acids and derivatives	18165.8	53803.1	11681.8	17142.9	35333.6	17294.3	99847.4	411471	449871	1148.3	6220.89	7509.42
Neg-00439	Negative	13.633	131.047	L-Asparagine	[M-H]-	C4H8N2O3	Asparagine and derivatives	485022	501792	514826	1.44637e+06	1.43897e+06	1.463e+06	94796.1	93136.4	97880.4	309131	294264	302855
Neg-00459	Negative	7.693	133.014	D-(+)-Malic Acid	[M-H]-	C4H6O5	Beta hydroxy acids and derivatives	32277.1	46251.3	30627.2	101251	27200.9	22702.6	1.30565e+07	1.6988e+07	1.07616e+07	81.5583	12615.6	90195.5
Neg-00489	Negative	6.375	134.047	Adenine	[M-H]-	C5H5N5	6-aminopurines	289690	261254	274984	727205	757462	577520	75963.7	44566.5	23253.7	226644	246649	240138
Neg-00500	Negative	8.816	135.029	Threonic Acid	[M-H]-	C4H8O5	Sugar acids and derivatives	48621.9	96176.2	73087.3	36761.8	50698.9	11870.8	37398.9	4188.28	51685	195479	266613	285646
Neg-00508	Negative	3.37	135.047	Caffeic Acid	[M-H]-	C9H8O4	Hydroxycinnamic acids	6770.15	4176.7	6297.3	26731.7	24354.5	28519.9	51191.2	43295.8	38455.7	15873.3	17276	17205.5
Neg-00525	Negative	3.137	137.024	Salicylic Acid	[M-H]-	C7H6O3	Salicylic acids	30985.2	55758.2	71278.5	6390.65	11366.3	11850	4947.37	2993.7	8130.41	19627.8	13443.8	34647.3
Neg-00583	Negative	8.217	145.015	2-Oxoglutaric Acid	[M-H]-	C5H6O5	Gamma-keto acids and derivatives	3399	8964.62	3424.59	2560.55	1462.5	3833	34196.1	5190.71	2030.17	609921	594352	360387
Neg-00585	Negative	13.537	145.062	Glutamine	[M-H]-	C5H10N2O3	Alpha amino acids	198336	188041	194189	754618	711742	735482	81825	86151.1	94451.1	129767	133951	154252
Neg-00588	Negative	13.671	146.045	L-Glutamic Acid	[M-H]-	C5H9NO4	Glutamic acid and derivatives	361968	404788	405628	610333	651596	659241	603177	534680	624411	443487	398436	405299
Neg-00608	Negative	5.89	147.031	3-Hydroxyglutaric Acid	[M-H]-	C5H8O5	Beta hydroxy acids and derivatives	185474	265877	305438	238575	202770	237449	175577	188676	199600	187098	17900	34331.4
Neg-00635	Negative	9.721	149.046	Xylose	[M-H]-	C5H10O5	Pentoses	132398	62875.8	132578	319129	256652	374352	38125.6	25226.7	27831.1	47988.7	36611.1	92344.2
Neg-00659	Negative	4.495	152.01	L-Cysteine Sulfinic Acid	[M-H]-	C3H7NO4S	L-alpha-amino acids	19137.4	26904.1	10249.6	80232.4	83567.6	133329	604.023	467.681	1338.13	5685.91	6174.35	5289.38
Neg-00710	Negative	6.522	158.045	1,4-Naphthalene-Dione	[M-H]-	C10H6O2	Naphthoquinones	28071.5	32933	14558.7	20179.7	97076.4	78680.2	82.4094	207.556	144.949	145323	378147	40178.4
Neg-00717	Negative	10.759	158.084	N-Isovalerylglycine	[M-H]-	C7H13NO3	N-acyl-alpha amino acids	29900	27695.4	25411.6	23081.1	29146.4	24436.7	12089.8	14687.5	10730.7	15985.4	20414	16293.3
Neg-00732	Negative	4.932	159.029	2-Oxoadipate	[M-H]-	C6H8O5	Medium-chain keto acids and derivatives	75276.1	84283.1	93075.6	21723.5	21210.8	19997.9	180094	163649	152347	60836.9	64410.5	77565.2
Neg-00739	Negative	12.402	159.078	Ala-Ala	[M-H]-	C6H12N2O3	Dipeptides	18010.5	46043.5	29080.7	1995.17	1800.79	1001.98	104.885	149.549	188.257	1117.72	1379.04	1724.54
Neg-00743	Negative	6.606	161.024	Umbelliferone	[M-H]-	C9H6O3		1810.37	927.126	689.325	882.481	967.028	1632.12	27904.9	27554.2	23310.3	9304.14	8037.77	7254.72
Neg-00746	Negative	13.53	161.044	Hydroxymethylglutaric Acid	[M-H]-	C6H10O5	Organic acids	180544	173044	169952	193713	194236	201670	106871	110033	109613	57274.3	102634	103546
Neg-00747	Negative	7.479	161.045	Meglutol	[M-H]-	C6H10O5	Hydroxy fatty acids	35812.1	44586.4	16976.1	31007.6	8923.09	26999	110603	109272	90559.6	32160.9	17025.3	18879.1
Neg-00800	Negative	9.678	164.072	L-(-)-Phenylalanine	[M-H]-	C9H11NO2	Phenylalanine and derivatives	422287	1.1917e+06	555724	1.22796e+06	1.23774e+06	585657	177941	150795	238629	255943	181405	92667.4
Neg-00815	Negative	10.862	165.042	3-Methylxanthine	[M-H]-	C6H6N4O2	Xanthines	125765	210736	105745	1.20967e+06	2.22107e+06	798274	13292.3	9637.3	16927.2	27307.2	37057.5	17403.7
Neg-00826	Negative	5.142	166.018	Quinolinic Acid	[M-H]-	C7H5NO4		217548	175818	278070	3145.11	6164.38	11713.3	680.814	532.032	611.614	1314.2	2308.85	1059.54
Neg-00832	Negative	11.257	167.024	Uric Acid	[M-H]-	C5H4N4O3	Xanthines	34689.5	32735.5	13952.3	29399.5	35671.8	33483.4	345.558	1251.68	1173.73	6371.74	12693.5	7561.29
Neg-00835	Negative	4.321	167.036	Vanillic Acid	[M-H]-	C8H8O4	M-methoxybenzoic acids and derivatives	64973	166187	100263	659127	1.24203e+06	1.29414e+06	3031.35	6635.45	3334.71	351546	345023	327720
Neg-00866	Negative	14.115	170.987	5,6-Dihydropenicillic Acid	[M-H]-	C8H12O4	Butenolides	33610.8	18086.7	20719.6	24296.4	11043.9	17671.9	38358.8	26061.4	21293.4	15843.6	15528.5	15572.7
Neg-00873	Negative	3.303	171.032	3-Dehydroshikimate	[M-H]-	C7H8O5	Cyclohexenones	10931.9	11773.8	8734.59	60022.3	138810	151163	26539.6	36929.6	12425	13192.1	16842	11558.7
Neg-00907	Negative	13.812	173.009	Aconitic Acid	[M-H]-	C6H6O6	Tricarboxylic acids and derivatives	151798	155933	143980	51156.8	57910.1	57660.6	943780	904744	755498	496123	623957	660092
Neg-00915	Negative	11.815	173.01	Cis-Aconitate	[M-H]-	C6H6O6	Tricarboxylic acids and derivatives	7287.55	3194.01	2541.16	6171.73	2153.89	2891.26	37843.7	18470.7	31948	609276	754118	770709
Neg-00929	Negative	5.948	173.011	Dehydroascorbic Acid	[M-H]-	C6H6O6	Gamma butyrolactones	167571	365710	425486	827176	921329	156092	107586	58139.2	108053	975295	233298	258960
Neg-00932	Negative	12.487	173.045	Shikimic Acid	[M-H]-	C7H10O5	Shikimic acids and derivatves	262929	278144	269020	447384	473179	474313	144.216	319.944	153.787	4538.54	1683.91	1743.06
Neg-00938	Negative	14.482	173.104	Arginine	[M-H]-	C6H14N4O2	L-alpha-amino acids	91830.8	410424	118053	532165	258954	469216	71020	31501.4	15682.8	406.865	71404.5	113020
Neg-00943	Negative	13.794	173.105	L-(+)-Arginine	[M-H]-	C6H14N4O2	L-alpha-amino acids	46196.6	74001.3	93829	68479.2	58578.7	62046.2	30939.1	3589.18	2851.25	405.938	3684.1	11496.6
Neg-00964	Negative	8.455	175.026	Ascorbic Acid	[M-H]-	C6H8O6	Butenolides	1.45831e+07	1.47457e+07	1.47548e+07	28281.2	42962.7	21964.7	13319.4	8027.61	6008.32	1.0903e+07	1.0652e+07	9.38625e+06
Neg-00968	Negative	6.649	177.019	6,7-Dihydroxycoumarin	[M-H]-	C9H6O4	6,7-dihydroxycoumarins	9656.03	4167.44	2974.48	3394.51	2737.07	2294.7	6114.21	3843.86	4169.05	65331.9	68029	32252.2
Neg-00975	Negative	5.315	177.04	D-Gulonic Acid Gama-Lactone	[M-H]-	C6H12O7	Medium-chain hydroxy acids and derivatives	20105.8	24786.5	14714	496742	534215	449139	1.37317e+06	1.34803e+06	1.30459e+06	1.04492e+06	938666	928067
Neg-00977	Negative	4.669	177.041	D(-)-Gulono-Gamma-Lactone	[M-H]-	C6H10O6	Gamma butyrolactones	212816	383289	342662	8364.39	9369.58	9519.37	260627	237204	226591	356410	396693	413105
Neg-01008	Negative	9.662	179.057	Glucose	[M-H]-	C6H12O6	Hexoses	1.52531e+06	1.46754e+06	1.4367e+06	886275	957290	995761	2.1144e+06	2.42969e+06	705950	1.38622e+06	1.40584e+06	1.33915e+06
Neg-01011	Negative	8.414	179.057	Psicose	[M-H]-	C6H12O6	Monosaccharides	1.60017e+06	985194	1.06679e+06	8.30325e+06	2.83928e+07	2.60505e+07	6479.44	11324	20513.8	7.2113e+06	1.48241e+06	6.88401e+06
Neg-01014	Negative	11.811	179.057	Inositol	[M-H]-	C6H12O6	Cyclohexanols	245687	222294	210480	491018	283731	604308	16157.9	7152.98	9144.17	39478.9	91289.5	22802.4
Neg-01021	Negative	13.53	179.057	D-Fructose	[M-H]-	C6H12O6	Monosaccharides	3.32663e+06	3.13758e+06	3.20347e+06	3.49177e+06	3.50947e+06	3.5794e+06	2.11179e+06	2.22131e+06	2.22695e+06	2.11564e+06	2.10818e+06	2.08182e+06
Neg-01022	Negative	5.182	179.058	Sorbose	[M-H]-	C6H12O6	Monosaccharides	127521	150875	119532	135455	6892.21	6698.77	306550	277736	253544	364370	346981	344113
Neg-01038	Negative	11.194	180.068	Tyr	[M-H]-	C9H11NO3	Tyrosine and derivatives	752088	288936	794124	616516	649734	242938	20458.1	74376.6	50083.4	110293	42463.5	246511
Neg-01050	Negative	2.889	181.997	Saccharin	[M-H]-	C7H5NO3S	Benzothiazoles	20548.2	18890.3	20607.3	9612.5	11729.6	13998.7	1200.55	129.609	1901.13	8873.18	9568.78	9062.62
Neg-01057	Negative	4.701	183.007	2,4-Dinitrophenol	[M-H]-	C6H4N2O5	Dinitrophenols	76020.6	83162.5	81169.3	189430	136444	121885	9978.09	2348.37	6644.68	48652.3	26388.9	23296.1
Neg-01091	Negative	4.637	187.027	Azelaic Acid	[M-H]-	C9H16O4	Medium-chain fatty acids	21176	26042.9	25303.6	2822.36	4091.36	13112.6	232788	209731	204916	70889.9	62715.1	76634.4
Neg-01106	Negative	6.252	188.057	N-Acetylglutamic Acid	[M-H]-	C7H11NO5	Glutamic acid and derivatives	728.433	815.994	1697.61	1.81335e+06	2.05854e+06	2.72328e+06	1291.39	130.516	591.286	362.378	1379.04	138
Neg-01175	Negative	14.003	191.02	Citrate	[M-H]-	C6H8O7	Tricarboxylic acids and derivatives	2.48427e+07	2.76099e+07	2.63634e+07	2.22682e+07	2.54456e+07	2.46375e+07	2.87841e+07	3.19843e+07	2.37829e+07	3.83134e+07	4.31779e+07	4.19346e+07
Neg-01210	Negative	4.009	193.05	Trans-4-Hydroxy-3-Methoxycinnamate	[M-H]-	C10H10O4	Hydroxycinnamic acids	236601	208406	101810	361181	904456	289151	6167.59	3827.55	2351	221259	232229	288454
Neg-01216	Negative	6.022	193.07	Methyl-Beta-Galactopyranoside	[M-H]-	C7H14O6	O-glycosyl compounds	136739	150016	131144	134739	132236	132329	4003.41	3388.87	3138.5	58448.6	51946.8	17094.4
Neg-01221	Negative	6.407	193.087	Butylparaben	[M-H]-	C11H14O3	p-Hydroxybenzoic acid alkyl esters	262223	249144	267975	137935	140660	161819	4158.86	5611.26	1934.72	1088.99	3985.17	1157.72
Neg-01229	Negative	13.491	195.051	Gluconate	[M-H]-	C6H12O7	Medium-chain hydroxy acids and derivatives	93603.7	134816	84332.6	329128	338560	349917	1384.1	2293.09	9594.04	57258.6	28967.5	27559.2
Neg-01237	Negative	10.318	196.063	3,4-Dihydroxyphenylalanine	[M-H]-	C9H11NO4	Tyrosine and derivatives	69764.6	33282.9	58729	199187	197903	190933	212754	230998	225747	212059	230339	193801
Neg-01241	Negative	5.575	197.08	(-)-Camphanic Acid	[M-H]-	C10H14O4	Delta valerolactones	75941.3	68022.9	71393.9	1614.87	1809.9	1815.14	1599.49	2176.17	4658.7	1222.45	19568.7	12399.6
Neg-01252	Negative	4.104	199.025	MCPA	[M-H]-	C9H9ClO3	Chlorophenoxyacetates	57509.8	47396.6	45519.6	37795.5	34251.5	36628.4	42452.1	48588.9	49349	40349.1	40932.5	47797.1
Neg-01266	Negative	13.419	200.033	Thiabendazole	[M-H]-	C10H7N3S	Benzimidazoles	399965	336144	360021	459940	457870	458944	17262.9	15936.5	10908.3	116714	129015	125301
Neg-01297	Negative	9.146	201.126	Ala-Ile	[M-H]-	C9H18N2O3	Dipeptides	36003.9	36003.6	30325	573.274	1126.49	1114.34	79.6	87.0104	311.994	106.582	116.82	147.262
Neg-01329	Negative	9.896	203.081	Tryptophan	[M-H]-	C11H12N2O2	Indolyl carboxylic acids and derivatives	96412.4	68902.6	38140.5	38863	49690.9	45193.3	10039.9	35369.7	76192.8	32751.2	34878.8	36494
Neg-01368	Negative	7.422	205.036	Lipoic Acid	[M-H]-	C8H14O2S2	Lipoic acids and derivatives	9.29708e+06	7.37138e+06	7.89717e+06	1.42702e+06	913511	930605	16081.1	10410.4	9563.1	2.12197e+06	3.7073e+06	4.20462e+06
Neg-01384	Negative	8.512	206.08	N-Acetylphenylalanine	[M-H]-	C11H13NO3	Phenylalanine and derivatives	158759	143461	132946	170.402	252.863	511.993	98.3294	96.9803		66489.5	71614.3	66741
Neg-01390	Negative	2.873	207.013	2-Naphthalenesulfonic Acid	[M-H]-	C10H8O3S	2-naphthalene sulfonates	3367.93	3124.03	2961.89	3975.68	3577.66	5124.57	38647.2	37921.1	34763	6425.5	10150	10001.8
Neg-01397	Negative	5.238	207.087	Kynurenine	[M-H]-	C10H12N2O3	Alkyl-phenylketones	187175	235544	194418	649880	563440	578928	106087	100095	100519	492369	537362	485863
Neg-01406	Negative	6.547	208.064	N-Benzyloxycarbonylglycine	[M-H]-	C10H11NO4	Benzyloxycarbonyls	182924	100183	93467	1684.84	3133.45	2169.6	285.623	298.192	98.1058	251.163	264.982	373.248
Neg-01419	Negative	13.868	209.03	Galactarate	[M-H]-	C6H10O8	Glucuronic acid derivatives	209928	177389	211337	230202	220430	216994	57066.6	55015.9	55233.6	67212.4	78237	74691.3
Neg-01429	Negative	7.557	209.083	Divaricatinic Acid	[M-H]-	C11H14O4		114219	114704	108243	4570.39	2364.61	7076.4	274.386	1081.28	798.104	39892.2	53471.2	41882.5
Neg-01448	Negative	5.642	213.016	3:2 Fluorotelomer Alcohol	[M-H]-	C5H5F7O	PFSA	8627.65	7403.63	11217	4651.65	5763.44	7589.55	1166.84	1112.1	1856.94	231094	98175.2	2336.74
Neg-01451	Negative	5.293	213.017	2-Deoxyribose 5-Phosphate	[M-H]-	C5H11O7P	Pentose phosphates	975579	989843	288587	631028	665097	678842	25003.8	29860.9	24030.6	17725	34787.6	44640.7
Neg-01453	Negative	13.746	214.02	3-Chlorotyrosine	[M-H]-	C9H10ClNO3	Tyrosine and derivatives	2852.67	2942.93	2591.53	2465.76	4046.94	4621.84	6675.16	13371.5	15739.3	44780.2	48540.1	29060.6
Neg-01464	Negative	12.57	215.044	6-Aminopenicillanic Acid	[M-H]-	C8H12N2O3S	Dipeptides	64297.1	52890.4	44886.9	412625	407987	433466	303.416	204.837	273.105	33660.4	17904.8	11959.7
Neg-01472	Negative	0.919	216.004	Propanil	[M-H]-	C9H9Cl2NO	Anilides	36.4217	40.1309	32.5252	11.2849	34.1706	39.3841	3075.37	4202.78	4522.59	124.191	160.509	238.027
Neg-01523	Negative	10.4	218.104	Zeatin	[M-H]-	C10H13N5O		519657	513223	506463	383650	401213	409430	504.757	1749.27	807.826	357476	389032	354532
Neg-01555	Negative	6.436	221.067	Ethyl-Beta-Glucuronide	[M-H]-	C8H14O7	O-glucuronides	654193	396835	590864	204969	217745	213464	27501.3	53371.8	26334.8	25429.5	23975.6	51560.1
Neg-01558	Negative	6.976	221.068	9-Anthracenecarboxylic Acid	[M-H]-	C15H10O2	Anthracenecarboxylic acids	151908	145203	141100	101798	124596	146713	478.536	2675.57	2582.57	51888.7	49214.4	38139.9
Neg-01635	Negative	5.516	228.993	Diazoxide	[M-H]-	C8H7ClN2O2S	1,2,4-benzothiadiazine-1,1-dioxides	1.31465e+06	1.61136e+06	1.60048e+06	88755.9	732283	122958	17666.5	20061.3	15298.3	742691	12258.5	7931.76
Neg-01644	Negative	4.755	229.049	Phlorobenzophenone	[M+Hac-H]-	C13H10O4	Benzophenones	53705.9	60523.5	64657	19007.2	11525.7	11745.7	12918.6	9925.52	8259.45	16954.9	11705.7	8396.7
Neg-01667	Negative	3.627	231.053	Goniothalenol	[M-H]-	C13H12O4	Furopyrans	22197.9	12027.9	2690.15	12187.7	14039.6	59600.9	2801.92	10019.8	1689.01	26542.6	23216.8	12783.1
Neg-01691	Negative	8.264	232.996	Riluzole	[M-H]-	C8H5F3N2OS	Benzothiazoles	423.134	117.306	114.363	200.872		410.058	2.81137e+06	223273	91056.3	85.2655	311.52	1079.92
Neg-01712	Negative	6.531	235.081	2',3'-Dideoxyinosine	[M-H]-	C10H12N4O3	Purine 2',3'-dideoxyribonucleosides	12485.1	10653.2	11142.5	35684.1	41095.9	40064.1	33979.8	32267.2	31164.9	24042.1	25536.1	26410.8
Neg-01713	Negative	0.929	235.101	Carboxyibuprofen	[M-H]-	C13H16O4	Phenylpropanoic acids	11.7835	46.3048	14949	60.9386	33.0316	33.5923	40.2682	95.1676	68.9392	32.438	46.538	49.0872
Neg-01729	Negative	12.137	237.061	6-Hydroxyflavone	[M-H]-	C15H10O3		15413.9	6510.46	14014.2	23497.5	16683.2	3680.1	26322.3	47712.5	22861.3	111706	107650	83588.2
Neg-01745	Negative	12.569	239.077	2',4'-Dihydroxychalcone	[M+Hac-H]-	C15H12O3		4.16818e+06	4.16393e+06	4.25603e+06	2.80317e+06	2.76725e+06	2.83027e+06	886021	864311	926239	2.42864e+06	2.45123e+06	2.30206e+06
Neg-01757	Negative	0.84	240.035	Indole-3-Acetaldehyde	[M-H]-	C10H11NO4S	3-alkylindoles	21.4245	38.0729	76.5916	34.9833	19.3633	10.4252	9666.25	10693.2	11412.1	2686.79	2462.71	2427.5
Neg-01773	Negative	4.387	241.082	Thymidine	[M-H]-	C10H14N2O5	Pyrimidine 2'-deoxyribonucleosides	15212.5	14800.1	5689.81	22428.8	14789	28480.5	150965	82338.1	138946	46460.4	97443.9	67902.5
Neg-01795	Negative	5.54	243.051	Pidotimod	[M-H]-	C9H12N2O4S	NA	37928.9	37911.3	186449	90977.9	35208.3	78947.7	16338.6	142247	68164.1	154075	121948	145759
Neg-01800	Negative	5.973	243.063	Uridine	[M-H]-	C9H12N2O6	Pyrimidine nucleosides	2.53298e+06	2.47217e+06	2.44922e+06	3.49984e+06	3.5722e+06	3.83136e+06	315355	308154	292831	1.61094e+06	1.03751e+06	723275
Neg-01801	Negative	5.263	243.065	Piceatannol	[M-H]-	C14H12O4	Stilbenes	1.48702e+06	1.48655e+06	1.45972e+06	713642	805726	825909	2191.34	1519.96	4192.03	13156.8	10689.5	7883.6
Neg-01879	Negative	8.513	250.073	Phenylacetylaspartic Acid	[M-H]-	C12H13NO5	Amino acids	190918	178698	180829	204.257	150.351	144.794	220.071	319.944	157.323	79528.6	74349.6	70202.2
Neg-01894	Negative	9.165	251.078	2'-Deoxyinosine	[M-H]-	C10H12N4O4	Purine 2'-deoxyribonucleosides	497.049	201.683	688.276	586.816	694.802	745.981	17968.1	28006.5	37322.6	234407	279088	202495
Neg-01897	Negative	12.501	251.08	Punctaporonin B	[M-H]-	C15H24O3		934.109	4140.68	3783.42	2456.73	1353.16	1173.41	857.807	542.908	282.827	110857	119339	119276
Neg-01909	Negative	6.021	253.093	Obtusaquinone	[M+Hac-H]-	C16H14O3	P-quinomethanes	403911	426584	422124	454206	459501	481973	4503.49	8422.78	16030.1	177054	179845	63060.4
Neg-01925	Negative	4.964	254.045	Imidacloprid	[M-H]-	C9H10ClN5O2	Nitroguanidines	7853.15	2610.56	3089.9	101551	122507	130820	569.374	3581.93	1614.77	5608.06	2558.64	4378.95
Neg-01932	Negative	13.502	254.966	Pyrrolnitrin	[M+Na-2H]-	C10H6Cl2N2O2	Phenylpyrroles	130285	126674	118571	62089.7	63500.4	63018	55011.1	55027.7	45049.1	103875	86138	75282.2
Neg-01945	Negative	5.207	255.122	Dl-Liquiritigenin	[M-H]-	C15H12O4	Flavanones	49370.6	71239.5	58095.3	8031.48	3087.88	2453.4	2438.57	3574.68	4655.16	76296	80619.9	91895
Neg-01951	Negative	1.535	255.234	Palmitic Acid	[M-H]-	C16H32O2		23209.2	13176.3	4703.57	16424.1	23503.7	23103.4	135472	177819	153097	10536.8	3146.54	2747.03
Neg-01972	Negative	13.828	258.04	D-Glucosamine-6-Phosphate	[M-H]-	C6H14NO8P	Hexose phosphates	9702.09	10179.9	10045	12856.9	13380.1	17091.5	3447.15	3191.29	2922.85	1884.18	2669.76	2202.44
Neg-01985	Negative	14.093	259.022	D-Mannose-6-Phosphate	[M-H]-	C6H13O9P	Hexose phosphates	232215	265774	275910	458449	480783	490985	88061.9	71857.9	71205.4	173765	164871	162139
Neg-01986	Negative	3.729	259.026	Fructose-1-Phosphate	[M-H]-	C6H13O9P	Monosaccharide phosphates	532.399	1721.51	1827.71	941.163	1467.06	532.844	59128.7	30465.4	31339.9	1401.32	9668.5	2804.46
Neg-01988	Negative	13.419	259.07	Peucenin	[M-H]-	C15H16O4	Chromones	33626.8	20156	26119.8	74269.5	75885	74460.3	221.943	110.576	143.181	4065.87	945.956	2452.51
Neg-02008	Negative	3.627	261.063	Indarubicin	[M-H]-	C16H10N2O2	Indolines	8324.49	3556.21	5195.64	4017.43	3747.38	4858.14	185847	166556	97585.2	14073.4	38116.5	49693
Neg-02019	Negative	13.078	262.057	Gemcitabine	[M+Hac-H]-	C9H11F2N3O4	Pyrimidine 2'-deoxyribonucleosides	211.031	527.875	1097.46	548.447	1088.9	880.35	967242	880374	872338	169377	248046	239665
Neg-02046	Negative	3.423	263.13	Abscisic Acid	[M-H]-	C15H20O4		390445	259361	360605	429878	465169	541422	336089	321861	200633	373527	376834	253488
Neg-02088	Negative	13.599	267.036	Coumestrol	[2M-H]-	C15H8O5	Coumestans	75956.3	68415.9	72055.9	76527.6	68752.4	75931.4	15992.1	11603.2	10128.8	54686.7	57697.6	49642
Neg-02091	Negative	13.425	267.072	3-Hydroxybenzo(A)Pyrene	[M-H]-	C20H12O	Benzopyrenes	163321	133135	145666	143228	137716	143798	15075.3	15220.5	14747.7	47602.3	50001.7	54782.3
Neg-02117	Negative	1.438	269.085	Isoimperatorin	[M-H]-	C16H14O4		206.747	300.467	268.595	221.185	206.163	265.263	224174	297816	310655	1960.18	2047.67	2457.14
Neg-02140	Negative	12.463	271.023	Canarione	[M-H]-	C14H8O6	Naphthopyranones	88059	96289.4	93855.2	1697.25	1857.74	2610.93	88.9647	58.0069	135.227	247.455	907.965	242.658
Neg-02149	Negative	9.598	271.165	Estradiol	[M-H]-	C18H24O2	Estrogens and derivatives	34171	29328.5	32125.5	118887	120828	115174	17127.1	19928.1	22356.6	24157.9	26491.5	31866
Neg-02180	Negative	13.61	274.045	Paraoxon	[M-H]-	C10H14NO6P	Nitrobenzenes	24041.5	31274.3	29504.6	99048.9	95523.9	101108	3752.44	2622.09	3849.99	17995.7	16632.1	15655.1
Neg-02191	Negative	2.897	275.17	Shogaol	[M-H]-	C17H24O3	Shogaols	592.388	511.411	455.353	476.224	408.908	625.512	10356.4	14069.4	11102.7	1136.26	2339.25	1720.83
Neg-02214	Negative	1.625	277.218	A-Linolenic Acid	[M-H]-	C18H30O2	Lineolic acids and derivatives	56.775	47.3338	54.5584	34.9833	45.5608	91.5101	32521.7	7144.82	4650.74	135.313	33.2414	75.9463
Neg-02234	Negative	1.52	279.232	9Z,12Z-Linoleic Acid	[M-H]-	C18H32O2	Lineolic acids and derivatives	339.578	76.1458	167.872	223.442	210.719	461.026	111423	153518	118675	91.7531	86.4277	80.5772
Neg-02235	Negative	2.929	279.238	Linoleic Acid	[M-H]-	C18H32O2	Lineolic acids and derivatives	503.476	111.132	389.253	47.3967	757.449	57.9178	37032.7	17898.8	7302.25	76.9243	111.121	259.329
Neg-02242	Negative	6.713	281.054	Pseudobaptigenin	[M+Na-2H]-	C16H10O5	Isoflavones	60960.2	64441.9	92440.9	59840.6	63084.6	60302.8	30748.1	50570.2	56173.1	16160.6	26121.1	31903
Neg-02250	Negative	1.52	281.25	Oleic Acid	[M-H]-	C18H34O2	Long-chain fatty acids	772.354	433.208	162.626	548.447	644.686	576.861	28523	47732.4	36840	183.506	163.358	289.893
Neg-02256	Negative	9.435	282.086	Guanosine	[M-H]-	C10H13N5O5	Purine nucleosides	172201	180686	178077	182765	172450	191754	1543.3	3497.63	2443.81	16060.5	17790.8	39575.4
Neg-02260	Negative	12.084	283.104	Glycitein	[M-H]-	C16H12O5	Isoflavones	35226.2	32536.9	33191.5	34964.1	23632.4	26456.8	2765.4	692.457	3419.56	14845.5	3062.96	3153.62
Neg-02269	Negative	2.965	283.263	Stearic Acid	[M-H]-	C18H36O2	Long-chain fatty acids	104376	55652.3	112784	140707	136030	110357	180175	150655	104003	102677	103510	95832.2
Neg-02276	Negative	13.559	284.098	Letrozol	[M-H]-	C17H11N5	Diphenylmethanes	59703.7	41674.4	59962.9	191988	177334	182499	20791.5	21316.6	25242.4	32562.2	16178.1	34507.4
Neg-02326	Negative	4.745	289.074	(-)-Epicatechin	[M-H]-	C15H14O6	Catechins	3306.87	2855.47	2633.49	1916.18	2526.35	1066.85	13668.7	6393.45	4629.53	250763	78366.2	48028.6
Neg-02337	Negative	12.456	290.089	N-Fructosyl Pyroglutamate	[M-H]-	C11H17NO8	N-Fructosyl amino acids	10127.4	12755.4	13939.7	53862.9	57427.1	55201.4	146.089	452.273	658.458	1828.57	4027.91	9288.6
Neg-02374	Negative	7.702	293.091	Cyclopenin	[M-H]-	C17H14N2O3	1,4-benzodiazepines	197471	224468	213048	1483.97	3355.55	3333.75	665.83	718.742	882.952	71228.2	87291	102963
Neg-02381	Negative	8.365	293.124	Glutamylphenylalanine	[M-H]-	C14H18N2O5	Amino acids	270422	273878	248647	2092.23	1452.25	3464.64	150.772		156.439	290260	199413	147470
Neg-02391	Negative	13.857	294.085	Mebendazole	[M-H]-	C16H13N3O3	Benzophenones	27941.8	27152.1	29371.3	32098.8	33458.7	31407.7	15779.5	16257.3	18652.5	14531.3	15472.5	16371.1
Neg-02450	Negative	1.404	297.155	Aurapten	[M-H]-	C19H22O3	Terpene lactones	13223.2	7492.12	6886.95	5794.81	9657.75	13079	142291	123599	127847	23732.5	25016.5	26998.9
Neg-02464	Negative	6.568	299.041	Carbazochrome Sulfonate	[M-H]-	C10H12N4O5S	Indole and derivatives	1015.52	265.481	249.71	665.811	364.487	335.923	148661	152713	157439	1543.12	1436.98	1380
Neg-02468	Negative	5.697	299.077	Benzoic Acid + 1O, O-Hex	[M+Na-2H]-	C13H16O8	Phenolic glycosides	397401	357494	374774	205874	240181	208154	232106	235831	225368	212611	204532	223884
Neg-02472	Negative	5.622	299.112	Rhodioloside	[M-H]-	C14H20O7		24657.5	23002.2	63294.1	6764.18	9745.46	4730.73	26043.2	28407.1	28098	9238.33	17561.9	26374.7
Neg-02488	Negative	12.516	300.05	2-Chloroadenosine	[M-H]-	C10H12ClN5O4	Purine nucleosides	34930.5	43423.7	43713.9	101175	113723	110690	103.948	135.047	123.737	410.572	349.51	530.698
Neg-02549	Negative	3.502	305.069	Sulfo Jasmonate	[M-H]-	C12H18O7S	Sulfate containing metabolites	465063	427415	124548	303102	352910	454352	1.01764e+06	621492	1.67622e+06	862067	728451	386318
Neg-02550	Negative	14.089	305.07	Epigallocatechin	[M-H]-	C15H14O7	Epigallocatechins	4745.53	8790.72	5814.67	10772.6	10410.6	11224.5	3454.64	3339.02	2133.58	27037.5	7593.29	4615.13
Neg-02558	Negative	6.317	305.162	Propentofylline	[M-H]-	C15H22N4O3	Xanthines	58391.4	57532.2	57376.6	260.682	4576.58	480.718	159.2	91.5421	289.014	262.284	121.569	0.926174
Neg-02564	Negative	13.725	306.075	Glutathione (Reduced)	[M-H]-	C10H17N3O6S	Peptides	289479	298471	302001	298533	314533	313757	58388	42211.8	48324.6	111716	85372.5	85510
Neg-02571	Negative	14.034	307.033	Benzophenone-4	[M-H]-	C14H12O6S	Benzophenones	1923.92	1254.35	1029.27	547.319	967.028	761.04	9564.17	11226.1	14354.4	1638.58	2082.81	2378.42
Neg-02575	Negative	4.965	307.082	Clobenpropit	[M-H]-	C14H17ClN4S	Chlorobenzenes	16848.2	13825.6	15222.9	4043.39	5406.93	6019.98	69458.9	57251	61200.3	22590.7	19753	21094.5
Neg-02591	Negative	4.312	307.142	Vincanidine	[M-H]-	C19H20N2O2	Alkaloids	36580.2	58068.3	49048	1423.03	3220.01	1869.59	25184.5	24178	21852.8	43428	40317.1	21055.6
Neg-02598	Negative	8.349	308.097	N-Acetylneuraminate	[M-H]-	C11H19NO9	N-acylneuraminic acids	272291	266375	257404	504.436	402.074	1386.55	84.2823	163.144		3785.05	232.69	62.9799
Neg-02617	Negative	5.707	309.062	Sulfadimethoxine	[M-H]-	C12H14N4O4S	Aminobenzenesulfonamides	12284.8	7006.44	11264.2	2604.56	1077.51	1848.74	1.4506e+06	1.40163e+06	1.80446e+06	224270	328576	457991
Neg-02668	Negative	12.411	311.099	Sappanone A Dimethyl Ether	[M-H]-	C18H16O5	Homoisoflavonoids	15547.8	24380	22209.5	33019.7	17966.9	47145.1	2117.36	4720.31	6589.88	4758.19	25642.4	4127.03
Neg-02682	Negative	1.401	311.171	Triptophenolide	[M-H]-	C20H24O3	Oxosteroids	38405.6	23256.4	20450	17426.2	26936.7	39364.4	517310	419760	465483	70366.3	68704.3	86097.2
Neg-02696	Negative	12.588	313.021	Parietinic Acid	[M+Na-2H]-	C16H10O7		21043.2	22934.3	24372.9	52581	55486.2	57232	276.259	298.192	944.821	10559.9	2723.9	24311.1
Neg-02701	Negative	11.945	313.056	Rofecoxib	[M+Na-2H]-	C17H14O4S	Stilbenes	13176.1	14864.9	17141.8	388394	417107	590723	1017.94	2484.33	2487.11	67700.8	238822	168154
Neg-02715	Negative	13.56	313.076	Dipteryxin	[M-H]-	C17H14O6		27123.4	30289.5	30630.4	74758.1	83774.9	79118	19623.7	12797.8	8820.68	37288.8	63743.7	53390.2
Neg-02745	Negative	7.133	315.071	Benzoic Acid + 2O, O-Hex	[M-H]-	C13H16O9	Phenolic glycosides	150465	163230	164181	20791.3	30989.3	39868.3	852.188	680.675	159.974	166.824	171.906	388.067
Neg-02756	Negative	13.648	316.117	Piplartine	[M-H]-	C17H19NO5	Cinnamic acids and derivatives	43834.5	48326.8	47428.1	49816.2	53941.7	56455.9	33350.5	30876.9	33448.8	33018.1	28864.9	27288.8
Neg-02768	Negative	12.548	317.054	Myricetin	[M+Na-2H]-	C15H10O8	Flavonols	6850.49	5161.45	2584.18	1048.37	2594.69	1752.59	6171.34	9717.06	19543.4	881562	1.00891e+06	1.06489e+06
Neg-02784	Negative	1.445	319.046	Flavanone Base + 6O	[M-H]-	C15H12O8	Flavanone O-glycosides	914.827	232.553	402.893	512.336	100.234	240.938	53808.6	50797.7	53493.3	2845.27	2879.66	2075.56
Neg-02787	Negative	3.32	319.082	Barceloneic Acid A	[M-H]-	C16H16O7	Diphenylethers	226.029	621.514	471.091	521.364	390.684	507.36	1.3547e+06	1.99163e+06	2.14385e+06	65698.9	82701.8	40410.8
Neg-02812	Negative	5.866	321.048	Thymidine 5'-Monophosphate	[2M-H]-	C10H15N2O8P	Pyrimidine 2'-deoxyribonucleoside monophosphates	229730	253205	257400	54489.3	64227.1	155291	263440	247670	263004	116642	1409.44	2678.5
Neg-02824	Negative	7.518	321.159	8:1+2O Fatty Acyl Hexoside	[M-H]-	C14H26O8	Fatty acyl hexosides	62687	58766	57701.8	10991.5	13556.6	12598.3	476.663	6346.32	5137.74	29867	25541.8	25214.2
Neg-02825	Negative	0.926	321.21	Neobavaisoflavone	[M-H]-	C20H18O4	Isoflavones	1164.42	1115.43	972.609	594.716	1283.68	1563.78	29512.9	28024.6	29755.2	1546.83	2206.28	2049.62
Neg-02842	Negative	5.261	323.076	Skimmin	[M-H]-	C15H16O8	Coumarin glycosides	75706.7	88808.6	73524.8	248339	258014	271029	46045.3	41613.6	37594.8	16680.5	18927.7	21159.4
Neg-02889	Negative	5.444	325.093	Coumaroyl Hexoside (Isomer of 690, 691)	[M-H]-	C15H18O8	Coumaric acid and derivatives	301234	244243	254071	269299	282618	264674	455661	440474	394406	393918	384394	392433
Neg-02903	Negative	1.397	325.184	Dodecylbenzenesulfonic Acid	[M-H]-	C18H30O3S	Benzenesulfonic acids and derivatives	93343.4	40291.4	32910.3	26719.3	53702.5	79804.9	1.50946e+06	1.31559e+06	1.42491e+06	172728	165866	213839
Neg-02947	Negative	4.169	327.219	FA 18:2+3O	[M-H]-	C18H32O5	Oxidized fatty acids	86296.9	66425.9	98932.3	166888	110807	289354	2756.03	2891.28	4542.92	40187.9	81167	68849
Neg-02974	Negative	5.283	329.089	Phenylacetic Acid + 2O, O-Hex	[M-H]-	C14H18O9	Phenolic glycosides	1.37366e+06	1.27158e+06	1.39855e+06	4.68286e+06	4.30844e+06	4.21475e+06	500354	479784	460863	1.56867e+06	1.47049e+06	1.47981e+06
Neg-02987	Negative	4.146	329.233	FA 18:1+3O	[M-H]-	C18H34O5	Oxidized fatty acids	116761	78016.5	91890	123186	124756	154862	7184.6	10213.7	12909.3	49981.4	65781	39580.1
Neg-02990	Negative	10.846	330.046	Piroxicam	[M-H]-	C15H13N3O4S	Benzothiazines	425.277	441.44	285.383	200.872	187.938	150.586	48273.2	23531.8	18534	248.382	10308.6	48316.7
Neg-03000	Negative	13.669	331.052	Laricitrin	[M-H]-	C16H12O8	Flavonols	18298.7	26073.7	24999.3	36857.7	40455.7	39204.6	39908.6	34652.8	39466.8	27959.7	19789.1	21531.7
Neg-03028	Negative	5.65	333.045	Methoxyhaemoventosine	[M-H]-	C16H14O8	Isochromanequinones	40256.7	34921.1	38797.3	48849.1	45523.2	50199.7	53102.5	46063.8	40569.8	1496.78	10750.3	37249.8
Neg-03036	Negative	6.849	333.118	Mitomycin C	[M-H]-	C15H18N4O5	Mitomycins	109690	112925	103539	3251.19	3933.04	3019.83	4862.15	7859.94	6269.05	57939.8	7210.54	5503.33
Neg-03065	Negative	5.615	335.062	Pachyrrhizin	[M+Hac-H]-	C19H12O6	Isoflav-3-enones	34983	37603.7	37439.7	9642.97	18784.7	16075.7	60278.7	56736.2	71911.5	26805.8	8124.2	63038.2
Neg-03071	Negative	13.77	335.098	Carpachromene	[M-H]-	C20H16O5	Pyranoflavonoids	29189.8	31106.6	30386.9	22217.8	21197.2	22838.1	1331.66	664.36	855.553	5902.78	4321.38	4855.93
Neg-03108	Negative	11.846	337.077	Rabelomycin	[M-H]-	C19H14O6	Angucyclines	713981	844156	828665	556743	628243	579996	1475.88	909.983	2411.99	37584.5	40611.5	28420.6
Neg-03114	Negative	6.416	337.093	Coumaroyl Quinic Acid (Isomer of 758, 760)	[M-H]-	C16H18O8	Quinic acid and derivatives	7839.23	2441.81	3650.17	3109	2234.76	1122.45	181097	63854.7	263358	61711.8	72449.2	33794.2
Neg-03116	Negative	4.628	337.101	3-P-Coumaroylquinic Acid	[M-H]-	C16H18O8	Quinic acids and derivatives	80948.2	81489.3	95274.8	66866.6	105114	94995.6	102317	114500	116214	145137	138251	149304
Neg-03128	Negative	0.902	337.207	Bavachinin A	[M-H]-	C21H22O4	6-prenylated flavanones	2359.91	873.618	1241.2	1348.55	1616.27	2115.16	35185.1	37823.2	43469.7	3736.85	4177.97	4398.4
Neg-03197	Negative	8.552	341.088	Caffeic Acid Hexoside	[M-H]-	C15H18O9	Caffeic acid and derivatives	7688.19	20364.9	18292.8	2729.82	6887.66	6591.04	1235.2	7657.82	3201.25	36360.2	30535.6	77877.4
Neg-03221	Negative	12.805	341.11	Sucrose	[M-H]-	C12H22O11	O-glycosyl compounds	3.11808e+07	2.07833e+07	3.1261e+07	4.1025e+07	3.03411e+07	1.29415e+07	3.21834e+07	3.31481e+07	3.27777e+07	2.46495e+07	2.18655e+07	1.78575e+07
Neg-03222	Negative	16.814	341.11	D-(+)-Trehalose	[M-H]-	C12H22O11	O-glycosyl compounds	1.27852e+06	1.08022e+06	1.12551e+06	773893	1.51443e+06	1.42251e+06	82091	93758.2	93907.6	450562	508313	489218
Neg-03262	Negative	4.303	343.138	Usnic Acid	[M-H]-	C18H16O7	Acetophenones	138042	143176	131431	5273.45	2143.64	4448.09	903.694	2716.35	1012.88	39352.8	33674.5	34324
Neg-03275	Negative	10.912	344.074	Guanosine Cyclic Monophosphate	[M-H]-	C10H12N5O7P	3',5'-cyclic purine nucleotides	6328.8	5048.26	3187.47	3178.96	750.614	344.032	50056.2	60832.9	69660.4	2855.47	1458.82	2505.3
Neg-03320	Negative	13.607	347.032	Inosine 5'-Phosphate	[M-H]-	C10H13N4O8P	Purine ribonucleoside monophosphates	3515.76	754.255	558.175	1759.32	1210.78	1044.84	18029.9	12374.5	14126.3	6031.61	18759.6	21607.6
Neg-03328	Negative	7.292	347.097	Methoxybenzenediol + O-Hex	[M+Hac-H]-	C13H18O8	Phenolic glycosides	297335	279077	286258	107896	113364	100092	302827	278167	296253	1.91383e+06	1.18144e+06	2.00171e+06
Neg-03388	Negative	6.434	351.057	Griseofulvin	[M-H]-	C17H17ClO6	Benzofurans	9534.98	10916.6	11141.5	8962.49	6438.88	11683.2	8890.85	7770.21	11997.2	118096	85189.2	61421.1
Neg-03397	Negative	3.667	351.074	N4-Acetylsulfadimethoxine	[M-H]-	C14H16N4O5S	Benzenesulfonamides	111476	121369	87882.1	8639.74	4483.18	10200.5	1187.44	1120.26	654.039	30137.7	26152.4	14310.3
Neg-03398	Negative	4.98	351.074	4-Methylumbelliferyl Glucuronide	[M+Na-2H]-	C16H16O9	Coumarin glycosides	19814.5	8288.57	4556.68	7510.12	2092.38	1531.35	95343.9	77956.7	76726.7	20375.7	22726.7	22407.9
Neg-03432	Negative	13.855	353.073	6:3+6O Fatty Acyl Hexoside	[M-H]-	C12H18O12	Fatty acyl hexosides	1.68271e+06	1.6921e+06	1.72371e+06	1.09179e+06	1.0825e+06	1.11141e+06	1.52325e+06	1.50791e+06	1.71887e+06	852058	950913	978520
Neg-03439	Negative	7.555	353.086	Chlorogenic Acid	[M-H]-	C16H18O9	Quinic acids and derivatives	9169.69	23439.5	21306.1	5262.16	2473.95	2346.83	105447	82452.3	67198	18082.8	21676.3	17168.5
Neg-03440	Negative	3.449	353.086	Caffeoyl Quinic Acid (Isomer of 831, 833, 834)	[M+Na-2H]-	C16H18O9	Quinic acid and derivatives	31488.7	19963.6	14716.1	12649.3	13219.5	13007.2	563218	631361	678542	75754.7	121163	49203
Neg-03443	Negative	5.204	353.099	3-Caffeoylquinic Acid	[M-H]-	C16H18O9	Quinic acids and derivatives	89192.4	79733.9	78932.4	552.961	1288.23	2502.05	46206.4	48491.1	45638.6	14350.6	10577.4	9722.05
Neg-03444	Negative	3.382	353.105	Triacetyl Resveratrol	[M-H]-	C20H18O6	Stilbene glycosides	3718.22	7384.08	2826.55	9071.95	16411	7805	148040	153024	127318	38273.1	17375.8	22767.2
Neg-03504	Negative	7.539	355.104	Feruloyl Hexoside (Isomer of 847)	[M-H]-	C16H20O9	Ferulic acid and derivatives	77387.5	18427.3	14953.2	16146.5	18714.1	17134.4	101924	90443.6	85245.1	5738.74	9409.22	15110.5
Neg-03514	Negative	6.168	355.175	Portentol	[M-H]-	C17H26O5		79111.1	82084.1	86849.7	2842.67	6022	2097.78	248692	242829	241603	139288	122447	126713
Neg-03571	Negative	10.117	359.12	Irigenin	[2M-H]-	C18H16O8	3'-hydroxy,4'-methoxyisoflavonoids	1.07265e+07	1.149e+07	1.34454e+07	8.72996e+06	1.12737e+07	4.02109e+06	3.93995e+06	5.2795e+06	5.52468e+06	8.87636e+06	1.71134e+07	9.09442e+06
Neg-03575	Negative	8.474	359.12	Rosmarinic Acid	[2M-H]-	C18H16O8	Coumaric acids and derivatives	1.49384e+06	1.19534e+06	1.04166e+06	1.56985e+07	1.20271e+07	5.94589e+06	4011.84	2826.02	889.139	495645	287389	377128
Neg-03582	Negative	5.721	359.133	Deoxyloganic Acid	[M-H]-	C16H24O9	Iridoid glycosides	351079	324765	324338	61427.2	62557.3	69852.3	65532.3	58575.2	35551.4	17409	54625.1	93012
Neg-03606	Negative	11.126	360.126	Ofloxacin	[M-H]-	C18H20FN3O4	Quinoline carboxylic acids	146200	198983	185019	98295.1	108438	128049	972.056	1626.01	2393.43	97546.5	90217.2	69839.1
Neg-03650	Negative	12.526	363.03	Xanthosine 5'-Monophosphate	[M-H]-	C10H13N4O9P	Purine ribonucleoside monophosphates	6667.31	7568.27	10806.8	2122.69	5668.9	1129.4	219.134	328.102	674.367	56144.6	47307.3	30703.6
Neg-03765	Negative	8.863	367.087	Acacetin Diacetate	[M+Na-2H]-	C20H16O7	4'-O-methylated flavonoids	2854.82	11245.9	11426.8	1820.26	4233.74	2263.43	596.532	2599.43	2091.16	114798	103673	98372.7
Neg-03767	Negative	6.072	367.1	3-O-Feruloylquinic Acid	[M-H]-	C17H20O9	Quinic acids and derivatives	104386	38462.9	93500.6	29823.8	11263.8	13401	220787	240203	284292	60752.6	77627.2	19252.4
Neg-03772	Negative	5.142	367.105	Feruloyl Quinic Acid (Isomer of 887, 888)	[M-H]-	C17H20O9	Quinic acid and derivatives	1.27557e+06	1.11558e+06	1.24942e+06	3207.18	1169.77	5079.39	24624.5	4707.62	6865.64	38414	12681.1	42736.5
Neg-03779	Negative	6.3	367.143	Methyl Chlorogenate	[M-H]-	C17H20O9	Quinic acids and derivatives	51778.8	49154.1	48052.3	833.956	857.682	7909.25	136633	5385.58	6649.1	69415.4	1719.06	1371.66
Neg-03781	Negative	5.324	367.151	Curcumin	[M-H]-	C21H20O6	Curcuminoids	690297	585754	623131	35706.6	69823.1	73599.6	179832	585350	568829	140706	166031	121930
Neg-03783	Negative	7.465	367.16	Dehydroisoandrosterone Sulfate	[M+Hac-H]-	C19H28O5S	Sulfated steroids	989.812	1297.56	267.546	3748.85	3836.22	2850.71	730283	705236	546930	263550	278148	246831
Neg-03792	Negative	1.144	367.232	Uncarine C	[M-H]-	C21H24N2O4	Indolizidines	723.077	424.976	374.565	425.442	594.569	769.148	27285	21073.7	39595	2511.63	2717.25	2785.93
Neg-03825	Negative	9.015	369.082	Fraxin	[M-H]-	C16H18O10	Coumarin glycosides	1271.54	2110.47	1930.53	334.034	555.842	251.363	94.5835	696.083	418.938	88600.1	60988.5	75576.8
Neg-03835	Negative	5.328	369.152	MEF-Glu	[M-H]-	C20H22N2O5	NA	267174	269789	254814	21748.3	13226.3	26465	10726.3	11709.2	10889.7	4768.38	11658.2	9258.96
Neg-03873	Negative	8.897	371.118	Nephroarctin	[M-H]-	C20H20O7		1.98371e+06	2.10969e+06	1.8901e+06	4427.08	2514.96	3126.4	131514	192335	233241	3.15024e+06	3.01079e+06	2.761e+06
Neg-03879	Negative	3.035	371.147	Arctigenin	[M-H]-	C21H24O6	Dibenzylbutyrolactone lignans	94.2678	95.6967	59.8044	182.816	60.3681		12889.6	36837.1	89619.2	354.964	549.908	523.288
Neg-03912	Negative	7.192	373.076	Baeomycesic Acid	[M-H]-	C19H18O8		89642.3	93209.6	93653.7	1227.8	2858.94	4294.02	622.753	1050.47	301.388	1025.97	351.409	319.53
Neg-03936	Negative	9.528	374.148	Gatifloxacin	[M-H]-	C19H22FN3O4	Quinoline carboxylic acids	12795.8	10496.8	14036.2	3137.21	2487.62	3860.8	99.2658	71.6023	104.293	1136.26	4573.07	7319.56
Neg-03944	Negative	3.213	375.066	Alectorialic Acid	[M-H]-	C18H16O9		3380.79	1036.2	1725.93	5755.31	4746.3	4183.98	39494.7	55056.7	40894.2	1897.16	1900.46	4286.33
Neg-04010	Negative	7.229	378.103	S-Lactoylglutathione	[M-H]-	C13H21N3O8S	Oligopeptides	40835.1	42141.5	37533.1	9343.92	67651	8006.56	940.216	1922.38	662.877	25727	31842.4	27535.2
Neg-04102	Negative	9.146	381.187	Histamine-Trifluoromethyltoluide	[M-H]-	C19H25F3N4O	Trifluoromethylbenzenes	61500.1	58461.4	51341.6	2594.4	1366.82	1738.69	387.699	456.804	380.049	531.983	365.656	560.335
Neg-04114	Negative	5.618	382.063	Pantoprazole	[M-H]-	C16H15F2N3O4S	Sulfinylbenzimidazoles	29585.1	18995.3	32466.5	101618	100842	142210	139444	263923	282474	766.463	61475.7	77829.2
Neg-04121	Negative	9.743	382.173	Peniprequinolone	[M-H]-	C22H25NO5	Phenylquinolines	446484	305396	427552	218003	460315	338783	160737	170241	38965.7	277928	150748	276785
Neg-04147	Negative	11.063	383.08	Hispidulin Acetate	[M-H]-	C22H18O9	6-O-methylated flavonoids	58036.9	9893.8	9121.75	74557.2	107052	39951.7	3839.53	13755.8	11471.3	20614.8	16179.1	13711.1
Neg-04169	Negative	4.906	383.17	Artesunate	[M-H]-	C19H28O8	Artemisinins	1.8603e+06	1.80086e+06	1.67661e+06	379208	424119	424871	201096	210402	207524	757443	780311	725366
Neg-04207	Negative	5.02	385.112	Sinapoylhexoside (Isomer of 955)	[M-H]-	C17H22O10	Sinapinic acid and derivatives	5.6921e+06	5.68106e+06	5.19689e+06	2.75448e+06	3.74298e+06	3.67732e+06	6.02731e+06	5.66992e+06	5.60643e+06	5.99258e+06	5.89257e+06	5.75021e+06
Neg-04234	Negative	13.558	386.963	Fipronil Desulfinyl	[M+Hac-H]-	C12H4Cl2F6N4	Phenylpyrazoles	5709.63	2779.32	1557.01	246.011	397.518	350.982	26375.7	12340.1	4500.49	62543.2	63468.3	48880.7
Neg-04244	Negative	4.861	387.103	5-Demethylnobiletin	[M-H]-	C20H20O8	8-O-methylated flavonoids	17183.5	14085.9	14373	43945.8	46148.5	54019.9	6446.66	6567.47	5478.01	1659.9	4633.85	3599.11
Neg-04252	Negative	2.904	387.147	Cetirizine	[M-H]-	C21H25ClN2O3	Diphenylmethanes	146.758	379.7	137.445	42.8827	170.853	121.627	17527.9	14690.2	33136.8	104.728	420.741	238.953
Neg-04258	Negative	7.526	387.167	12:4+3O Fatty Acyl Hexoside	[M-H]-	C18H28O9	Fatty acyl hexosides	22764.6	18693.8	17871	2464.63	982.975	1078.43	238599	192291	179393	2489.38	2355.39	7401.99
Neg-04305	Negative	7.933	389.183	Ilicicolin A	[M-H]-	C23H31ClO3		142462	151506	135607	12536.4	14282.2	17461.1	31639.6	31657.3	79594.7	69082.7	58688.2	86744.6
Neg-04328	Negative	5.185	391.08	Bisanhydrorutilantinone	[M-H]-	C22H16O7	Tetracenequinones	2.62589e+06	2.09044e+06	2.27671e+06	3.48953e+06	3.67166e+06	3.68854e+06	26187.5	29445.8	3568.05	49524.4	7762.34	51512
Neg-04377	Negative	4.745	393.131	Rotenone	[M-H]-	C23H22O6	Rotenones	52180.5	47446	46752.4	28523.8	53593.2	29397.9	2530.34	3122.4	608.963	8726.74	8328.4	3364.79
Neg-04386	Negative	4.645	393.212	Bixin	[M+Hac-H]-	C25H30O4	Acyclic diterpenoids	62256.4	64330.8	50783.4	571.017	487.501	344.032	9557.62	11695.6	6897.45	26090.3	32959.3	31170.4
Neg-04434	Negative	8.642	395.155	Gamma-Mangostin	[M-H]-	C23H24O6		271.02	416.744	630.57	2867.5	5599.42	5103.72	276925	330254	327482	410579	337983	290231
Neg-04464	Negative	5.806	397.063	Sulfasalazine	[M-H]-	C18H14N4O5S	Benzenesulfonamides	959870	1.16937e+06	2.25447e+06	87673.7	627036	585309	2.05518e+06	1.35076e+06	1.70993e+06	24807.6	30947.8	63045.6
Neg-04516	Negative	11.369	399.092	Coumarin Base + 1O, 1Meo, O-Hex	[M-H]-	C16H18O9	Coumarin and derivatives	1.04445e+06	1.04823e+06	1.00325e+06	62125.8	84603	73505.8	4927.71	6787.71	4285.72	26134.8	17955.1	16331.2
Neg-04550	Negative	1.066	399.183	Reserpic Acid	[M-H]-	C22H28N2O5	Corynanthean-type alkaloids	18.2108	31.8989	30.4268	5.64246	17.0853	22.0088	14165	19697	20880.6	1591.31	1494.91	1605.99
Neg-04605	Negative	6.93	401.148	Benzyl Alcohol + Hex-Pen	[M-H]-	C18H26O10	Alkyl benzyl hexosides	2297.78	4381.47	9578.15	192033	172180	173423	26535.8	25406.1	25764.7	71514.6	75295.6	63166
Neg-04663	Negative	3.612	403.27	Ascochlorin	[M-H]-	C23H29ClO4	Hydroxybenzaldehydes	52602.5	31200.2	31746.7	138986	78723.4	52580.1	53784.3	58257.1	20140	75794.6	80832.7	55784.4
Neg-04744	Negative	7.936	407.157	Beclometasone	[M-H]-	C22H29ClO5	21-hydroxysteroids	1493.29	1075.3	2488.7	3070.63	567.232	1279.98	498654	465213	419419	10334.7	4888.39	2827.61
Neg-04782	Negative	7.966	409.043	Vanillic Acid + O-Sulfonatehex	[M-H]-	C14H18O12S	Sulfate containing metabolites	3822.13	3270.15	3392.07	55871.7	80543.5	78355.8	25730.5	21054.7	18725.8	73726.9	74304.1	56817.1
Neg-04799	Negative	8.9	409.159	Cratoxyarborenone E	[M-H]-	C24H26O6	4-prenylated xanthones	104474	93217.8	93549.9	17830.2	21328.2	35073.9	853.124	226.589	370.327	19827.9	19665.6	21691.9
Neg-04827	Negative	1.019	410.136	Altanserin	[M-H]-	C22H22FN3O2S	Alkyl-phenylketones	858.052	387.932	375.614	2391.28	2101.49	1905.5	6307.13	7441.2	8836.59	2823.03	2174.94	2286.72
Neg-04839	Negative	7.418	411.076	Gangaleoidin	[2M-H]-	C18H14Cl2O7	Depsides and depsidones	1.59002e+06	1.50814e+06	1.4333e+06	112793	146903	131169	2132.34	774.936	859.972	243724	527826	1.0712e+06
Neg-04875	Negative	10.923	412.182	Physostigmine Salicylate	[M-H]-	C22H27N3O5	Pyrroloindoles	77709.9	109448	73469.2	59881.2	40896.5	40496.1	16053.9	21105.4	22443.2	84539.8	81854.6	56839.3
Neg-04882	Negative	7.105	413.105	Asperuloside	[M-H]-	C18H22O11		49769.1	52005.5	55170.1	1559.58	2264.37	2112.84	22047.3	10659.7	751.26	735.879	434.988	7049.11
Neg-04901	Negative	6.298	413.218	Purpactin A	[M-H]-	C23H26O7	Diarylethers	39684.6	37586.2	38369.3	33222.8	46639.5	38064.7	32256.7	31335.5	35029.1	52969.4	52706.6	52355.7
Neg-04982	Negative	5.99	417.078	Kaempferol-3-O-Pentoside	[M-H]-	C20H18O10	Flavonoid-3-O-glycosides	645792	619404	592215	680976	684302	730078	14291.5	20152.9	18763	258568	104676	18846.7
Neg-05037	Negative	4.544	419.132	Isorhapontin	[M-H]-	C21H24O9	Stilbene glycosides	1288.68	725.443	1377.6	1182.66	1201.67	608.137	89617.4	76187.5	78183.2	30583.4	31678.1	27922.3
Neg-05082	Negative	3.725	421.098	Mangiferin	[M-H]-	C19H18O11	Xanthones	7614.27	6858.26	12854.8	8008.91	5326.06	12799.8	295818	365272	436919	79149.6	243546	95823.8
Neg-05092	Negative	5.759	421.164	Kuwanon C	[M-H]-	C25H26O6		209523	217395	231221	98149.5	118546	110529	9526.71	8971.13	8772.07	1.30601e+06	1.201e+06	765977
Neg-05129	Negative	5.879	423.103	Ginkgolide B	[M-H]-	C20H24O10	Ginkgolides and bilobalides	1984.98	21030.6	3307.08	1919.57	3970.63	6654.75	2054.62	3183.13	2717.8	53182.5	105896	129186
Neg-05139	Negative	5.878	423.176	Dihydromunduletone	[M-H]-	C25H28O6		14818.3	18884.1	10553.9	11860.5	16432.6	16278.4	1752.14	2302.15	2665.65	91730.9	155288	199253
Neg-05153	Negative	7.23	424.148	Domperidone	[M-H]-	C22H24ClN5O2	Benzimidazoles	15843.4	9353.58	10414.4	22578.9	24272.5	27087	1969.4	454.992	1036.74	7327.27	931.709	3048.04
Neg-05173	Negative	6.63	425.13	6-Hydroxysumatrol	[M-H]-	C23H22O8	Rotenones	50674.3	40902.6	51053	38184.8	38029.6	38802.6	111461	117790	117425	49566.1	52000	56439.2
Neg-05204	Negative	14.399	426.022	ADP	[M-H]-	C10H15N5O10P2	Purine ribonucleoside diphosphates	3247.96	3801.11	3756.14	3847.03	2108.33	1754.91	7886.95	6689.83	9852.12	85824.4	48534.4	9218.21
Neg-05330	Negative	10.822	431.149	Apigetrin	[M-H]-	C21H20O10	Flavonoid-7-O-glycosides	9346.44	10362	2958.75	3163.16	5910.38	8121.23	3386.28	1517.24	710.604	6212.33	28813.7	52995.7
Neg-05332	Negative	7.609	431.153	Osmanthuside H	[M-H]-	C19H28O11		72391.3	63513.8	73108.3	16732.2	18769.9	15872.9	1516.15	1568	1088.89	30564.9	26721.3	20433.3
Neg-05374	Negative	13.888	433.081	Avicularin	[M+Na-2H]-	C20H18O11	Flavonoid-3-O-glycosides	3245.81	3047.89	2157.16	6400.81	8181.58	6638.54	99.2658	106.044	2.65151	102.875	112.071	592.752
Neg-05379	Negative	10.629	433.116	Flavanone + 3O, O-Hex	[M-H]-	C21H22O10	Flavanone O-glycosides	46703.3	45595.9	44570	318099	330921	336381	434.522	697.896	823.735	93112.7	102632	96875.1
Neg-05383	Negative	4.691	433.168	Mundulone	[M-H]-	C26H26O6	6-prenylated isoflavanones	41485.4	43915.5	32015.3	2671.14	7641.69	7362.51	5225.5	3848.4	4116.91	17754.7	12347.8	10784.4
Neg-05424	Negative	0.607	435.103	Irisxanthone	[M-H]-	C20H20O11		68.5584	50.4208	86.0344	227.955	276.782	334.765	25111.4	16665.2	18002.9	1395.76	1540.5	1363.33
Neg-05521	Negative	5.796	439.16	Candesartan	[M-H]-	C24H20N6O3	Biphenyls and derivatives	16334	17945.7	17036.9	15835	17821.1	19184.7	1955.35	2833.27	3716.53	86418.5	91745.3	76793.7
Neg-05527	Negative	6.76	439.183	Diferuloyl Putrescine	[M+Hac-H]-	C24H28N2O6	Ferulic acid and derivatives	2733.77	1881.01	4130.7	35715.7	26900.2	31774.9	270813	270321	263556	104490	110404	99509.1
Neg-05546	Negative	10.798	440.178	Folic Acid	[M-H]-	C19H19N7O6	Glutamic acid and derivatives	3569.32	2899.71	4765.47	55187.8	51082.8	42101.6	2502.25	4386.77	5023.72	16903.9	13624.2	10825.1
Neg-05561	Negative	8.531	441.123	Villol	[M-H]-	C23H22O9	Rotenones	2083.53	3622.07	3660.66	4799.48	3245.07	8554.46	277.195	135.954	153.787	934253	908167	801850
Neg-05566	Negative	6.184	441.139	Epicatechin Gallate	[M-H]-	C22H18O10	Catechin gallates	408581	353038	336567	4225.08	5944.55	5794.1	2984.53	2448.98	2693.93	1418	2084.71	1082.7
Neg-05580	Negative	7.972	441.186	Picrolichenic Acid	[M-H]-	C25H30O7		28588.9	34702.9	26866.9	3083.04	2832.74	1242.92	1201.49	2654.72	920.957	9406.08	1516.76	1836.6
Neg-05610	Negative	11.178	443.142	Halometasone	[M-H]-	C22H27ClF2O5	21-hydroxysteroids	157170	145986	152262	93363.6	91287.9	122956	137.661	353.48	56.5655	24127.4	17848.7	27083.2
Neg-05659	Negative	4.472	445.081	Paederoside	[M-H]-	C18H22O11S	O-glycosyl compounds	36083.2	57366.6	39205.5	1224.41	1158.38	955.644	1184.63	1805.46	1337.24	20114.3	9447.21	11495.7
Neg-05713	Negative	13.828	447.099	Orientin	[M-H]-	C21H20O11	Flavonoid 8-C-glycosides	13635.6	15138.6	15495.6	27033	31493.9	33598.1	94.5835	88.8231	148.484	329.014	183.303	723.342
Neg-05719	Negative	9.427	447.171	Luteolin-7-Glucoside	[M-H]-	C21H20O11	Flavonoid-7-O-glycosides	13782.4	16182	13772.9	62146.1	59222.2	59955.3	104.885		98.1058	20207	5836.24	12674.7
Neg-05772	Negative	5.998	449.194	Cycloveratrylene	[M+Hac-H]-	C27H30O6	Anisoles	2078.18	3184.74	2240.04	58009	69598.7	7545.53	1484.31	1663.17	1361.99	41664.3	151316	380671
Neg-05788	Negative	13.158	450.922	Fipronil Sulfone	[M+Na-2H]-	C12H4Cl2F6N4O2S	Phenylpyrazoles	1216.91	5.14498	152.134	571.017	157.185	5.79178	335362	324395	190571	3765.58	4104.84	2389.53
Neg-05798	Negative	4.526	451.111	Foramsulfuron	[M-H]-	C17H20N6O7S	Pyrimidinyl-2-sulfonylureas	1708.6	2256.59	2648.18	3203.79	1650.44	1968.05	48127.1	56846.8	61634.3	5262.37	10479.6	3520.39
Neg-05829	Negative	7.768	452.279	LPE 16:0	[M-H]-	C21H44NO7P	Lipids	17629.2	12235.8	12086.8	19689.9	14298.1	18343.7	6972.02	8289.55	11207	14555.4	20456.8	23469.3
Neg-05932	Negative	13.761	457.119	Raltitrexed	[M-H]-	C21H22N4O6S	Glutamic acid and derivatives	447650	460536	464036	61322.3	53400.7	55685.6	306530	305562	328083	309859	275272	239918
Neg-05944	Negative	7.157	457.137	Epigallocatechin-3-Monogallate	[M+Hac-H]-	C22H18O11	Catechin gallates	16492.6	11114.2	83590.9	28289.1	17026.1	12662	54011.9	49289.6	61886.2	6900.02	31689.5	28677.1
Neg-06017	Negative	7.921	459.191	Oxytetracycline	[M+Hac-H]-	C22H24N2O9	Tetracyclines	1090.51	1905.7	695.62	958.09	775.673	801.582	30214.3	25591	23958.1	4636.78	5598.8	6009.02
Neg-06055	Negative	11.194	461.162	Phenylethanol + Hex-Pen	[M-H]-	C19H28O10	Alkyl benzyl hexosides	1166.56	547.426	769.064	15185	14762.8	14691.4	276.259	106.044	60.1008	675.637	743.658	403.812
Neg-06086	Negative	3.686	463.069	4-Hydroxyglucobrassicin	[M-H]-	C26H44O9	Medium-chain fatty acids	2475.6	2420.2	2142.47	1982.76	2319.05	3142.62	146382	126600	147805	13101.2	1860.57	10099.9
Neg-06090	Negative	8.121	463.085	Quercetin-3-O-Glucoside	[M-H]-	C21H20O12	Flavonol O-glycosides	248755	47659	37696.7	48319.8	23926.3	18226.7	338709	7324.28	4957.44	1.77345e+06	1.24921e+06	318589
Neg-06168	Negative	6.431	465.195	Agnuside	[M-H]-	C22H26O11	Iridoid O-glycosides	805.562	900.372	888.673	27575.8	33560.1	29097.9	25135.8	20458.3	19535.4	22499	22156.8	21601.2
Neg-06245	Negative	7.383	469.135	Plumieride	[M-H]-	C21H26O12		9675.31	4770.43	2905.24	1064.17	1623.1	2403.59	168318	163445	130533	82981	1491.11	2295.99
Neg-06318	Negative	6.601	471.223	Hypothallin	[M+Hac-H]-	C29H32N2O4		6808.71	6426.08	8211.04	26307.4	26393.4	30130	37608.6	37555.8	37927.2	90109	90250.4	91527.3
Neg-06322	Negative	6.424	471.225	Planaic Acid	[M+Hac-H]-	C27H36O7	Depsides and depsidones	199365	170519	188334	64280.1	66994.9	67770.8	1504.91	4295.23	3622.84	2986.15	3936.73	3465.74
Neg-06370	Negative	2.892	473.283	Gitoxigenin Diacetate	[M-H]-	C27H38O7		329137	309231	335761	387928	333779	343605	263685	254795	242737	98775.5	270546	268623
Neg-06398	Negative	12.707	475.129	Formononetin-7-O-Glucoside	[M-H]-	C22H22O9	Isoflavone O-glycosides	491453	370429	408221	1181.53	1421.5	1286.93	346646	260093	177844	611081	449921	417427
Neg-06435	Negative	1.064	476.205	Speciosine	[M-H]-	C28H31NO6	Alkaloids	12.8547	4.11599	17.8364	9.02794	15.9463	39.3841	252268	353466	365975	26883.7	25062.1	27368.5
Neg-06438	Negative	7.513	476.277	LPE 18:2	[M-H]-	C23H44NO7P	Lipids	8744.41	7551.81	8556.23	15393.8	20322.4	20184.3	39013.3	59369.2	49676	33495.4	37404.2	32751.4
Neg-06439	Negative	13.598	476.969	7:2 Fluorotelomer Sulfonic Acid	[M-H]-	C9H5F15O3S	PFSA	179370	207614	194056	49105.2	61510.5	63638.9	2177.29	2037.49	2822.97	58190.9	28982.7	22697.8
Neg-06474	Negative	7.693	477.159	Benzyl Alcohol + Hex-Hex	[M-H]-	C19H28O11	Alkyl benzyl hexosides	2823.75	4540.96	4089.78	1346.29	1022.84	2979.29	67651.5	3366.21	3180.04	49338.2	55851.3	61388.7
Neg-06513	Negative	8.704	479.139	Gossypin	[2M-H]-	C21H20O13	Flavonoid-8-O-glycosides	301.014	615.34	373.515	130.905	132.126	337.082		96.0739	117.55	115715	91548.7	54556.3
Neg-06557	Negative	7.317	481.118	Silibinin	[M-H]-	C25H22O10	Flavonolignans	4532.36	10064.6	5985.69	9525.61	5684.85	5929.62	7426.21	5840.57	5440.89	114545	119619	126011
Neg-06564	Negative	6.667	481.135	Catalposide	[M-H]-	C22H26O12		2395.26	1254.35	1409.08	1617.13	951.082	1366.86	145149	194648	210307	49129.6	38911.4	46426.3
Neg-06677	Negative	4.86	485.18	3-Hydroxyphysodic Acid	[M-H]-	C26H30O9	Depsides and depsidones	174296	174928	166868	201122	216320	221132	23549.4	13428.6	10022.7	137010	165287	143678
Neg-06751	Negative	5.548	487.217	Vardenafil	[M-H]-	C23H32N6O4S	Benzenesulfonamides	12558	8773.23	8349.54	49418.9	51945	48974.1	6323.98	6555.69	3608.7	7492.24	14932	13404.5
Neg-06758	Negative	2.765	487.236	Cinobufagin	[M-H]-	C26H34O6	Bufanolides and derivatives	103.909	369.41	423.877	135.419	117.319	169.12	12774.4	18139.8	20623.4	245.602	210.846	47.2349
Neg-06929	Negative	8.643	497.11	Roccellin	[M-H]-	C21H24O11	Phenolic glycosides	2174.59	2315.24	2389.03	492.023	184.521	106.569	6726.67	5430.9	9713.36	31236.8	33360.1	20176.7
Neg-06953	Negative	7.837	497.211	Verproside	[M-H]-	C22H26O13	O-glycosyl compounds	829.129	965.199	449.058	5442.72	779.09	1284.62	83243.8	1771.02	1558.2	51151.9	47056.5	30138.6
Neg-06971	Negative	13.388	498.916	Perfluorooctylsulfonic Acid	[M-H]-	C8HF17O3S	Perfluorooctane sulfonic acid and derivatives	275.305	233.582	228.726		101.373	374.149	74101	76946.2	152188	151.995	271.63	27013.7
Neg-06995	Negative	4.885	499.181	Lividic Acid	[M-H]-	C27H32O9		5287.57	2197.94	7305.58	52707.4	45011.8	51831.8	15998.7	13720.4	16301.5	26859.6	18512.6	16774.9
Neg-07086	Negative	10.909	503.143	Hypericin	[M-H]-	C30H16O8	Benzopyrenes	240010	267414	265846	165437	169085	176879	16462.2	18580.3	20505	127523	122712	94215.1
Neg-07089	Negative	13.894	503.162	D-(+)-Raffinose	[M-H]-	C18H32O16	Oligosaccharides	237351	147262	157482	194528	174063	181330	10778.8	8683.81	14451.6	42751.4	44950	45472.4
Neg-07157	Negative	7.242	506.186	Tyr-Tyr-Tyr	[M-H]-	C27H29N3O7	NA	7195.42	7106.25	5051.9	2768.19	1502.37	2674.64	75792.3	76600.8	135668	39368.6	98298.7	117284
Neg-07183	Negative	6.849	507.138	Specioside	[M-H]-	C25H30O13	Coumaric acids and derivatives	160372	168482	143288	2522.18	2002.4	2219.41	8772.85	13082.4	12687.5	80533.3	7432.78	10748.3
Neg-07294	Negative	13.602	512.961	Perfluorodecanoic Acid	[M-H]-	C10HF19O2	Perfluoroalkyl carboxylic acid and derivatives	9299.31	14404.9	11937.8	8897.04	11354.9	12576.3	457.934	279.158	403.913	5960.25	4889.34	4187.23
Neg-07374	Negative	12.719	515.124	3,4-Di-O-Caffeoylquinic Acid	[M-H]-	C25H24O12		8765.84	3645.74	9296.97	10595.4	4159.7	8545.19	17258.2	39640.5	41750.6	267776	237931	250902
Neg-07452	Negative	7.732	517.232	Cephalochromin	[2M-H]-	C28H22O10	Naphthopyranones	2366.34	4427.77	1853.94	18316.6	30785.4	25943.7	308520	273184	275962	223578	252429	264587
Neg-07664	Negative	5.477	525.162	Paeoniflorin	[M+Hac-H]-	C23H28O11	Terpene glycosides	9829.57	7686.61	5080.23	4034.36	2841.86	2119.79	2.28533e+06	2.30033e+06	1.93435e+06	941334	1.15411e+06	1.12188e+06
Neg-07665	Negative	4.944	525.169	Selaginpulvilin P	[M-H]-	C35H26O5	Fluorenes	1380.81	656.5	2184.44	296306	348211	325346	7235.17	2601.25	6117.03	820.217	635.386	1224.4
Neg-07714	Negative	9.078	527.2	Arthoniaic Acid	[M-H]-	C29H36O9		467.054	90.5517	351.482	2201.69	795.036	791.157	58999.5	66869.3	77343.6	82094.9	78736.6	63367.9
Neg-07721	Negative	3.435	527.271	Chaetoglobosins	[2M-H]-	C32H36N2O5	Chaetoglobosins	23570.2	12739	28028.3	30869.9	20846.4	30768.2	4535.33	9620.08	7745.05	20938.2	17331.1	16211.8
Neg-07904	Negative	13.868	535.036	UDP-Xylose	[M-H]-	C14H22N2O16P2	Pyrimidine ribonucleoside diphosphates	21527.3	15876.4	12385.8	42707.8	44617.7	48756.4	6161.04	6268.37	6708.31	4119.62	6071.78	6448.95
Neg-07977	Negative	6.483	537.194	Cupressuflavone	[M-H]-	C30H18O10	Biflavonoids and polyflavonoids	35168.3	36180.6	32047.8	12688.8	13170.5	15672.6	40490.2	55885.1	49538.1	41889.5	38958	39017.9
Neg-08041	Negative	2.926	541.1	Rugulosin	[M-H]-	C30H22O10		39477.9	25117.8	21779.3	823.8	559.259	1086.54	120.805	109.669	118.434	13408.9	13705.9	11689.2
Neg-08063	Negative	3.483	541.258	7-Deacetoxy-7-Oxokhivorin	[M-H]-	C30H38O9	Naphthopyrans	4808.73	6723.46	10032.5	17835.8	24368.2	24448.3	511.313	1030.53	309.343	4060.31	2923.34	5054.13
Neg-08100	Negative	5.299	543.192	Strictosamide	[M+Na-2H]-	C26H30N2O8	Carbolines	580.604	814.965	455.353	6663.75	8925.36	5828.85	1.09352e+06	1.24975e+06	951284	729413	985597	848880
Neg-08227	Negative	13.31	548.897	Quercetin 3-O-Malonylglucoside	[M-H]-	C24H22O15	Flavonoid-3-O-glycosides	37900	16521.6	16378	68224.1	70220.6	50474.2	9228.91	7462.95	5993.29	23546.3	27569.5	15719
Neg-08308	Negative	5.455	553.16	Selariscin A	[M-H]-	C36H26O6		1807.16	2779.32	731.293	2141.88	2346.38	1835.99	98648.7	98933.5	109573	15178.2	21042.8	20787.1
Neg-08557	Negative	8.647	563.144	Isovitexin 2'-O-Arabinoside	[M-H]-	C26H28O14		1.43131e+06	737059	1.24244e+06	1039.34	301.84	179.545		338.978	298.737	9072.44	5529.47	3539.84
Neg-08570	Negative	13.887	563.183	Apiin	[M+Hac-H]-	C26H28O14	Flavonoid-7-O-glycosides	242483	159828	186910	327378	311164	318089	21200.7	21083.7	25679	66479.3	75084.8	78056.1
Neg-08598	Negative	13.869	565.048	UDP-D-Glucose	[M-H]-	C15H24N2O17P2	Pyrimidine nucleotide sugars	173970	131642	141427	375901	341505	396783	53896.7	62220.6	60707.1	36983	45916.8	57774.8
Neg-08616	Negative	9.616	565.208	Thielavin B	[M-H]-	C31H34O10	Depsides and depsidones	11029.3	30935.8	28594.9	8326.02	15809.6	16232	3059.45	4897.96	2521.58	2149.25	4901.68	5571.86
Neg-08790	Negative	1.393	573.208	5(S)-5-Carboxystrictosidine	[M-H]-	C28H34N2O11	Terpene glycosides	719.864	444.527	507.813	2481.56	2745.04	2490.46	43026.1	34076.3	31875.5	6829.58	6904.72	12062.5
Neg-08800	Negative	1.402	574.209	Zafirlukast	[M-H]-	C31H33N3O6S	Benzenesulfonamides	822.701	566.977	670.439	4644.88	5234.94	4578.98	52212.9	38774	30233.4	27598.2	24072.5	23341.4
Neg-08813	Negative	8.415	575.125	Eriodictyol	[M-H]-	C15H12O6	Flavanones	54334.7	79305.8	77595.7	104.95	218.692	384.574	264.085	72.5086	144.065	67111.4	106540	93967.8
Neg-08854	Negative	6.644	577.14	Procyanidin B2	[M-H]-	C30H26O12	Biflavonoids	4771.24	4333.1	4425.53	3721.77	5644.98	3757.71	10639.2	7383.19	8527.25	68631.3	55852.2	55119.4
Neg-08862	Negative	7.561	577.157	Apigenin-7-O-Neohesperidoside	[M-H]-	C27H30O14	Flavonoid-7-O-glycosides	34974.4	26502.8	24319.4	43573.4	54062.5	24653.3	1.50828e+06	1.48991e+06	1.02226e+06	1.47253e+06	1.77551e+06	1.88822e+06
Neg-08914	Negative	7.01	579.171	Naringenin-7-O-Rutinoside	[M-H]-	C27H32O14	Flavanone O-glycosides	1.08628e+07	9.29205e+06	9.1196e+06	2.35876e+07	2.62283e+07	2.64994e+07	5.06672e+07	4.92392e+07	4.88795e+07	3.62273e+07	3.87079e+07	3.99786e+07
Neg-09072	Negative	7.699	587.186	Etoposide	[2M-H]-	C29H32O13	Lignols	100337	94077	95971.4	778.66	1882.8	1861.48	8610.84	4431.18	4130.16	15040.1	27628.4	32178.1
Neg-09240	Negative	7.853	595.166	Eriocitrin	[M-H]-	C27H32O15		933221	478886	347811	1.73469e+06	1.69398e+06	1.33185e+06	118002	117339	120731	759502	867216	982864
Neg-09504	Negative	6.628	607.169	Diosmin	[M-H]-	C28H32O15		37752.1	33924	35678.1	9528.99	11149.9	10498.2	271014	264127	274449	114300	112589	103357
Neg-09528	Negative	11.713	607.275	Isoreserpin	[M-H]-	C33H40N2O9	Yohimbine alkaloids	201941	189216	171855	124832	147644	146213	52.4423	19.9399	87.4997	211.31	249.785	419.557
Neg-09551	Negative	6.818	609.182	Hesperetin-7-O-Rutinoside	[M-H]-	C28H34O15	Flavonoid-7-O-glycosides	1.28155e+07	1.20485e+07	1.17712e+07	1.75244e+07	1.80246e+07	1.74867e+07	2.82153e+06	2.53213e+06	2.47205e+06	1.32656e+07	1.41595e+07	1.40669e+07
Neg-09569	Negative	5.928	609.214	Rutoside (Rutin)	[M-H]-	C27H30O16	Flavonoid-3-O-glycosides	3591.82	1505.42	4612.29	5569.11	11057.6	5766.3	331052	355893	353393	682251	728546	490829
Neg-09836	Negative	3.725	621.435	Ginsenoside Compound K	[M-H]-	C36H62O8	Triterpenoids	2579.51	852.009	78.69	4038.87	2414.72	3385.87	6957.04	10930.7	14197.9	1646	219.393	3597.26
Neg-09871	Negative	6.636	623.217	Oregonoyl A	[M-H]-	C33H36O12		25248.8	19452.2	19279.1	23381.2	24639.3	24494.6	4187.89	6343.6	6751.62	61750.8	59706.3	48770.5
Neg-10109	Negative	8.205	635.09	1,3,6-Tri-O-Galloylglucose	[M-H]-	C27H24O18		251.738	154.349	109.117		161.741	407.741	143719	15334.7	9307.68	177.019	152.91	405.664
Neg-10192	Negative	1.402	637.363	Decahydrogambogic Acid	[M-H]-	C38H54O8		2966.22	962.112	733.391	405.129	1107.13	1729.43	21102.4	21963.8	22790.6	6614.57	4300.49	7861.37
Neg-10237	Negative	3.731	641.133	Flavonol Base + 5O, O-Hex, O-Hex	[M-H]-	C27H30O18	Flavonol O-glycosides	7694.61	4592.41	3711.02	4071.6	6999.28	5024.95	75586.3	45385.9	49201.4	63964	39668.4	62305.6
Neg-10533	Negative	8.878	655.149	Flavonol Base + 4O, 1Meo, O-Hex-Hex	[2M-H]-	C28H32O18	Flavonol O-glycosides	1379.74	874.647	491.026	523.621	132.126	161.011	2799.11	2662.88	1856.06	64699.8	20938.3	22479.2
Neg-10730	Negative	4.828	663.304	Sarmentoside B	[M-H]-	C34H48O13	Cardenolide glycosides and derivatives	51328.8	35187.6	57792.1	4305.2	5093.7	2035.23	17034.4	29201	12985.3	19728.8	30009.4	13070.2
Neg-10766	Negative	14.371	665.219	Tetrasaccharides (Hex-Hex-Hex-Hex)	[M-H]-	C24H42O21	Sugars	96105	102482	101745	27727.1	25314.7	28976.3	324291	299633	315947	206077	171696	164376
Neg-10801	Negative	5.539	667.153	Flavone Base + 3O, 2Meo, O-Hex, O-HexA	[M-H]-	C29H32O18	Flavone O-glycosides	5413.97	2466.51	7169.19	6091.6	6676.94	4362.37	156653	181248	187483	14281	52227	73221.5
Neg-11595	Negative	9.73	705.332	Lepranthin	[M+Hac-H]-	C32H52O14		241634	222151	211647	184796	198210	207677	86196.5	95819.2	161969	167584	121215	229236
Neg-11627	Negative	5.928	707.265	Icariin	[M-H]-	C33H40O15	Flavonoid-7-O-glycosides	529.185	1799.72	1402.78	1240.21	5364.79	1515.13	158824	46471.7	41924.8	822.071	63377.1	50412.6
Neg-11716	Negative	11.069	711.289	Syrosingopine	[M-2H]2-	C35H42N2O11	Alkaloids	430.633	311.786	633.717	740.291	239.194	266.422	158.263		83.9644	3.69582e+06	3.7714e+06	3.17455e+06
Neg-11849	Negative	10.934	719.252	Azadirachtin	[M-H]-	C35H44O16	Limonoids	55850.5	49820.9	53924.7	172326	174491	184870	1260.49	893.669	1003.15	1211.33	861.427	533.476
Neg-11910	Negative	6.321	723.182	Lepraric Acid	[M+Na-2H]-	C18H18O8	Chromones	24901.7	21221	27462.8	1311.31	1759.79	1649.5	605.896	2814.24	2977.64	9995.53	5638.69	6920.37
Neg-12213	Negative	3.811	738.506	Phosphatidylethanolamine 16	[M-H]-	C41H74NO8P	Phosphatidylethanolamines	234.598	68.9428		423.185	86.5655	398.474	70103.2	133494	186854	2449.53	2806.52	1280.9
Neg-12255	Negative	8.213	741.182	Flavonol Base + 4O, O-Hex-Dhex-Pen	[M+Na-2H]-	C32H38O20	Flavonol O-glycosides	60713.8	62274.9	69669	319.363	141.239	217.771	871.854	163.144		34693.8	50612.4	35771.6
Neg-12273	Negative	9.16	741.263	Eleutheroside E	[M-H]-	C34H46O18	Lignan glycosides	57802.3	48095.3	56513.1	9103.55	3937.59	10219	900.884	248.342	1697.85	14242.1	12973.6	4081.65
Neg-12294	Negative	13.55	743.074	NADP+	[M+Hac-H]-	C21H29N7O17P3	(5'->5')-dinucleotides	10273.1	3617.95	3896.73	284.38	562.676	2583.13	5514.87	3494.01	5000.74	39938.6	39331.2	30574.9
Neg-12532	Negative	8.426	755.201	Cyanidin 3-(2G-Glucosylrutinoside)	[M-2H]-	C33H41O20	Anthocyanidin-3-O-glycosides	19811.2	46649.6	40368	136.548	1217.61	853.708	2692.35	1587.94	4699.36	103094	154367	229325
Neg-12678	Negative	1.469	763.374	Digitoxin	[M-H]-	C41H64O13		18.2108	41.1599	89.182	81.2515	5.6951	10.4252	8572.45	10599.9	10621.1	87.1191	31.3419	92.6174
Neg-12768	Negative	7.607	769.189	Flavone Base + 3O, O-HexA, C-Hex, C-Hex	[M-H]-	C33H38O21	Flavone C,C,O-glycosides	849.482	779.979	845.656	730.135	1235.84	781.89	84472.4	93408.3	97374.8	124892	138747	31239.9
Neg-12806	Negative	8.387	771.198	Flavonol Base + 4O, O-Hex-Hex, O-DHex	[M-H]-	C33H40O21	Flavonol O-glycosides	21723.4	27939.3	27012.7	576.66	820.095	795.79	495.393	4033.29	4014.38	96208.2	115467	97051
Neg-12961	Negative	6.014	779.37	Gitoxin	[2M-H]-	C41H64O14	Cardenolide glycosides and derivatives	342.792	518.614	235.021	868.939	1239.25	611.612	81573.1	82752.3	73583.8	206334	179242	113673
Neg-12963	Negative	0.962	779.448	Saikosaponin A	[M-H]-	C42H68O13	Triterpene saponins	7.49858	5.14498	6.2952	15.7989	6.83412		6749.14	3436	4567.66	17.6092	5.69853	14.8188
Neg-13548	Negative	6.172	814.563	Phosphatidylserine 18	[M-H]-	C44H82NO10P	Phosphatidylserines	87.8405	75.1168	53.5092	396.101	236.916	93.8268	115181	182118	232041	2541.28	3228.22	3929.76
Neg-13565	Negative	8.488	815.304	Utilin	[M-H]-	C41H52O17	Limonoids	536.684	238.727	179.413	2350.65	2721.12	711.23	8748.5	26421.2	33444.3	4815.65	673.376	1703.23
Neg-13585	Negative	7.727	817.209	Flavonol Base + 4O, 1Meo, O-Hex, O-Hex, O-Hex	[M-H]-	C34H42O23	Flavonol O-glycosides	55091	51677.2	46823.7	53241.1	41230.3	41097.3	1357.88	1136.57	2989.13	48562.4	80794.7	67776.5
Neg-13611	Negative	5.068	819.241	Smiglaside C	[M-H]-	C38H44O20	Ferulic acid and derivatives	319.225	1433.39	877.132	65.4526	410.047	1008.93	39104.2	40998.2	44901.5	18194	17485.9	16922.1
Neg-13727	Negative	14.506	827.267	Verbascose	[M-H]-	C30H52O26	Oligosaccharides	5729.99	7271.92	3425.64	7262.98	9615.61	7137.79	17100.9	19204.8	20091.4	33147.9	14456.2	13707.4
Neg-13777	Negative	6.849	829.376	Chukrasin Methyl Ether	[M+Hac-H]-	C43H58O16	Limonoids	193.892	404.396		183.944	439.662	437.858	65649.4	61060.4	72550.5	27288.7	19735	17802.9
Neg-13791	Negative	7.716	831.22	Daidzin	[M-H]-	C21H20O9	Isoflavonoid O-glycosides	236483	242855	245050	219292	212518	217236	11161.8	8320.36	9404.9	70828.8	80873.5	98262.5
Neg-13815	Negative	3.596	831.497	Phosphatidylinositol 16	[M-H]-	C43H77O13P	Phosphatidylinositols	149.972	68.9428		329.52	64.9242	34293.1	131.106		204.166	36.1452	4683.24	1588.39
Neg-13974	Negative	13.541	843.012	Entandrophragmin	[2M-H]-	C43H56O17	Limonoids	353.504	1102.06	1039.76	135.419	300.701	427.433	12214.4	34390.8	20534.2	1139.04	1102.67	1573.57
Neg-14085	Negative	6.162	851.332	Berchemioside A	[M-H]-	C41H56O19		4869.79	5172.77	2402.67	26141.5	32467.8	28546.5	566.564	919.953	2234.34	860.07	520.466	977.114
Neg-14184	Negative	6.556	857.274	Bussein	[M-H]-	C43H54O18	Limonoids	1132.29	1676.24	2411.06	2916.02	2000.12	2259.95	1165.91	776.749	2681.56	22537.9	23219.6	26534.9
Neg-14235	Negative	8.644	861.184	Sennoside B	[M-H]-	C42H38O20	Anthraquinones	192.821	184.19	203.545	138.805	132.126	253.68	4524.09	11920.4	14368.5	338.282	521.415	643.691
Neg-14276	Negative	7.822	865.204	Procyanidin C1	[M-H]-	C45H38O18	Biflavonoids	327.795	606.079	267.546	257.296	373.599	156.378	29747.9	28133.3	22970.9	1865.65	1334.41	2069.07
Neg-14424	Negative	10.404	875.438	Rifapentine	[M+Hac-H]-	C47H64N4O12	Macrolactams	28153.9	23890.2	22208.4	9631.68	8569.99	8380.7	54.3153		53.914	7164.16	7059.53	5183.8
Neg-14673	Negative	10.694	899.227	Eriodictyol-7-O-Glucoside	[M+Na-2H]-	C21H22O11	Flavonoid-7-O-glycosides	5323.99	1886.15	2670.22	503.308	469.276	1004.29	45446.9	60933.5	79077.7	4256.79	5845.74	7148.21
Neg-15431	Negative	9.666	965.438	Rebaudioside A	[M-H]-	C44H70O23	Steviol glycosides	355.647	289.148	15.738	490.894	407.769	210.821	32689.4	16965.2	7754.78	536.617	860.478	1406.86
Neg-15845	Negative	6.115	1007.4	Berchemioside C	[M-H]-	C52H64O20	Saccharolipids	72.8433	218.147	266.497	69108.9	64523.2	67177.7	904.63	1327.81	108.712	10547.9	11278.3	3776.94
Pos-00057	Positive	3.685	69.0444	Imidazole	[M+H]+	C3H4N2	Imidazoles	35221.2	39347.1	21728.9	8176.79	18773.5	8120.27	217.749	100.845	111.73	965.449	8885.44	7440.58
Pos-00067	Positive	10.713	72.079	Pyrrolidine	[M+H]+	C4H9N	Pyrrolidines	39426.9	42624.1	42455	52476.9	34595	41530.7	29979.7	35795.5	33470	27560.7	32352	30755
Pos-00082	Positive	3.306	74.0971	Butylamine	[M+H]+	C4H11N	Monoalkylamines	207125	164037	381441	269180	305022	280832	17257.9	24918.2	64841.6	457395	400741	56800.9
Pos-00125	Positive	13.756	88.0403	Vinyl Carbamate	[M+H]+	C3H5NO2	Carbamate esters	21191.9	22721	19797.6	31901.4	32020.4	31028.9	45899.7	44357.8	40868.7	24093.8	25594.7	26269.7
Pos-00127	Positive	12.447	90.054	Lactamide	[M+H]+	C3H7NO2	Secondary alcohols	740.301	390.993	135.57	940.489	749.156	665.705	9963.32	10200.1	4495.36	33599.6	31544.3	32862.4
Pos-00164	Positive	3.287	102.127	1-Hexylamine	[M+H]+	C6H15N	Monoalkylamines	312220	44240.9	187092	217866	41441.5	116987	23860.9	57443.2	58035.6	161808	72801	249455
Pos-00172	Positive	13.407	104.072	Gamma-Aminobutyric Acid	[M+H]+	C4H9NO2	Gamma amino acids and derivatives	67536.9	42509	65822.6	77844.6	73532.8	70642.3	27988.6	23423.8	42652.5	49516	43122.3	57383
Pos-00176	Positive	7.237	104.106	Choline	[M]+	C5H14NO	Cholines	908.746	354.594	305.571	948.984	418.612	539.432	172599	139914	132267	253.913	784.688	232.459
Pos-00186	Positive	8.398	112.051	Cytosine	[M+H]+	C4H5N3O	Pyrimidones	92764	93693.9	84491.5	59254.5	37532.1	52247.3	58.3567	123.448	68.1476	174.746	112.51	217.215
Pos-00188	Positive	5.948	113.034	Uracil	[M+H]+	C4H4N2O2	Pyrimidones	26436.2	32068.5	25535.6	39506.6	39837.9	36203.9	708.119	981.497	561.821	17767.2	11904.9	14573.4
Pos-00189	Positive	3.819	115.05	5,6-Dihydrouracil	[M+H]+	C4H6N2O2	Pyrimidones	58024.6	28028.2	52032.1	30425.7	58672	42054.6	114.971	452.062	162.445	345.631	361.572	520.174
Pos-00191	Positive	13.756	116.034	Maleamic Acid	[M+H-H2O]+	C4H5NO3	Straight chain fatty acids	30006.9	31314.7	28754.9	51378.6	47733.2	46969.3	58510	57875.3	52317.5	33644	35179.2	36897.1
Pos-00198	Positive	10.71	118.088	L-Valine	[M+H]+	C5H11NO2	Valine and derivatives	45095	48939.9	46716.9	55867.5	36215.7	55910.4	19867.4	18854.5	16929.9	34277.3	42927	39344.6
Pos-00200	Positive	9.466	120.08	Indoline	[M+H]+	C8H9N	Indolines	174887	281775	234528	47037.8	41092.6	44586.7	95711.1	91227.1	90434.2	145617	171514	198653
Pos-00203	Positive	9.419	121.065	Phenylacetaldehyde	[M+H]+	C8H8O	Phenylacetaldehydes	442343	449145	403043	1734.14	2006.14	2379.26	646.279	240.81	343.115	1338.11	3075.28	6856.57
Pos-00210	Positive	3.143	123.055	Nicotinamide	[M+H]+	C6H6N2O	Nicotinamides	90822	69413.6	10817.7	42353.6	132101	99231	4261.78	3513.92	6734.72	7759.32	7468	52685.2
Pos-00213	Positive	11.688	124.041	Nicotinic Acid	[M+H]+	C6H5NO2	Pyridinecarboxylic acids	20083.6	20068.6	22683.3	18607.1	19205.8	19116	85.3576	137.357	140.257	2087.3	987.591	2445.58
Pos-00219	Positive	7.098	127.038	Maltol	[M+H]+	C6H6O3	Pyranones and derivatives	944.152	2149.87	696.143	1042.43	979.049	880.592	47528.5	73824.4	55782.7	129.37	1309.74	1635.78
Pos-00225	Positive	3.576	128.071	Isoguvacine	[M+H]+	C6H9NO2	Hydropyridines	32861.8	36311.9	8984.23	2143.1	11306	3491.35	445.95	1156.24	225.838	43358.3	36603.4	21213.7
Pos-00232	Positive	3.928	130.086	L-Beta-Homoproline	[M+H]+	C6H11NO2	Pyrrolidines	4779.77	83262.7	8353.72	4157.57	2782.74	1689.18	81972.9	80466.2	71852.9	102867	10282.7	90878.9
Pos-00236	Positive	9.634	130.089	N-Methylproline	[M+H]+	C6H11NO2	Proline and derivatives	486680	93926.4	247166	243476	301920	277698	76071	48437.6	48612.2	132232	320632	107834
Pos-00246	Positive	1.31	132.101	L-Beta-Homovaline	[M+H]+	C6H13NO2	Beta amino acids and derivatives	1266.02	1603.89	1578.43	9515.32	11045.2	6254.97	668.925	790.24	782.905	1642.23	2362.72	1593.87
Pos-00247	Positive	9.935	132.102	Isoleucine	[M+H]+	C6H13NO2	Isoleucine and derivatives	44348.3	53431	49839.3	65135.2	60314.5	60500.5	47783.7	48712.3	42512.2	42881.4	44482	38934.9
Pos-00250	Positive	13.614	133.061	Asparagine	[M+H]+	C4H8N2O3	Asparagine and derivatives	211043	231652	202030	586652	553232	539314	109349	103107	100596	192065	187596	190820
Pos-00252	Positive	4.218	133.102	Cuminyl Alcohol	[M+H-H2O]-	C10H14O		24622	60043.9	25322.6	8306.64	6011.54	5419.79	1282.98	340.786	1884.36	18060.7	11766.5	13930.4
Pos-00253	Positive	13.759	134.045	Aspartic Acid	[M+H]+	C4H7NO4	Aspartic acid and derivatives	149059	157574	143537	222657	202909	207873	322912	312368	281788	178928	173150	189011
Pos-00255	Positive	9.931	135.068	Pentostatin	[M+H]+	C11H16N4O4	Imidazodiazepines	121781	137578	100561	2424.64	10221.7	7075.75	46.1628	29.5579	26.9421	20519.7	11776.1	20479.2
Pos-00276	Positive	12.672	136.941	Diallyl Sulfide	[M+H-H2O]+	C6H10S	Allyl sulfur compounds	8531.7	10091.8	11446	54622.4	52723.4	45695.5	66703.5	63613	78157.3	443.141	8630.61	8745.78
Pos-00283	Positive	10.295	138.055	Trigonelline	[M+H]+	C7H7NO2	Alkaloids and derivatives	849807	975872	922903	1.39762e+06	1.37262e+06	1.42563e+06	1.90789e+06	1.83785e+06	1.70846e+06	1.45345e+06	1.53289e+06	1.42775e+06
Pos-00309	Positive	9.568	144.102	Proline Betaine	[M+H]+	C7H13NO2	Proline and derivatives	1.67677e+07	5.37803e+06	5.89207e+06	9.2785e+06	1.04627e+07	1.03903e+07	4.609e+06	6.25e+06	1.67117e+07	6.72914e+06	1.74819e+07	8.13675e+06
Pos-00335	Positive	4.567	146.081	Allysine	[M+H]+	C6H11NO3	Amino acids	3226.21	12208.8	4890.22	1001.17	842.943	728.842	164332	76945.4	66102.3	2730.29	10173.1	10276.8
Pos-00336	Positive	1.304	146.117	(S)-3-Amino-5-Methylhexanoic Acid	[M+H]+	C7H15NO2	Beta amino acids and derivatives	7742.04	12206.5	14097.2	34505.6	42733.9	24122.7	3278.43	3618.24	4943.87	7896.41	9365.29	8210.36
Pos-00364	Positive	8.586	150.092	2'-Methylacetanilide	[M+H-H2O]+	C9H11NO	Acetanilides	512.846	1006.25	271.141	555.799	388.875	188.303	90.5835	233.855	110.938	2.20012e+06	1.9559e+06	1.72054e+06
Pos-00371	Positive	6.702	151.111	Thymol	[M+H]+	C10H14O	Aromatic monoterpenoids	18549.4	25017.7	18370.9	5202.42	4681.36	4234.59	56703.6	50379.7	50164.5	19761.8	18343	20641.2
Pos-00373	Positive	9.45	152.057	Guanine	[M+H]+	C5H5N5O	Purines and purine derivatives	54541.9	37347.5	35763.7	84662.2	77373.5	78580.9	301.364	297.318	232.177	3086.54	3361.85	3654.55
Pos-00375	Positive	9.423	152.107	Phenylpropanolamine	[M+H]+	C9H13NO	Phenylpropanes	528854	531048	470115	616.475	1841.44	1732.38	178.554	98.2366	28.5269	115.854	2964.7	6973.76
Pos-00383	Positive	13.712	155.043	3,4-Dihydroxybenzoic Acid	[M+H]+	C7H6O4	Hydroxybenzoic acid derivatives	1100.8	799.598	351.837	19193.3	37019.7	9680.97	765.605	2122.09	2351.88	333.08	385.613	135.283
Pos-00398	Positive	13.739	156.078	Histidine	[M+H]+	C6H9N3O2	Histidine and derivatives	34671.8	44128.2	44189.5	45053.7	50662.4	56669.1	18972.9	17451.3	17979.1	12570.1	19573.9	22782.8
Pos-00418	Positive	1.001	158.154	Hyocholic Acid	[M+H]+	C24H40O5		15950.8	15775.9	14466.2	30035	23639	26640.4	24776.3	22551	22614.7	19152.6	15499.5	14941.2
Pos-00420	Positive	5.234	159.102	Myrcene	[M+H]+	C10H16	Acyclic monoterpenoids	49751.4	52631.4	45823.9	578.856	343.125	434.204	310.945	233.855	591.933	13226.7	12280.9	12488
Pos-00432	Positive	5.658	161.06	6-Methylcoumarin	[M+H]+	C10H8O2	Coumarins and derivatives	29076.7	37009.3	30609.9	36160.9	36360.9	37449	23273.9	18957.9	21048.1	30286.1	24270.5	22407.5
Pos-00437	Positive	12.799	163.059	4-Hydroxycoumarin	[M+H]+	C9H6O3	4-hydroxycoumarins	63659.4	133819	97040.4	38225.1	62836.4	42100	69460.2	65560.4	61208.4	55421.6	162819	166809
Pos-00450	Positive	5.643	163.075	Methyl Cinnamate	[M+H]+	C10H10O2	Cinnamic acid and derivatives	231523	268915	214387	239218	239236	226844	430009	409103	381083	398721	369212	342551
Pos-00456	Positive	11.107	165.052	3-Hydroxycinnamic Acid	[M+H]+	C9H8O3	Hydroxycinnamic acids	73864.9	102787	93284.2	50038.9	5075.96	5107.43	3058.94	2575.89	1551.55	42491.4	43655	38666.2
Pos-00465	Positive	9.47	166.087	Phenylalanine	[M+H]+	C9H11NO2	Phenylalanine and derivatives	355278	547303	440108	105717	84555.1	86262.5	177789	175006	179596	270850	371748	341060
Pos-00468	Positive	9.133	166.123	Hordenine	[M+H]+	C10H15NO	Phenethylamines	134.112	686.88	514.307	58081	58373.5	60281.2	28.7429	64.332	30.1117	27.0326	42.3116	82.8848
Pos-00477	Positive	3.877	168.065	Pyridoxal	[M+H]+	C8H9NO3	Pyridoxals and derivatives	61358.1	66080.2	36393.1	46262.4	135140	38054.8	6046.45	6972.19	17511.5	79028.8	79133.3	76546.5
Pos-00482	Positive	8.602	168.105	Synephrine	[M+H]+	C9H13NO2	1-hydroxy-2-unsubstituted benzenoids	165.227	1272.78	535.826	422.31	231.037	88.613	119.326		141.842	84540.5	102921	102460
Pos-00497	Positive	5.29	171.138	Delta-Decalactone	[M+H]+	C10H18O2	Delta valerolactones	94933.4	100233	81741.4	7636.77	7063.79	8172.33	265153	257589	242849	164404	152872	147636
Pos-00513	Positive	2.843	174.094	7-Methanesulfinylheptanenitrile	[M+H]+	C8H15NOS	Glucosinolate breakdown metabolites	31243.9	56063.5	16396.5	20654.4	22289.4	6204.02	288.3	1390.09	840.751	62972.4	52685.6	26737.5
Pos-00515	Positive	8.9	174.113	N-Acetylleucine	[M+H]+	C8H15NO3	Leucine and derivatives	2078.21	3897.02	2675.9	38926.5	43030.1	42301.6	117553	116962	112866	32250.8	34492.6	43846.1
Pos-00568	Positive	5.653	180.086	D-(+)-Glucosamine	[M+H]+	C6H13NO5	Hexoses	83602.5	96915.8	81532.7	94392.3	92109.5	94045	87399.2	81162.6	65628.5	85130.4	63656.8	84173.8
Pos-00579	Positive	1.249	180.102	(S)-3-Amino-4-Phenylbutyric Acid	[M+H]+	C10H13NO2	Beta amino acids and derivatives	52003.4	63727.2	58417.9	139720	187221	97232.8	11478.9	11057.3	9414.67	39578.6	43093.4	40311.5
Pos-00590	Positive	11.761	182.057	L-Methionine Sulfone	[M+H]+	C5H11NO4S	L-alpha-amino acids	106.217	463.791	553.041	1617.64	1834.57	2074.65	10002.5	10398.3	6304.44	122108	51306.7	38815.8
Pos-00599	Positive	1.405	182.081	L-Tyrosine	[M+H]+	C9H11NO3	Tyrosine and derivatives	3768.02	4686.05	2798.56	1076.41	243.619	402.081	14336.6	17606.1	18779.4	17459.2	17142.9	17048.5
Pos-00600	Positive	11.2	182.081	Tyrosine	[M+H]+	C9H11NO3	Tyrosine and derivatives	208053	285555	258387	142975	162205	163202	2375.21	22437.9	2528.59	108686	108657	100267
Pos-00601	Positive	4.257	183.101	Harmane	[M+H-H2O]+	C12H10N2	Harmala alkaloids	42216.5	40324	35685.1	367.701	475.8	404.297	653.247	1711.75	1154.55	14378.4	15338.9	12305.1
Pos-00605	Positive	14.409	184.075	Phosphocholine	[M]+	C5H15NO4P	Phosphocholines	191195	226716	226210	238979	233388	223605	239584	231265	203577	187730	198884	174400
Pos-00615	Positive	3.02	187.112	Pyridoxine	[M+H-H2O]+	C8H11NO3	Pyridoxines	44930.9	21059.6	56589.9	59796.9	21598.6	62945.1	7297.2	3425.24	8180.08	34939.6	34031	35234.6
Pos-00618	Positive	9.909	188.071	Desethyl Atrazine	[M+H]+	C6H10ClN5	1,3,5-triazine-2,4-diamines	214186	268004	302704	165090	102470	195273	70984.4	74099.1	58076.8	153469	154082	151413
Pos-00626	Positive	1.869	188.093	5-Acetamido-4-Oxohexanoic Acid	[M+H]+	C8H13NO4	Medium-chain keto acids and derivatives	1556.78	762.026	3402.17	2720.74	10564.8	5512.84	12247.9	30592.5	66786.2	1743.6	1723.24	1447.15
Pos-00630	Positive	0.958	189.054	Plumbagin	[M+H]+	C11H8O3	Naphthoquinones	119.092	210.173	306.647	8420.72	3139.59	6845.35	22464.7	19919.4	20850	5224.05	6341.93	5684.75
Pos-00638	Positive	1.494	191.094	Ll-2,6-Diaminoheptanedioate	[M+H]+	C7H14N2O4	Alpha amino acids	3741.2	2449.28	5515.35	2172.23	13115.4	1449.93	1352.66	518.133	549.143	19599.6	21756.8	33386.4
Pos-00662	Positive	5.17	193.05	Scopoletin	[M+H]+	C10H8O4	7-hydroxycoumarins	612.626	769.07	352.913	552.158	1056.82	400.974	96538.5	83729.8	98213.3	33121.7	32728	24498.7
Pos-00677	Positive	5.093	195.065	Ferulic Acid	[M+H]+	C10H10O4	Hydroxycinnamic acids	1.07843e+06	1.08456e+06	983020	986668	931433	967617	387736	367083	328429	729013	666919	646183
Pos-00682	Positive	4.15	195.103	Dihydromyristicin	[M+H]+	C11H14O3	Benzodioxoles	123349	115520	101657	21559.7	40281.7	33044.9	4030.1	5485.6	7027.92	78156	50161.4	73640.8
Pos-00686	Positive	2.852	195.124	Pelletierine Hydrochloride	[M+H]+	C8H16ClNO	Piperidines	31180.6	44374.8	32567	40435	110821	15423.1	9710.73	15701.3	12360.9	235918	107275	98004.1
Pos-00688	Positive	14.158	196.083	Glucosaminate	[M+H]+	C6H13NO6	Alpha amino acids	5742.16	7339.63	6306.17	23086.3	22670.2	20868.4	905.835	1142.33	848.675	7416.58	6649.65	6301.15
Pos-00689	Positive	1.474	196.097	Methyltyrosinate	[M+H]+	C10H13NO3	Tyrosine and derivatives	4016.94	4900.92	4357.62	31349.2	25838.4	18719.5	240.395	228.639	196.519	5066.68	5771.69	4377.65
Pos-00690	Positive	5.893	197.08	Xanthoxylin	[M+NH4]+	C10H12O4		19940.9	20265.9	18286.9	4396.64	5783.94	4978.94	18986	19221.3	18687.5	16610.6	15062	12701.4
Pos-00700	Positive	10.04	198.098	Galactose	[M+NH4]+	C6H12O6	Hexoses	426974	353644	511570	521241	74722.3	184954	335855	304153	298028	157119	90418	262116
Pos-00727	Positive	0.942	203.035	Xanthotoxol	[M+H]+	C11H6O4	8-hydroxypsoralens	50.4263	29.3538		206.301	11.4375	161.719	245296	250682	236558	137467	140294	147412
Pos-00733	Positive	9.333	203.141	Leucylalanine	[M+H]+	C9H18N2O3	Dipeptides	28069.2	30786.3	28941	419.883	602.756	290.208	197.716	148.659	129.163	47.307	81.7383	101.939
Pos-00738	Positive	13.465	204.086	7-Methylsulfenylheptyl Isothiocyanate	[M+H]+	C9H17NS2	Glucosinolate breakdown metabolites	4240.1	5128.7	4596.48	6090.73	3942.5	5272.47	14667.6	16004.7	13365.6	1309.15	3488.78	3424
Pos-00754	Positive	1.023	205.194	Prespatane	[M+H]+	C15H24		126.602	157.337	64.5573	126.208	172.706	237.04	10865.7	12895.1	13005.9	1410.52	1888.64	1866.34
Pos-00774	Positive	5.77	207.138	Ibuprofen	[M+H]+	C13H18O2	Phenylpropanoic acids	91189	90453.3	78668.5	44138.7	36723.5	39297.6	7892.96	7213.87	5956.57	37039.5	34258.9	32635.7
Pos-00780	Positive	5.292	209.101	Neocuproine	[M+Na]+	C14H12N2	Phenanthrolines	81904.1	75387.7	60321.3	32424.4	56566.4	64613.3	8054.1	939.768	1882.77	36863.7	34680.1	28643.8
Pos-00807	Positive	8.986	210.136	Minoxidil	[M+H]+	C9H15N5O		403.41	394.516	989.879	344.644	97.2187	183.872	26.1299	154.744	88.7503	38989.7	39982.5	44150.9
Pos-00822	Positive	13.512	213.071	Propyl Gallate	[M+Na]+	C10H12O5	Galloyl esters	9184.02	11654.6	19181.1	24773.1	20665.3	10849.6	3811.48	446.846	724.266	58.8924	2427.15	4251.9
Pos-00827	Positive	3.86	213.149	Dihydrojasmonic Acid	[M+H]+	C12H20O3	Jasmonic acids	25983.5	2941.25	30790.6	45320.7	35404.7	65820.6	553.082	468.58	929.501	17424.4	21443.3	20616.4
Pos-00837	Positive	9.451	216.17	Guaiazulene	[M+H]+	C15H18	Guaianes	2330.34	2032.46	2311.15	10764.1	9241.49	7631.79	264.783	427.721		352.389	582.746	431.573
Pos-00848	Positive	12.588	219.028	Theobromine	[M+NH4]+	C7H8N4O2	Xanthines	150121	166284	161917	136629	125637	127044	74042.5	74453.8	70604.8	95357.4	96484.9	90271.1
Pos-00852	Positive	3.017	219.14	1,5-Dimethyl-1-Vinyl-4-Hexenyl Acetate	[M+Na]+	C12H20O2	Acyclic monoterpenoids	25277.5	22006	35786.3	28205	20005.3	38089.2	4517.85	3273.98	4861.46	17906.2	18883.5	19512.2
Pos-00854	Positive	12.026	219.166	Alpha Cyperone	[M+H]+	C15H22O	Eudesmane, isoeudesmane or cycloeudesmane sesquiterpenoids	230.673	225.437	134.494	41346.3	456.356	138.458	10.4519	10.4322	6.33931	28.9635	25.9639	20.9594
Pos-00859	Positive	5.371	219.176	Muurolladie-3-One	[M+H]+	C15H22O	Sesquiterpenoids	2269.18	3904.06	1819.44	85404.9	48212.4	48125.7	298.751	413.811	626.799	18678.5	14224.4	15479.5
Pos-00864	Positive	6.988	220.115	Pantothenic Acid	[M+H]+	C9H17NO5	Secondary alcohols	271.444	97.4547		1097.04	398.025	129.596	72231.7	53288.6	65767.2	586.028	473.121	170.533
Pos-00867	Positive	7.204	220.118	D-Pantothenic Acid	[M+H]+	C9H17NO5	Secondary alcohols	212236	221161	192553	267083	261864	257888	371.044	82830.9	76358.6	183403	180178	188422
Pos-00879	Positive	7.374	223.059	Isofraxidin	[M+H]+	C11H10O5	Coumarin and derivatives	189.903	147.943	134.494		49.1812	168.365	1062.61	246.026	339.153	21304.6	30265.3	33589.3
Pos-00882	Positive	0.89	223.096	Diethyl Phthalate	[M+H]+	C12H14O4	Benzoic acid esters	7639.05	7824.56	14803	15390	8199.54	17318.3	10363.1	9163.83	7628.57	6213.63	7662.25	6952.8
Pos-00887	Positive	4.759	223.119	7-Propyltheophylline	[M+H]+	C10H14N4O2	Xanthines	4584.5	2229.72	3439.83	9049.33	2064.47	8094.8	27017.4	45291.4	41149.2	64689.9	6545.8	5521.84
Pos-00899	Positive	5.001	225.075	Sinapic Acid	[M+H]+	C11H12O5	Hydroxycinnamic acids	592921	621481	575001	446208	456117	440120	717109	681442	611661	571439	542304	519094
Pos-00904	Positive	5.079	225.148	Methyl Jasmonate	[M+H]+	C13H20O3	Jasmonic acids	298997	346098	293046	180968	176468	189385	12156.5	15900.4	13360.9	219079	192631	182546
Pos-00930	Positive	3.021	229.122	Bisphenol A	[M+H]+	C15H16O2	Bisphenols	121204	107291	170844	165323	99977.4	182207	22032.7	21442.5	21745.4	90759	87330.2	95142.2
Pos-00941	Positive	11.82	230.1	Ergothioneine	[M+H]+	C9H15N3O2S	Histidine and derivatives	1351.85	1942.05	1112.54	6605.27	11087.5	9787.3	237.782	16.5177	58.6386	965.449	920.277	621.16
Pos-00959	Positive	10.84	231.133	Eremanthin	[2M+H]+	C15H18O2	Guaianolides and derivatives	90263.1	92553.8	86691.9	110773	101796	103046	16704.8	18781.5	16186.6	70944.1	73453.9	68579.1
Pos-00960	Positive	8.518	231.17	Isoleucylvaline	[M+H]+	C11H22N2O3	Dipeptides	46186.2	49986.1	44025.9	36.406	186.431	90.8283	120.197	196.473	121.239	66.616	25.9639	175.297
Pos-00970	Positive	9.346	233.149	Threonylleucine (Isomer of 809, 926)	[M+H]+	C10H20N2O4	Dipeptides	40704.7	44823.3	42168.8	345.857	639.356	451.926	67.9377	28.6886		148.679	124.05	46.6822
Pos-00986	Positive	1.338	235.17	Curcumenol	[M+H]+	C15H22O2	Guaianes	1555.7	1757.71	1272.86	24052.3	23581.8	18388.3	3071.13	3220.94	3663.33	5927.86	5175.48	5579
Pos-00997	Positive	5.95	237.106	Pestalotin	[M+H]+	C11H18O4	Dihydropyranones	22550.2	24317.9	17723.1	20127.7	13927.4	15292.4	14877.5	13663.6	11838.7	19595.7	14231.1	15796.7
Pos-01005	Positive	3.031	239.149	Nomifensine Maleate Salt	[M+H]+	C20H22N2O4		29812.7	11322.4	24773.9	15352.4	51278.8	5090.82	11717.5	16027.4	10001.8	90127.6	76208	203098
Pos-01010	Positive	3.138	240.182	Benzphetamine	[M+H]+	C17H21N	Amphetamines and derivatives	20120.1	16307.8	17013	6665.94	29028.3	8134.67	4900.22	11265	7356.77	37923.8	33749.3	48056
Pos-01012	Positive	5.822	241.147	Imiquimod	[M+H]+	C14H16N4	Imidazoquinolines	16776.9	15961.4	12523	21850.9	18749.5	20788.6	1612.21	1163.19	894.635	11630.8	8763.31	8326.59
Pos-01033	Positive	0.959	243.099	Lapachol	[M+H]+	C15H14O3	Vitamin K compounds	236.038	83.3649	181.836	11033.5	3886.46	10120.7	31314	31591.3	30257.5	8522.99	10032.7	9304.06
Pos-01040	Positive	8.406	244.094	Cytidine	[M+H]+	C9H13N3O5	Pyrimidine nucleosides	81410.6	136290	141375	83519.1	136002	108122	84.4866	24.3418	28.5269	21.2399	27.8872	57.1619
Pos-01046	Positive	8.153	245.186	Leucylleucine	[M+H]+	C12H24N2O3	Dipeptides	110255	104551	91759.6	134.702	93.7874	211.563	27.0009	46.9449	28.5269	41320.3	38058.3	31833.5
Pos-01054	Positive	7.957	247.094	Columbianetin	[M+H]+	C14H14O4	Angular furanocoumarins	167.372	203.129	181.836	336.149	126.956	129.596	48.7758	66.94	6.33931	22889.8	25599.5	24454.8
Pos-01060	Positive	3.015	247.134	Octopine	[M+H]+	C9H18N4O4	Arginine and derivatives	530693	447958	739375	706701	405316	783996	105237	94444.5	132462	380327	369248	393079
Pos-01066	Positive	10.092	247.2	Quinelorane Dihydrochloride	[M+H]+	C14H23ClN4		3098.53	4511.1	3877.74	63901.1	63645.1	85758.5	100.164	28.6886	30.1117	141.921	27.8872	73.3578
Pos-01092	Positive	12.623	251.03	2,4,5-Trimethoxybenzoic Acid	[M+H]+	C10H12O5	P-methoxybenzoic acids and derivatives	1678.02	4056.7	4829.96	26106.8	26333.7	27061.3	19293.4	6542.73	1950.92	6.75814	631.789	924.118
Pos-01094	Positive	4.99	251.112	Methaqualone	[M+H]+	C16H14N2O	Quinazolines	78358.2	94465.3	40495.7	80661.2	70274.2	79741.7	62812.7	49849.4	54465	97115.5	52482.7	36432.2
Pos-01098	Positive	11.236	252.087	Anhydrobrazilic Acid	[M+H]+	C12H10O5	Chromones	828.279	4399.55	4458.76	14396.2	14898.5	14524.8	6.09697	6.95481	6.33931	35.7216	99.0476	102.891
Pos-01103	Positive	9.024	253.123	Cimetidine	[M+H]+	C10H16N6S		13415.5	16073	13698	4039.86	4717.96	3191.18	54.8727	372.082	168.784	95.5795	183.671	88.601
Pos-01109	Positive	6.028	253.18	Ilicic Acid	[M+H]+	C15H24O3	Eudesmane, isoeudesmane or cycloeudesmane sesquiterpenoids	561.127	963.98	243.166	94106	111234	98728.2	4033.58	5668.17	3974.75	27881.2	24416.7	24294.8
Pos-01117	Positive	13.924	256.031	Propyzamide	[M+ACN+H]+	C12H11Cl2NO	3-halobenzoic acids and derivatives	33215.9	31906.4	30407.6	40743.2	32650.6	33939.9	35120.3	38735.7	28474.6	3858.9	33104	27981.7
Pos-01131	Positive	6.242	257.082	Pinocembrin	[M+H]+	C15H12O4	Flavanones	2270.26	1787.06	888.739	3110.29	488.381	2063.57	90971.1	89820.5	78498.9	53367.1	49771.9	52864.3
Pos-01134	Positive	13.647	258.11	Sn-Glycero-3-Phosphocholine	[M]+	C8H21NO6P	Glycerophosphocholines	323406	343299	324718	528735	487160	475519	411698	428321	391169	310000	274586	287888
Pos-01141	Positive	13.803	259.091	Isopropyl Ferulate	[M+H-2H2O]+	C13H16O4	Coumaric acids and derivatives	10044.5	10757.6	10901.6	43019.8	41924.1	46520.7	1948.42	897.17	883.541	7651.19	4063.84	4683.47
Pos-01157	Positive	9.691	261.181	Panaxydiol	[M+H]+	C17H24O2	Long-chain fatty alcohols	9814.89	1802.33	6882.89	49571.7	124176	69831.5	39419.5	71917	67341.7	25959	36409.1	24971.2
Pos-01160	Positive	12.579	263.061	Maclurin	[M+H]+	C13H10O6	Benzophenones	6999.6	6287.59	8978.85	53.3955	253.912	162.826	2431.82	7343.41	6213.31	1382.52	16882.3	16241.6
Pos-01164	Positive	4.725	263.129	Dihydro-8-Deoxy-Lactucin	[M+H]+	C15H18O4	Gamma butyrolactones	29921	27715.9	28285.8	21948	16902.3	15807.4	7245.81	13711.4	14409.2	22549	23655.1	22511.3
Pos-01168	Positive	8.074	263.143	Tetradec-5-Ynoic Acid	[M+H]+	C14H24O2	Long-chain fatty acids	43586.6	44246.8	40196.6	184.457	309.956	198.272	114.971	78.2416	31.6965	321.495	177.901	1845.38
Pos-01182	Positive	13.617	265.116	Thiamine	[M]+	C12H17N4OS	Thiamines	25453.5	26350.4	20489.4	54073.9	55708.6	42213	14766	10709.5	13833.2	23498.1	16789.1	19067.3
Pos-01194	Positive	6.469	265.145	9-Hydroxyparthenolide	[M+H]+	C15H20O4	Germacranolides and derivatives	21247.7	22145.7	20287.1	59441.3	43740.4	42802.3	2471.89	4092.9	2857.44	3242.94	3784.97	2042.59
Pos-01200	Positive	10.123	265.153	Feruloyl Putrescine (Isomer of 1178)	[M+H]+	C14H20N2O3	Ferulic acid and derivatives	100.853	119.764	90.3802	20.6301	70.9124	188.303	153530	154346	168153	4197.77	5584.17	5817.18
Pos-01210	Positive	14.37	266.161	Mirtazapine (Remeron, Avanza)	[M+H]+	C17H19N3	Piperazinoazepines	56267.2	65326.4	59872.6	46017.2	40508.2	47906.4	11237.6	1751.74	8690.4	26846.2	27343.9	23247.8
Pos-01214	Positive	13.758	267.082	Biotin	[2M+H]+	C10H16N2O3S	Biotin and derivatives	5414.92	5661.77	5845.66	6738.76	6959.71	6942.83	37441.5	39066	35714.1	10484.8	9859.57	8535.23
Pos-01220	Positive	11.066	267.112	Linderalactone	[M+Na]+	C15H16O3	Butenolides	41.8431	241.876	251.774	368.914	154.406	439.742	32892.3	29820.5	26439.7	207.572	141.359	82.8848
Pos-01228	Positive	6.361	268.104	Adenosine	[M+H]+	C10H13N5O4	Purine nucleosides	3.08184e+06	3.58971e+06	3.28493e+06	3.69387e+06	3.47983e+06	3.52626e+06	107409	141532	47433.1	1.9548e+06	1.89511e+06	1.83192e+06
Pos-01235	Positive	4.981	268.138	Apomorphine	[M+NH4]+	C17H17NO2	Aporphines	67061.6	93401.6	108861	95578	100818	106967	85218.2	84629.6	75780.9	87018.8	102126	109618
Pos-01246	Positive	1.334	269.08	7-O-Methylchrysin	[M+H-H2O]+	C16H12O4	7-O-methylated flavonoids	224.236	321.718	203.356	53.3955	122.381	21.0456	307481	309450	288271	141546	132717	136974
Pos-01248	Positive	10.818	269.083	Formononetin	[M+H]+	C16H12O4	4'-O-methylisoflavones	3835.62	7077.8	3823.94	1657.69	988.199	1592.82	16827.6	18345	16685.1	36913	13026.2	10183.4
Pos-01269	Positive	0.942	271.097	Imperatorin	[M+H]+	C16H14O4		123.383	108.022	264.685	157.759	26.3062	26.5839	251760	246936	236192	202869	212904	226277
Pos-01278	Positive	6.952	273.075	Naringenin	[M+H]+	C15H12O5		88765.3	95240.3	86660.7	198886	447.206	169863	499884	1.00529e+06	658786	1.03017e+06	46836.1	376060
Pos-01281	Positive	7.024	273.077	Naringenin Chalcone	[M+H]+	C15H12O5	2'-Hydroxychalcones	94541.8	93919.4	92805.4	179166	167686	178469	661661	971912	632942	1.05441e+06	986085	400538
Pos-01286	Positive	12.433	273.193	D-Estradiol	[M+H]+	C18H24O2	Estrogens and derivatives	7733.46	8937.66	11121.1	17643.6	18941.6	21619.4	1361.37	712.868	207.612	274.188	398.114	464.917
Pos-01303	Positive	13.92	275.026	Austadiol	[M+H-2H2O]+	C12H12O5	Azaphilones	55878.8	59848.9	64930.7	91493.2	66111	72292.7	79669.1	109852	61114.9	7863.58	69191	53534.1
Pos-01322	Positive	7.761	277.092	Dihydromethysticin	[M+H]+	C15H16O5	Kavalactones	41059.9	45965.8	38730.1	797.292	372.862	794.194	132.391	97.3673	113.315	33826.4	32344.3	34645.8
Pos-01354	Positive	0.893	279.16	Dibutyl Phthalate	[M+H]+	C16H22O4	Benzoic acid esters	181870	195918	385013	402514	216338	487673	302420	272713	225618	152358	207646	168566
Pos-01377	Positive	4.658	282.119	2'-O-Methyladenosine	[M+H]+	C11H15N5O4	Purine nucleosides	6081.2	8060.56	7729.66	3163.68	6033.28	6334.72	93384.7	92730.2	87027.6	34890.4	32194.3	26745.1
Pos-01378	Positive	5.965	282.156	1-Methyladenosine	[M+NH4]+	C11H15N5O4	Purine nucleosides	5943.86	9092.64	7261.62	37827.1	40741.5	37245.1	15835.6	35598.2	30769.4	25496.5	20014.4	22299.8
Pos-01380	Positive	1.117	282.276	Oleamide	[M+H]+	C18H35NO	Fatty amides	1359.36	698.621	4604.01	20213.8	2510.53	24596.7	3909.03	7166.93	7504.95	3422.52	3190.68	4583.43
Pos-01384	Positive	3.312	283.176	Hexaethylene Glycol	[M+H]+	C12H26O7	Polyethylene glycols	20664	21752.4	37634.8	2861.51	16576.4	2681.65	1809.93	2340.29	1463.59	120926	145925	106441
Pos-01385	Positive	3.527	284.019	Procymidone	[M+H]+	C13H11Cl2NO2	Phenylpiperidines	110869	97953.7	131122	12831.9	6051.58	9567.99	251.718	22.6031	126.786	49425.2	46660.1	47300.5
Pos-01390	Positive	8.603	284.134	Paprazine	[M+NH4]+	C17H17NO3	Coumaric acids and derivatives	178141	213387	195029	77.6662	115.519	103.013	11473.6	11580.6	13448	82907	119.242	21.9121
Pos-01400	Positive	1.004	285.075	Acacetin	[M+H]+	C16H12O5	4'-O-methylated flavonoids	70.8114		253.925	13.3489	14.8687	197.164	9666.31	9569.81	10055.7	1203.92	627.943	1202.31
Pos-01421	Positive	0.923	287.091	Heraclenin	[M+H]+	C16H14O5	Psoralens	184.539	116.241	275.445	214.796	218.456	28.7992	398676	427129	367453	51246	57405.3	70146.3
Pos-01422	Positive	6.221	287.092	Isosakuranetin	[M+H]+	C16H14O5	4'-O-methylated flavonoids	69461.7	77638.5	60838.8	104539	95018.1	59359.6	327886	317784	275453	178480	180340	180986
Pos-01423	Positive	1.334	287.092	Oxyimperatorin	[M+H]+	C16H14O5	Psoralens	1005.31	1305.66	1478.36	1736.57	1403.38	1627.16	914786	955550	889037	380787	368944	375710
Pos-01429	Positive	13.661	287.125	4-Epivulgarin	[M+H]+	C15H20O4	Eudesmanolides, secoeudesmanolides, and derivatives	31330.8	30951.9	28485.9	16993.1	17471.9	17115.6	39720	39274.7	36671.3	20539	19770.1	21110.9
Pos-01444	Positive	13.768	289.055	Malotilate	[M+Na]+	C12H16O4S2	Dicarboxylic acids and derivatives	4279.8	4090.75	4358.69	1692.88	2329.82	2268.49	7807.6	13634	13200	656.505	3103.17	4282.38
Pos-01461	Positive	9.596	289.206	Dehydroepiandrosterone	[M+H]+	C19H28O2	Androgens and derivatives	105234	99830	56281.1	203276	261396	273220	239668	289289	269626	137079	218995	69417.5
Pos-01462	Positive	5.328	290.104	Cotarnine Chloride	[M+H]+	[C12H15ClNO4]-	Tetrahydroisoquinolines	246652	266756	219803	17334.1	25411.8	24643.3	2848.16	3260.07	3405	71006.9	69794.9	66045.9
Pos-01465	Positive	9.296	290.141	Benzoylecgonine	[M+H]+	C16H19NO4	Benzoic acid esters	5728.21	252.443	278.672	27529	26922.7	27022.5	22.6459	51.2917	17.4331	59.8579	87.5081	69.547
Pos-01485	Positive	5.603	291.173	Procaterol Hydrochloride	[M+H]+	C16H23ClN2O3		16851	16502.7	13243.9	31798.2	44394.6	44255.5	43649.1	40887.3	33267.1	29415.3	31552	32267.9
Pos-01490	Positive	13.769	292.106	Circumdatin F	[M+H-H2O]+	C17H13N3O2	Pyrimidodiazepines	7773.16	6783.08	6378.26	16240.7	14266	16223.9	9265.65	7482.5	6980.37	10437.5	9416.26	10403.5
Pos-01497	Positive	12.626	292.972	Daidzein	[M+ACN+H]+	C15H10O4	Isoflavones	2013.83	11071.1	12129.2	108827	110303	108064	236.911	12.1709	34.8662	2127.85	1077.98	456.343
Pos-01505	Positive	7.447	293.186	Thioperamide Maleate Salt	[M+H-H2O]+	C19H28N4O4S		534.304	410.954	69.9371	572.788	38.8875	165.042	64305.6	79212.6	52304	176.677	319.26	322.012
Pos-01529	Positive	1.368	295.227	FA 18:3+1O	[M+H]+	C18H30O3	Oxidized fatty acids	2243.43	750.284	1491.27	2878.5	1634.42	31993.7	10584.3	15529.2	18606.7	1458.79	3468.59	1974.94
Pos-01530	Positive	13.641	296.065	N4-Acetylsulfamethoxazole	[M+H]+	C12H13N3O4S	Benzenesulfonamides	52178.3	80417.8	71219.6	94605.9	91869.3	92971.6	62118.5	48517.6	50904.6	61923.9	53586.7	55564.3
Pos-01531	Positive	13.855	296.1	8-Oxoerythraline_Epoxide	[M+K]+	C18H17NO5	Erythrinanes	19738.1	27707.7	24100.3	38751.8	33820.7	37208.6	37759.4	35717.3	33030.2	33180.6	31718.3	31613.4
Pos-01537	Positive	0.9	296.186	Esmolol	[M+NH4]+	C16H25NO4	Phenol ethers	1837.88	722.104	6210.41	5485.18	981.337	10492.9	7551.53	6110.67	5493.8	1293.7	1995.38	1422.38
Pos-01554	Positive	4.645	298.098	5'-S-Methylthioadenosine	[M+H]+	C11H15N5O3S	5'-deoxy-5'-thionucleosides	518737	318978	447906	734304	810406	457777	257671	241471	223396	414745	386312	384488
Pos-01570	Positive	0.99	299.165	6-Shogaol	[M+ACN+H]+	C17H24O3	Shogaols	42.916	78.6683	81.7726	88.588	86.9249	141.781	52802.4	75629.2	54380.2	2284.25	3415.7	4044.21
Pos-01579	Positive	0.942	301.11	Phellopterin	[M+H]+	C17H16O5		35.4057	22.3089	92.5322	93.4421	56.0437	148.427	37778.6	34742.7	35233.1	17304.7	19573	18262.3
Pos-01581	Positive	9.468	301.209	Linolenic Acid	[M+H]+	C18H30O2	Lineolic acids and derivatives	2065.33	2800.36	2496.22	19648.3	18515	20077.5	18010.4	19110.9	16536.1	12944.7	13745.5	14825.9
Pos-01595	Positive	7.6	303.048	Quercetin	[M+H]+	C15H10O7	Flavonols	7383.7	3963.94	1749.5	735.402	311.1	1103.23	3745.28	5789.88	2622.1	102159	60214.2	36714.2
Pos-01606	Positive	1.56	303.088	Hesperetin	[M+H-H2O]+	C16H14O6	4'-O-methylated flavonoids	82.6133	46.9661	41.9623	109.218	33.1687	93.0436	222905	8561.37	1213.19	1465.55	1252.04	610.68
Pos-01627	Positive	5.245	305.102	Oxypeucedanin Hydrate	[M+H]+	C16H16O6	Psoralens	121.238	156.162	220.571	99.5098	85.7812	45.4142	174622	144471	466211	237697	210374	217200
Pos-01631	Positive	5.473	306.082	Crotonoside	[M+NH4]+	C10H13N5O5	Purine nucleosides	33012.1	79592.3	63084.3	18308.6	2743.85	19254.5	63344	46242.5	52764.4	102530	81529.7	97046.7
Pos-01640	Positive	0.962	306.171	Anisodamine	[M+K]+	C17H23NO4	Tropane alkaloids	152.352	240.701	292.66	20326.7	9298.68	20017.7	40824.4	29536.2	31416	15037.8	12737.7	13402.6
Pos-01646	Positive	10.804	307.047	Physcion	[M+H]+	C16H12O5	Anthraquinones	34.3328	36.3988	23.671	35.1925	96.0749	25.4762	16665.6	16008.2	11943.3	18.3435	43.2732	39.0607
Pos-01652	Positive	5.98	307.102	Mollugin	[M+H]+	C17H16O4	Naphthopyrans	930.204	2464.55	1819.44	32690.2	24913.1	33114.7	1.3213e+06	1.25331e+06	1.24454e+06	622508	460571	441614
Pos-01666	Positive	5.087	307.107	Cimifugin	[M+H]+	C16H18O6	Furanochromones	945.225	378.077	1136.21	28952.5	38193.2	35682.2	9765.6	33972.5	95902.6	6467.54	2804.11	6840.38
Pos-01686	Positive	7.504	309.116	Bisdemethoxycurcumin	[M+H]+	C19H16O4	Curcuminoids	1155.51	1435.99	3648.56	2022.96	2086.2	1128.71	1370.95	3694.74	5138.8	16488.9	20484.6	22759
Pos-01688	Positive	13.803	309.126	Toddalolactone	[M+H]+	C16H20O6	Coumarins and derivatives	20806.7	17822.5	14470.5	63872	57681.5	58635.2	5038.71	3540	3814.68	30291.9	21749.1	24281.4
Pos-01690	Positive	9.587	309.18	Bestatin	[M+Na]+	C16H24N2O4	Hybrid peptides	16847.7	35104.8	19998.8	22912.7	20301.5	19211.3	1465.01	1903.01	845.505	8768.21	16294.8	28728.6
Pos-01693	Positive	13.768	310.113	Lycorine	[M+H]+	C16H17NO4	Lycorine-type amaryllidaceae alkaloids	17841.2	17931.7	16056.5	38253	36255.7	31107.6	24225.9	23489.9	20811.2	27717.1	25910.1	28416.1
Pos-01710	Positive	7.763	312.13	N2,N2-Dimethylguanosine	[M+NH4]+	C12H17N5O5	Purine nucleosides	265536	293511	256638	5848.02	3703.46	6403.4	380.625	104.322	183.84	195143	214881	211476
Pos-01719	Positive	8.498	312.166	Xanthinol	[M+NH4]+	C13H21N5O4	Xanthines	70126.9	78502.7	63542.7	484.2	18254.2	877.269	32.2268	93.0205	180.67	151.576	25.0023	144.81
Pos-01734	Positive	10.342	313.06	Catechin	[M+H]+	C15H14O6	Catechins	27.8954	39.9212	114.051	108.005	60.6187	42.0912	42281.6	28100.9	25611.6	30.8944	186.556	14.2905
Pos-01759	Positive	8.482	314.139	Perfamine	[M+H]+	C18H19NO4	Furopyridines	3324.92	2937.73	5098.95	1374.93	1781.96	1526.36	4464.72	1485.72	883.541	182891	61553.8	46171.6
Pos-01760	Positive	9.41	314.139	Norboldine	[M+H]+	C18H19NO4	Aporphines	754.249	12309.8	2023.87	3719.48	1235.25	2933.09	4057.97	1927.35	2778.2	54741	19261.4	23749.8
Pos-01774	Positive	0.941	316.154	Oxycodone	[M+H]+	C18H21NO4	Phenanthrenes and derivatives	66.5198	28.1797	31.2027	124.994	32.025	68.6751	16042.9	16843.7	14271.4	9643.87	9650.89	10163.4
Pos-01775	Positive	1.377	316.158	Cephalotaxine	[M+ACN+H]+	C18H21NO4	Cephalotaxus alkaloids	718.843	773.767	1502.03	17074.4	1667.59	608.107	849.221	2613.27	3152.22	1300.46	1585.72	2148.34
Pos-01777	Positive	7.309	316.286	Dehydrophytosphingosine (Isomer of 1679)	[M+H]+	C18H37NO3	Lipids	94.4152	42.2695		53.3955	41.175	63.1367	160830	168342	146278	81.0977	32.6953	60.9727
Pos-01785	Positive	7.751	317.063	Isorhamnetin	[M+H]+	C16H12O7	Flavonol O-glycosides	26561.8	30354.2	29216.5	40388.9	43379	32579.7	164.618	78.2416	178.293	27521.1	23549.3	30296.8
Pos-01789	Positive	7.767	317.086	Pongamol	[M+Na]+	C18H14O4	Retro-dihydrochalcones	29185	33533.8	25882.1	2935.54	6291.76	9555.8	100.164	95.6286	82.411	19622.8	22589.6	27582.5
Pos-01799	Positive	5.732	318.154	Salidroside	[M+NH4]+	C14H20O7	O-glycosyl compounds	169763	200037	167818	28004.7	29792.4	27021.4	21211.4	29482.3	15924.3	71471.2	62626.9	60634.5
Pos-01810	Positive	8.306	318.303	Phytosphingosine	[M+H]+	C18H39NO3	1,3-aminoalcohols	39.6973	85.7132	52.7218	83.7339	145.256	64.2444	32.2268	58.2465	52.2993	84556	87173.4	98139.4
Pos-01813	Positive	13.874	319.07	Fenofibric Acid	[M+H]+	C17H15ClO4	Benzophenones	5856.96	6568.21	6021.05	7093.11	6403.85	6689.17	10411.9	10240.1	10779.2	5176.74	5213.94	6279.24
Pos-01819	Positive	4.366	319.137	Allopregnanolone	[M+H]+	C21H34O2		34792	34693.9	29769.5	421.096	61.7624	564.908	516.5	156.483	541.218	10587.1	4977.38	11552.4
Pos-01831	Positive	3.541	321.094	Picein	[M+H]+	C14H18O7	Phenolic glycosides	152.352	231.308	429.306	179.603	323.681	176.118	100735	135821	104992	14843.8	16867.9	3216.31
Pos-01834	Positive	1.609	321.098	Coptisine	[M+H]+	C19H14NO4+	Protoberberine alkaloids and derivatives	109.436	82.1907	101.14	59.4632	234.469	70.8904	525611	14427.7	641.063	1518.65	2105	3207.74
Pos-01859	Positive	12.817	325.111	Prazepam	[M+H]+	C19H17ClN2O	1,4-benzodiazepines	654160	560448	569314	385922	336049	342093	617092	437122	226433	493445	202472	981710
Pos-01870	Positive	6.477	325.115	Disaccharide(Hex-Hex)	[M+H]+	C12H22O11	Sugars	771.415	6006.97	2043.24	3452.51	5074.81	6403.4	96606.5	94509.7	81926	56353.3	61803.8	59239.8
Pos-01878	Positive	7.955	325.131	Demethyleneberberine	[M+H]+	C19H18NO4+	Protoberberine alkaloids and derivatives	1562.14	2098.21	2475.77	504.83	1236.39	376.605	65.3247	53.8998	141.842	242345	255139	243128
Pos-01893	Positive	7.461	326.146	Govaniadine	[M+NH4]+	C19H19NO4	Protoberberine alkaloids and derivatives	16619.2	22323	18276.2	736.615	1068.26	1009.08	428991	383738	355708	343146	321991	10477.8
Pos-01901	Positive	5.316	327.142	Citrusin	[M+H-H2O]+	C16H22O7	Phenolic glycosides	3714.38	22279.6	3665.78	246.347	858.955	1588.39	30597.2	15733.5	27176.6	27344.4	28210.3	27793.1
Pos-01904	Positive	3.513	327.203	Acitretin	[M+H]+	C21H26O3	Retinoids	12156	12355.6	16555.7	1148	26981	1525.25	827.446	1174.49	832.827	32877.4	41017.3	62546.6
Pos-01922	Positive	4.465	329.162	Isotectorigenin, 7-Methyl Ether	[M+H]+	C18H16O6	7-O-methylisoflavones	106904	113273	91478.8	456.289	396.881	525.032	8599.34	9828.88	1400.99	16651.1	32167.4	20202.9
Pos-01923	Positive	10.862	330.064	Adenosine 3',5'-Cyclic Monophosphate	[M+H]+	C10H12N5O6P	3',5'-cyclic purine nucleotides	1651.19	4733.01	2012.04	338.576	85.7812	90.8283	16406.1	35369.5	34126.9	10415.3	92611.5	82780
Pos-01927	Positive	11.455	330.142	Sodium Houttuyfonate	[M+H]+	C14H27NaO5S	Beta-hydroxy ketones	48049.8	51752	43746.2	28218.3	20112.8	26197.3	696.796	585.942	481.787	12332.6	9195.08	7806.41
Pos-01929	Positive	14.133	330.157	Paroxetine Maleate	[M+H]+	C23H24FNO7		2086.79	6491.89	2852.36	105851	99068.1	100469	83.6156	76.5029	189.387	7751.59	5543.78	3065.79
Pos-01935	Positive	1.409	331.081	4',5,7-Trihydroxy-3,6-Dimethoxyflavone	[M+H]+	C17H14O7		2563.16	3177.26	7929.79	2308.14	964.18	1925.12	2130.46	1860.41	1547.58	13692	28338.2	37041.9
Pos-01947	Positive	3.86	332.06	N-Acetylmuramic Acid	[M+H]+	C11H19NO8	Acylaminosugars	1203.79	2466.9	1012.47	12723.9	48238.8	7893.2	40.0658	96.4979	57.8462	195.986	215.405	279.141
Pos-01955	Positive	11.944	332.136	Pyridoxine + O-Hex	[M+H]+	C14H21NO8	Others	26199.1	31664.6	29806.1	19849.8	13723.8	12444.6	32.2268	32.166	6.33931	61.7888	149.052	85.7429
Pos-01956	Positive	8.878	332.138	Ciprofloxacin	[M+H]+	C17H18FN3O3	Quinoline carboxylic acids	146430	146804	138168	459.93	374.006	368.852	42.6788	136.488	348.662	208.537	207.712	172.438
Pos-01969	Positive	13.795	333.071	Picrotin	[M+K]+	C15H18O7	Furopyrans	1446.27	2641.85	2158.37	18817.1	20819.7	28237.6	62.7117	33.9047	326.474	1182.68	1284.73	1558.62
Pos-01972	Positive	1.205	333.173	N-Methylnuciferine	[M+H]+	C20H24NO2+	Aporphines	554.689	549.504	271.141	31447.5	19094.9	29783.9	89928.6	62016	92102.2	58621.1	57261.1	62831.4
Pos-01981	Positive	5.778	334.163	Convolicine	[M+H]+	C18H23NO5	P-methoxybenzoic acids and derivatives	61001.9	52333.2	52844.5	99767.1	88251.7	100813	22933.3	18875.3	13029.7	51824.4	54363.7	56422.6
Pos-01989	Positive	12.312	335.037	Chiodectonic Acid	[M+H-2H2O]+	C15H10O9		4021.23	2443.41	925.322	257.269	105.225	270.27	50818.2	92292.9	76641.4	15867.2	18672.9	21780.6
Pos-02010	Positive	4.345	336.167	N6-Isopentenyladenosine	[M+NH4]+	C15H21N5O4	Purine nucleosides	189724	202945	164587	718.412	619.912	1402.3	646.279	1217.09	888.296	71993.6	62488.5	58188.9
Pos-02019	Positive	13.846	337.078	Eupalinilide D	[M+H]+	C15H19ClO5	Guaianolides and derivatives	85823.4	102918	88457.5	83653.8	70904.4	76850.7	142403	147022	141572	81963.7	86897.5	86499.3
Pos-02028	Positive	1.621	338.105	Subsessiline	[M+NH4]+	C19H15NO5		204.924	113.893	227.027	67.9579	77.7749	143.996	265406	8807.39	360.548	328.253	147.129	482.066
Pos-02041	Positive	1.102	338.341	Erucamide	[M+H]+	C22H43NO	Fatty amides	10638.9	25450.9	18467.7	66117	41998.5	32081.2	15103.9	57281.5	35421.7	26100.9	28168	28572.4
Pos-02055	Positive	6.328	339.109	Gerberinside	[M+H]+	C16H18O8		34743.7	44791.6	30169.8	1455.03	1379.36	1426.67	31334.1	31094.9	26349.3	897.868	1539.57	750.727
Pos-02076	Positive	6.839	340.159	Papaverine	[M+NH4]+	C20H21NO4	Benzylisoquinolines	59029.9	58267.4	27150.7	2291.15	3764.08	453.034	2134.81	2734.98	4894.74	387.145	525.049	640.214
Pos-02079	Positive	7.562	340.198	Methylergonovine	[M+NH4]+	C20H25N3O2	Lysergamides	16507.6	18355.5	14239.2	6401.39	5639.83	4171.46	81.8736	129.533	43.5827	7062.26	6125.57	963.179
Pos-02103	Positive	1.11	343.118	Tetramethylscutellarein	[M+H]+	C19H18O6	7-O-methylated flavonoids	92550.5	75597.9	156900	176550	68602.1	201212	117544	101948	92183.8	67607.5	85702.2	85900.1
Pos-02104	Positive	1.3	343.119	Zapotin	[M+H]+	C19H18O6		555240	494960	889861	336593	151619	342265	141028	145815	145420	297403	323277	360148
Pos-02105	Positive	12.799	343.122	Maltose	[M+H]+	C12H22O11	O-glycosyl compounds	332027	379933	338265	195813	201610	66937.1	490946	217453	168285	487073	331937	443578
Pos-02110	Positive	13.899	343.125	Trehalose	[M+H]+	C12H22O11	O-glycosyl compounds	57095.4	59123.3	59099	97950.4	85646.2	87950.6	10775.1	11852.7	8810.85	39945.5	30476.9	30657.9
Pos-02136	Positive	13.482	345.005	Cyanidin Chloride	[M+Na]+	C15H11ClO6	7-hydroxyflavonoids	17179.3	18097.2	15458.2	22242.9	21422.4	19072.8	1966.71	1346.62	1062.63	7361.55	5383.19	4427.19
Pos-02139	Positive	1.188	345.095	Santin	[M+H]+	C18H16O7		11574.4	7289.14	24866.4	5769.14	2239.46	7086.82	276.977	1085.82	48.3372	886.282	695.257	1956.84
Pos-02175	Positive	7.308	347.15	Gibberellic Acid	[M+H-H2O]+	C19H22O6	C19-gibberellin 6-carboxylic acids	203.851	706.84	1636.53	715.985	515.831	566.015	11034.6	7671.15	1985	18043.3	17293.9	17656.4
Pos-02178	Positive	5.426	347.173	Quinine	[M+ACN+H]+	C20H24N2O2	Cinchona alkaloids	33186.9	62568.3	31047.8	5758.22	6068.73	6583.94	14645.8	38140.2	15193.7	21304.6	21895.3	14568.7
Pos-02184	Positive	9.157	348.125	Chelerythrine	[M+H]+	C21H18NO4	Alkaloids	2135.07	10678.9	9473.79	7733.85	2436.19	950.374	377.141	95.6286	37.2434	763.67	986.63	1422.38
Pos-02188	Positive	8.236	348.129	Kinetin Riboside	[M+H-2H2O]+	C15H17N5O5	Purine nucleosides	71838.1	81189.2	69507.8	234.212	600.468	118.52	389.335	385.122	316.173	177.643	387.536	122.898
Pos-02205	Positive	6.963	349.15	Ajugol	[M+H-H2O]+	C15H24O9	Iridoid O-glycosides	446.326	816.037	395.952	1236.59	617.624	361.098	8425.14	11617.1	27456.3	570222	549545	557873
Pos-02211	Positive	6.702	349.187	Hydroquinidine	[M+H]+	C20H26N2O2	Cinchona alkaloids	12368.4	14727.4	14639.4	3800.79	4261.61	2220.86	60512.4	49916.4	52960.2	26579.8	23563.7	15838.6
Pos-02228	Positive	12.499	351.069	Bergenin	[M+Na]+	C14H16O9	Gallic acid and derivatives	64599.3	65545.9	60487	47513.5	30244.2	48295.2	8744.8	30430.8	34784.6	67688.6	52533.7	65248.4
Pos-02234	Positive	5.712	351.204	Vinpocetine	[M+H]+	C22H26N2O2		2989.1	1181.2	2869.57	489.054	584.456	1042.31	52264.1	36085	48356.2	21756.4	12370.4	20968.9
Pos-02247	Positive	5.782	352.179	Retrorsine	[M+H]+	C18H25NO6	Macrolides and analogues	52041	51040.4	46425.3	86880.6	81660.2	89918.9	19892.7	19116.2	12701.6	49570	49336.3	49253.6
Pos-02269	Positive	13.671	353.173	Candidone	[M+H]+	C22H24O4		695.239	124.46	564.877	429767	425290	410119	19529.5	19459.5	15179.5	98432.4	88105.3	95921.5
Pos-02276	Positive	6.86	354.178	Protopine	[M+H]+	C20H19NO5	Protopine alkaloids	3923.59	2255.55	7906.12	2001.12	623.343	632.475	1281.23	755.466	756.755	63748.6	49694	44216.7
Pos-02277	Positive	6.54	354.179	Dihydrozeatin Riboside	[M+H]+	C15H23N5O5	Purine nucleosides	7130.49	6406.18	1153.42	31085.9	25728.6	28568.8	79800.6	72392.6	70385.3	732.776	1320.31	447.768
Pos-02278	Positive	6.664	354.179	Mahanimbine	[M+H]+	C23H25NO	Carbazoles	199243	205537	173610	1175.91	1242.11	697.827	4591.02	79909.9	70385.3	694.158	17018.9	12493.7
Pos-02287	Positive	5.183	355.104	Undulatoside A	[M+H]+	C16H18O9		1055.73	2929.51	446.521	766.954	1239.82	529.463	131465	118024	127352	61796.5	48258.3	54012.3
Pos-02288	Positive	1.388	355.152	Arnicolide D	[M+ACN+H]+	C19H24O5	Sesquiterpene lactones	386.244	421.521	662.788	421.096	456.356	707.796	58658.1	78653.6	87686.9	2873.18	9642.24	10951.3
Pos-02290	Positive	1.221	355.155	Xanthohumol	[M+Na]+	C21H22O5	3-prenylated chalcones	344.401	181.994	300.192	12273.7	5933.77	12873.3	104193	112347	116222	70494.2	71322	68282.8
Pos-02308	Positive	11.697	356.123	Duguetine	[M+NH4]+	C20H21NO5	Hydroxy-7-aporphines	54461.5	46591.6	53001.6	51577.6	46958.9	42777.9	40.0658	33.0353	10.3014	1363.21	38.4651	8.57429
Pos-02330	Positive	4.372	357.099	Byakangelicin	[M+Na]+	C17H18O7	5-methoxypsoralens	37963.5	40383.8	19662	492.695	140.681	456.357	5864.41	4025.96	4266.35	5253.97	9047.95	19636.1
Pos-02334	Positive	5.099	357.12	Gentiopicroside	[M+H]+	C16H20O9	O-glycosyl compounds	444667	463987	389385	335457	350779	363694	163654	161354	144325	286672	291442	254608
Pos-02337	Positive	9.494	358.099	Desulfo Glucoraphanin	[M+H]+	C12H23NO7S2	NA	84.7591	158.511	38.7344	31.5519	130.387	150.642	4813.12	32413.7	38454.2	10976.2	11759.7	16834.2
Pos-02341	Positive	9.441	358.11	Bendamustine HCl	[M+H]+	C16H22Cl3N3O2	Benzimidazoles	165.227	186.69	809.118	248.775	223.031	403.189	17507	27774.9	24452.3	13926.6	20211.5	13971.3
Pos-02343	Positive	5.093	358.126	Rosiglitazone HCl	[M+H]+	C18H20ClN3O3S		79907.4	95381.2	60056.6	70971.1	27756.5	74534.6	36732.5	26203.1	28826.4	52573.5	54101.2	50954.1
Pos-02360	Positive	1.345	359.114	Gardenin B	[M+H]+	C19H18O7	8-O-methylated flavonoids	164268	140974	211610	102760	50798.5	107201	14843.5	22918.7	21002.9	102475	85868.5	79702.8
Pos-02364	Positive	5.365	359.167	Vindolinine	[M+Na]+	C21H24N2O2	Carbazoles	22397.9	24651.4	21112.4	48075.4	42572.6	45162.7	1440.63	962.371	2839.22	18584.9	14904.3	18336.6
Pos-02367	Positive	9.333	359.231	Ochropposinine	[M+H]+	C21H30N2O3	Beta carbolines	27811.7	33631.3	30633.5	8486.25	6693.22	9615.62	316.171	908.472	209.197	1754.22	3832.09	2012.1
Pos-02378	Positive	12.8	360.151	Isomaltulose	[M+NH4]+	C12H22O11	O-glycosyl compounds	1.81441e+06	1.43545e+06	2.632e+06	833864	792151	1.21799e+06	1.29645e+06	2.07708e+06	1.72344e+06	792379	2.00218e+06	1.94123e+06
Pos-02389	Positive	5.645	360.166	Coniferin	[M+NH4]+	C16H22O8	Phenolic glycosides	275633	315137	249617	292282	278496	281559	510322	469265	447386	435811	417171	408380
Pos-02443	Positive	7.059	364.126	Naloxone Hydrochloride	[M+Na]+	C19H22ClNO4	Phenanthrenes and derivatives	30446.7	27398.9	27682.2	538.809	370.575	275.808	18119.3	26794.3	13604.2	153.506	476.006	453.485
Pos-02460	Positive	13.762	365.107	Melibiose	[M+Na]+	C12H22O11	O-glycosyl compounds	29651.7	30182.8	35035.3	133380	226235	69412.8	4797.44	751.119	12766.6	14290.6	7086.23	10759.8
Pos-02465	Positive	7.308	365.161	Magnoflorine	[M+H]+	C20H24NO4+	Aporphines	2790.61	1390.2	1781.78	1715.94	1134.6	1000.22	68483.8	69915.8	19346	75739.5	69019.8	77150.5
Pos-02469	Positive	13.663	366.065	Metolazone (Zaroxolyn)	[M+H]+	C16H16ClN3O3S	Quinazolines	2837.82	2876.68	2750.14	4394.21	3953.94	4820.55	23707.6	24661.7	21751	5376.59	5893.81	5589.48
Pos-02479	Positive	7.345	366.211	Nafadotride	[M+H]+	C22H27N3O2	Naphthalenecarboxamides	3179	8604.2	8845.43	5669.63	9820.23	5057.59	151433	158751	150031	157146	161200	11652.5
Pos-02488	Positive	13.807	367.052	Dracorhodin Perchlorate	[M+H]+	C17H15ClO7	5-O-methylated flavonoids	4410.69	3780.77	4911.74	17971.2	18317.1	15193.8	3123.39	4866.63	6046.12	799.392	1435.71	2327.44
Pos-02490	Positive	12.279	367.103	Deoxyelephantopin	[M+Na]+	C19H20O6	Terpene lactones	149171	171485	100365	1486.58	9231.2	4236.81	84860.2	77927.7	73622.3	88043.2	81092.1	73998
Pos-02535	Positive	1.966	369.102	5-O-Caffeoylquinic Acid Methyl Ester	[M+H]+	C17H20O9	Quinic acids and derivatives	621.209	547.155	895.195	156.546	56.0437	2017.05	13538.8	47490	4432.76	258.74	581.785	555.423
Pos-02538	Positive	1.756	369.117	3-O-Caffeoylquinic Acid Methyl Ester	[M+H]+	C17H20O9	Quinic acids and derivatives	3584.56	10896.1	7824.35	482.987	510.112	327.868	138738	7153.02	2330.49	2988.07	1277.04	2618.02
Pos-02552	Positive	4.668	369.136	Glycycoumarin	[M+H]+	C21H20O6	Hydroxyisoflavonoids	52564.6	69790.5	59769.3	2613.95	2131.95	2114.53	11955.3	25091.2	13385.4	13578.1	34539.7	39956.2
Pos-02564	Positive	4.817	370.171	N-Methylglaucine	[M+NH4]+	[C22H28NO4]+	Aporphines	74165.3	89981.2	65028.6	20119.2	17803.6	47598.5	110781	96205	99268	81910.6	76899.4	71099
Pos-02610	Positive	1.128	373.128	Sinensetin	[M+H]+	C20H20O7	7-O-methylated flavonoids	1.60496e+06	1.32628e+06	2.4254e+06	650668	281210	740034	1.31856e+06	1.21271e+06	1.06951e+06	867102	813832	899448
Pos-02612	Positive	1.052	373.128	Isosinensetin	[M+H]+	C20H20O7	8-O-methylated flavonoids	848139	638590	1.66081e+06	1.70393e+06	536861	1.59766e+06	1.17121e+06	1.20852e+06	1.06378e+06	762800	880217	927916
Pos-02633	Positive	7.064	374.147	Prochlorperazine	[M+NH4]+	C20H24ClN3S	Phenothiazines	10970.4	11119.2	7187.38	2679.48	1557.79	1363.53	1110.52	238.202	122.824	144324	154639	152270
Pos-02636	Positive	6.847	374.149	Usaramine	[M+NH4]+	C18H25NO6	Macrolides and analogues	485117	494090	466098	3465.85	1144.89	3108.1	70339.9	71058.1	57353.3	555.133	763.532	676.416
Pos-02650	Positive	7.611	375.095	Casticin	[M+ACN+H]+	C19H18O8	7-O-methylated flavonoids	50830.8	62312.3	54078.6	1134.65	478.087	626.937	25493.2	22118	17132.8	929.728	5269.72	5515.17
Pos-02671	Positive	4.678	376.232	Ambiguine I Isonitrile	[M+H]+	C26H30N2O2		102722	108549	94818.6	1023.01	1250.12	682.32	9470.34	4204.18	3388.36	55906.3	42500.1	34237.1
Pos-02679	Positive	13.811	377.068	Scopolin	[M+Na]+	C16H18O9	Coumarin glycosides	31956.3	31921.7	36563.1	26783.9	39786.4	16093.2	36971.2	37227.3	36613.5	23577.2	22734.8	28842
Pos-02696	Positive	10.546	378.161	Tetrahydropalmatine	[M+H]+	C21H25NO4	Protoberberine alkaloids and derivatives	41085.6	29666.2	116589	117047	31379.9	102355	78.3896	19.9951	25.3572	47537.8	60556.6	84310
Pos-02736	Positive	7.641	380.174	Droperidol	[M+H]+	C22H22FN3O2	Alkyl-phenylketones	1798.18	2989.39	510.003	817.922	526.124	640.229	14137.1	15679.6	13200	3578.92	1884.79	1664.36
Pos-02737	Positive	7.167	380.187	Atalaphylline	[M+NH4]+	C23H25NO4		30684.9	38888	39113.1	6537.31	5540.32	8389.43	39410.8	13795.7	10387.7	41542.3	47743.8	45750.5
Pos-02815	Positive	5.314	383.109	Excavatin M	[M+H]+	C19H20O7	Coumarins and derivatives	84736.5	52903.8	107561	9930.35	6617.73	9867.06	7265.85	2989.7	16416.4	26116.4	25683.1	37312.5
Pos-02819	Positive	7.334	383.169	Isolaserpitin	[M+H-H2O]+	C19H20O6	Angular pyranocoumarins	2568.52	3053.97	2237.99	1156.5	1643.57	930.436	142344	150504	155288	148361	140471	146438
Pos-02828	Positive	12.866	384.08	Felodipine	[M+H]+	C18H19Cl2NO4		43943.8	72841	27544.5	129982	193175	227671	39070.3	98463.5	101223	31170.5	33680	37587.8
Pos-02830	Positive	2.911	384.169	Prazosin HCl	[M+H]+	C19H22ClN5O4	N-arylpiperazines	10940.4	11410.4	10157	862.823	383.156	778.687	21184.4	12591.7	14429.1	18354.2	22348.2	18418.5
Pos-02862	Positive	1.756	386.149	Conchacarpine B	[M+NH4]+	C23H19N3O3	Beta carbolines	7632.61	12585.8	11337.3	354.352	629.062	842.931	48559.7	2163.81	246.441	5133.29	1048.17	6405.95
Pos-02867	Positive	2.986	386.239	Nevaltophin_D	[M+Na]+	C22H31N3O3	3-alkylindoles	1754.19	831.301	3349.45	1913.74	5889.16	714.442	688.958	667.661	627.592	60552	68351.5	95327.1
Pos-02874	Positive	12.007	387.094	Moluccanin	[M+H]+	C20H18O8	Coumarinolignans	67990.7	73344.7	59901.7	13397.4	35360.1	15444.1	28.7429	35.6434	7.13172	5197.98	466.389	1238.51
Pos-02883	Positive	5.081	387.2	Roseoside	[M+H]+	C19H30O8	Fatty acyl glycosides of mono- and disaccharides	1.34633e+06	1.44847e+06	1.22797e+06	723833	731629	753662	30052.8	50652.7	418559	829736	769983	768228
Pos-02896	Positive	6.712	388.161	Flurazepam	[M+NH4]+	C21H23ClFN3O	1,4-benzodiazepines	455050	438594	405641	2234.12	1329.04	1879.7	2173.13	15252.8	14974.2	866.973	1132.8	1442.39
Pos-02904	Positive	4.294	388.235	Urapidil	[M+H]+	C20H29N5O3	Phenylpiperazines	147324	271316	205215	26286.4	14441	14450.6	21351.6	19011	17729.5	127766	107787	59635.1
Pos-02910	Positive	13.949	389.018	dUDP	[M+H]+	C9H14N2O11P2	Pyrimidine 2'-deoxyribonucleoside diphosphates	39862.5	44707.1	39893.2	56430.6	51286.8	46456.5	28397.1	41540.2	27457.9	16448.4	44101.2	38977.8
Pos-02913	Positive	1.34	389.122	5-O-Demethylnobiletin	[M+H]+	C20H20O8	8-O-methylated flavonoids	163627	129867	284563	264503	118276	292382	63843.1	71376.3	71537.5	148673	129702	69094.5
Pos-02939	Positive	5.174	390.177	Syringin	[M+NH4]+	C17H24O9	Phenolic glycosides	225073	244462	203918	117699	131352	127688	64413.6	62640.2	53640.8	138099	128835	118412
Pos-02958	Positive	1.712	391.287	Di(2-Ethylhexyl)Phthalate (DEHP)	[M+H]+	C24H38O4	Benzoic acid esters	39087.9	262141	196439	240120	225510	259063	29855.1	85097.3	79210.4	196312	47667.9	133655
Pos-02979	Positive	8.221	393.105	Sesamolin	[M+H]+	C20H18O7	Benzodioxoles	202.778	441.482	413.167	237.853	399.168	564.908	153.295	101.714	205.235	48959.9	45453.2	46195.4
Pos-02983	Positive	4.619	393.157	Corynanthin	[M+H]+	C21H26N2O3	Yohimbine alkaloids	72013	179535	85261.9	63245.8	140691	15654.6	131681	120232	112444	166696	93747.1	168239
Pos-02986	Positive	4.926	393.179	Sparfloxacin	[M+H]+	C19H22F2N4O3	Quinoline carboxylic acids	3471.9	1244.6	945.765	1504.78	880.687	612.537	33317.3	45326.2	26919.9	20588.2	20619.2	14850.7
Pos-03035	Positive	5.115	395.077	Diflufenican	[M+H]+	C19H11F5N2O2	Aromatic anilides	146361	169032	136972	112000	87133.1	85274.5	70338.1	67306.9	69349.7	20236.8	109662	108968
Pos-03037	Positive	4.161	395.111	Tangeritin	[M+Na]+	C20H20O7	8-O-methylated flavonoids	23846.3	25189.1	21321.1	5898.99	10960.5	9764.04	876.222	2117.74	2128.42	2843.25	19431.6	20429.7
Pos-03069	Positive	0.93	397.269	Ginkgolic Acid	[M+H]+	C24H38O3	Salicylic acids	1064.32	596.47	3332.23	3044.76	879.543	6618.28	3639.02	3125.32	3748.91	935.52	914.508	1112.75
Pos-03071	Positive	9.005	398.171	Lipothiazole A	[M+H]+	C18H27N3O5S	Peptides	21255.2	21607.9	18660.3	103.15	116.662	209.348	162.876	151.267	328.852	366.871	1337.62	2040.68
Pos-03081	Positive	12.598	399.091	Propoxycarbazone	[M+NH4]+	C15H18N4O7S	Benzoic acid esters	57152.3	63592.1	59403.5	38797.9	36301.4	36980.4	25151.7	24334	22547.3	38927.9	39003.6	36863.7
Pos-03110	Positive	0.919	400.212	Ochrephilone	[M+Na]+	C23H26O5	Cyclohexenones	10.729	48.1403	168.925	118.926	35.4562	553.831	134775	135037	113472	38093.7	43123.2	49291.7
Pos-03111	Positive	1.415	400.217	Mepacrine	[M+Na]+	C23H30ClN3O	Acridines	1479.53	365.162	1779.63	394.399	3191.06	305.715	8107.23	12345.7	7845.69	14180.5	18352.7	26935.7
Pos-03129	Positive	11.882	401.112	9-Methoxycamptothecin	[M+H]+	C21H18N2O5	Camptothecins	114409	109310	90608.3	2543.57	870.393	1151.97	12.1939	17.387	7.92414	168.954	127.896	149.574
Pos-03130	Positive	7.013	401.115	4'-Demethylepipodophyllotoxin	[M+H]+	C21H20O8	Podophyllotoxins	21813.1	48985.7	41591.1	68379	79359	69264.3	32082.3	4950.95	14444.1	12559.5	7840.15	34758.3
Pos-03184	Positive	1.083	403.141	Nobiletin	[M+H]+	C21H22O8	8-O-methylated flavonoids	6.66503e+06	5.65674e+06	1.10392e+07	3.81651e+06	1.61536e+06	3.83322e+06	1.54814e+06	1.47159e+06	1.30075e+06	4.59622e+06	4.53298e+06	4.90369e+06
Pos-03195	Positive	3.698	403.217	Cortisone Acetate	[M+H]+	C23H30O6	Gluco/mineralocorticoids, progestogins and derivatives	31532.5	35610.9	48200.6	38425.4	38029.7	40009.9	796.09	1117.12	885.918	23852.4	23361.8	22226.5
Pos-03226	Positive	13.89	405.013	Uridine 5'-Diphosphate	[M+H]+	C9H14N2O12P2	Pyrimidine ribonucleoside diphosphates	13402.7	38974.8	26509.4	43694.5	31441.7	31364.6	27618.4	13133.3	11242.8	23918	16060.1	12647.1
Pos-03227	Positive	5.29	405.115	Tosufloxacin	[M+K]+	C19H15F3N4O3	Naphthyridine carboxylic acids and derivatives	1006.38	1113.1	1003.87	712.345	561.581	196.056	246176	252750	322825	47305.1	274474	283466
Pos-03231	Positive	6.641	405.121	Diacetoxyscirpenol	[M+K]+	C19H26O7	Trichothecenes	433.451	926.407	1636.53	1003.59	353.418	630.26	64455.4	75106.7	57826.4	2210.88	6193.84	785.977
Pos-03254	Positive	7.862	406.21	Nifekalant Hydrochloride	[M+H-H2O]+	C19H28ClN5O5		776.779	1335.01	1761.34	1110.38	353.418	2987.37	13.0649	36.5127	15.0559	28356.2	20833.7	29035.4
Pos-03260	Positive	13.53	407.017	Methyl Deoxycholate	[M+K]+	C25H42O4		10570.2	8574.84	10027.9	14231.1	13469.9	14219.1	9083.61	21772	22039.4	555.133	11974.2	14443.9
Pos-03299	Positive	5.833	408.225	Ancistrocladine	[M+H-2H2O]+	C25H29NO4	Naphthylisoquinolines	16283.4	16574.3	16429.8	21990.5	21669.5	17759.1	1737.64	2983.61	3565.86	12565.3	11266.4	5729.53
Pos-03324	Positive	4.317	409.165	Eudesmin	[M+Na]+	C22H26O6	Furanoid lignans	104896	110429	92759.2	22557.2	5549.47	4134.9	30547.6	34960.9	21730.4	10420.1	36256.2	34006.6
Pos-03360	Positive	5.66	411.106	Artemitin	[M+Na]+	C20H20O8	7-O-methylated flavonoids	82425.5	91082.6	91072.1	277490	301011	299435	138065	135925	127277	26913.8	114050	130765
Pos-03363	Positive	7.818	411.113	Geniposide	[M+Na]+	C17H24O10	Iridoid O-glycosides	621.209	437.959	1073.8	701.423	1081.99	1140.89	117.584	171.262	53.0917	20773.6	22360.7	26205.9
Pos-03365	Positive	3.732	411.127	Verbenalin	[M+H]+	C17H24O10	Iridoid O-glycosides	223.163	93.9323	189.368	206.301	434.625	168.365	43454	30353.4	34942.3	16027.4	18108.4	16738
Pos-03387	Positive	6.541	412.322	Cyclopamine	[M+H]+	C27H41NO2	Jerveratrum-type alkaloids	307.922	213.696	294.812	282.754	149.831	1253.87	13744.3	12720.3	10895.7	810.977	99.0476	521.126
Pos-03390	Positive	5.681	413.116	Resveratroloside	[M+Na]+	C20H22O8	Stilbene glycosides	15517.3	16318.4	16751.5	72465	72472.5	74814.8	24371.3	21525.1	20731.9	7463.89	21757.8	26149.7
Pos-03391	Positive	6.806	413.121	Polydatin	[M+H-H2O]+	C20H22O8	Stilbene glycosides	34119.3	38796.4	24528.6	16623	41478.1	37302.7	243.879	291.233	1060.25	21966.9	13849.4	14659.2
Pos-03461	Positive	6.845	417.163	Coralyne Chloride	[M+H]+	C22H22ClNO4	Isoquinolines and derivatives	14727.7	15026.8	16311.5	10368.4	6065.3	11115.4	1773.35	2565.45	5611.87	2649.19	16225.5	20576.4
Pos-03467	Positive	7.003	417.177	Brucine	[M+H]+	C23H26N2O4		1.36745e+06	1.48694e+06	1.15208e+06	1317.9	1277.57	1725.74	32211.2	27435	30384.3	5393.97	4383.1	3292.53
Pos-03495	Positive	1.223	418.222	Protostemonine	[M+Na]+	C23H31NO6	Stemoamide-type alkaloids	510.7	345.201	775.764	8489.89	5912.04	7385.89	121034	117154	102366	68311.3	66348.4	63173.5
Pos-03510	Positive	1.151	419.132	Liquiritin	[M+H]+	C21H22O9	Flavonoid O-glycosides	24991.1	21146.5	44061.4	238277	104470	269809	13213.9	12255.2	9561.26	36335.6	42825.1	45102.7
Pos-03520	Positive	7.308	419.194	Lofepramine	[M+H]+	C26H27ClN2O	Dibenzazepines	8323.56	9629.23	12610.2	2902.77	8848.04	4864.85	427042	123476	51800.1	418973	425476	432956
Pos-03524	Positive	7.409	419.212	Gomisin H	[M+H]+	C23H30O7	Hydrolyzable tannins	4539.44	10882.1	1888.3	2546	650.793	1310.36	104957	102004	63244.9	643.955	114765	106276
Pos-03561	Positive	6.529	421.156	Losartan Carboxaldehyde	[M+H]+	C22H21ClN6O	Biphenyls and derivatives	1094.36	1293.92	685.383	24928.4	23554.4	21978.2	5466.37	5993.3	4607.88	415.143	259.639	881.246
Pos-03592	Positive	1.509	423.167	Losartan	[M+H]+	C22H22ClKN6O		643.74	170.252	743.485	100.723	1547.49	146.211	30015.4	38898.2	39451.9	373.629	777.957	358.215
Pos-03619	Positive	4.987	425.16	Butyrolactone I	[M+K]+	C24H24O7	Fatty acid esters	11807.3	11015.9	14287.6	67449.5	7270.81	45725.4	64896.1	58379.5	79255.6	9231.63	100459	106643
Pos-03662	Positive	1.07	427.214	Paliperidone (Invega)	[M+H]+	C23H27FN4O3	Pyridopyrimidines	229.601	70.4492	501.395	1389.5	698.831	642.444	298122	354865	345336	127303	143059	126363
Pos-03713	Positive	4.907	431.132	Ginkgolide A	[M+Na]+	C20H24O9	Ginkgolides and bilobalides	164.154	265.359	321.711	1256.01	139.537	940.405	37376.2	34575.8	28847	3553.82	10676.9	14913.5
Pos-03741	Positive	3.971	432.278	Veratramine	[M+H]+	C27H39NO2	Fluorenes	86794.4	79486.7	122911	31721.8	67234.1	29297.7	18142.8	23841.1	17493.3	187873	116637	269543
Pos-03749	Positive	12.589	433.005	Ilimaquinone	[M+H]+	C22H30O4	Prenylquinones	4730.41	2345.96	3520.53	973.255	508.968	1356.89	9445.95	18262.5	16292.8	2972.62	15709.1	16920.9
Pos-03756	Positive	6.669	433.113	Vitexin	[M+H]+	C21H20O10	Flavonoid 8-C-glycosides	72603.1	68477.8	68940.8	38204.5	29310.9	27504.4	151809	145161	149922	69525.9	73741.4	74824
Pos-03763	Positive	6.151	433.15	Aloenin	[M+H]+	C19H22O10	Phenolic glycosides	291519	312875	277111	375078	339016	387772	105377	103208	87255.8	231875	228469	195130
Pos-03766	Positive	1.18	433.155	3,5,6,7,8,3',4'-Heptamethoxyflavone	[M+H]+	C22H24O9	8-O-methylated flavonoids	41642.5	22865.5	58779.4	116037	30325.4	88629.6	5109.26	3959.89	11143.7	22932.3	26342.8	16031.1
Pos-03772	Positive	4.4	433.185	Pseudolaric Acid B	[M+K]+	C23H28O8	Diterpene lactones	21858.2	23370.3	17177.6	446.581	646.218	312.361	854.447	572.033	491.296	1285.98	484.66	689.754
Pos-03807	Positive	7.025	435.132	Naringenin-7-O-Glucoside	[M+H]+	C21H22O10		96857.1	104352	94941.2	175459	161780	195872	80303.2	158485	91703.6	152879	221928	149795
Pos-03809	Positive	6.94	435.133	Prunin	[M+H]+	C21H22O10		102780	109136	103038	199717	209393	193594	83093.9	200230	138131	49355.7	86367.6	56112.1
Pos-03845	Positive	0.628	437.119	Podophyllotoxin	[M+Na]+	C22H22O8	Podophyllotoxins	120.165	42.2695	596.079	1087.33	193.294	2370.4	12588.5	14080	14204	1911.59	1709.77	1831.09
Pos-03858	Positive	4.439	438.173	Pazopanib	[M+H]+	C21H23N7O2S	Alkyldiarylamines	1113.67	1598.02	1081.34	192.952	164.7	361.098	14451.6	18538.9	134692	73176.2	70874.8	57448.7
Pos-03879	Positive	6.393	439.112	Aschantin	[M+Na]+	C22H24O7	Furanoid lignans	769.269	681.009	767.156	11194.9	18669.4	15754.3	636.698	297.318	426.318	221.088	1507.83	423.951
Pos-03886	Positive	7.03	439.16	Monnieriside G	[M+H]+	C21H26O10	Furanochromones	25217.4	35091.9	30302.1	419.883	1051.11	782.01	1815.15	1423.13	3809.13	1178.81	760.647	505.883
Pos-03888	Positive	11.635	439.172	Gomisin A	[M+Na]+	C23H28O7	Hydrolyzable tannins	462.42	427.392	586.396	31408.7	31168.3	31198.4	39.1948	19.9951	9.50896	614.026	80.7767	499.214
Pos-03899	Positive	13.711	440.178	Quinadoline B	[M+H]+	C25H21N5O3	Pyridopyrimidines	6267.88	11101.6	10638	3683.08	3394.65	2101.24	14509	20409.7	18551.2	22850.3	19300.8	22585.6
Pos-03915	Positive	6.347	441.138	Ginkgolide C	[M+H]+	C20H24O11	Ginkgolides and bilobalides	509.627	1696.65	1164.18	1158.93	897.843	1441.07	60164.9	56116.6	53869.9	16872.2	18241.1	19483.6
Pos-03948	Positive	11.701	443.149	7-O-Methyl Morroniside	[M+H]+	C18H28O11	O-glycosyl compounds	9187.24	11213.2	9794.42	22753.8	21933.7	21225	7.83896	10.4322	6.33931	69.5123	75.0069	30.4864
Pos-03982	Positive	13.701	444.986	Perfluorooctyl Phosphate	[M+H]+	C8H6F13O4P	Monoalkyl phosphates	63988.8	52245.1	68216.6	44.9008		38.7682	7158.71	14028.7	9306.1	11655.9	82075.9	79205.5
Pos-03988	Positive	10.819	445.132	Lamalbid	[M+H]+	C17H26O12	Iridoid O-glycosides	11534.7	39869.6	32595	987.817	1396.52	1931.76	18271.7	38626.1	39790.3	98158.2	262815	220100
Pos-03990	Positive	8.192	445.204	Ambiguine_B_Isonitrile	[M+H]+	C26H31ClN2O		372.296	211.348	49.4939	674.725	177.281	77.5364	27.0009	41.7288	61.8083	153806	144808	136160
Pos-03994	Positive	8.374	445.209	Mitoxantrone Hydrochloride	[M+H]+	C22H30Cl2N4O6	Anthraquinones	152639	180706	158523	116.499	328.256	330.083	45.2918	168.654	123.617	965.449	109.626	612.585
Pos-03995	Positive	6.364	445.21	Mitoxantrone	[M+H]+	C22H28N4O6		38828.2	38855.1	35137.5	38380.5	19347.7	40657.9	120882	105602	97897.9	57083.2	58979.5	52431.8
Pos-04026	Positive	6.387	446.205	Naloxone Benzoylhydrazone	[M+H]+	C26H27N3O4		4365.63	16933.6	11398.7	15096.4	17112.8	12824.5	113056	74084.3	75310.2	14653.6	13026.2	12185
Pos-04047	Positive	7.303	447.271	Nb-Methylusambarensine	[M+H]+	[C30H31N4]+		166.299	816.037	540.13	18466.4	17728.1	16976	114.1	720.692	356.586	301.22	86.5465	409.661
Pos-04052	Positive	7.37	448.182	Bungeiside C	[M+H]+	C19H26O11	Phenolic glycosides	11607.7	15072.6	1551.53	6898.94	7612.79	11449.9	138067	93847.3	133161	158487	166636	176581
Pos-04062	Positive	3.692	448.275	Jervine	[M+H]+	C27H39NO3	Jerveratrum-type alkaloids	44484.6	42294.2	62390.3	63501.8	50783.6	59250	829.188	758.074	238.516	37682.5	36936.1	33369.2
Pos-04070	Positive	11.128	449.127	Uvarigranol B	[M+Na]+	C23H22O8	Benzoic acid esters	398.046	765.548	93.6081	18735.8	17525.7	10799.7	122.81	109.538	347.077	282.877	506.778	455.39
Pos-04074	Positive	6.152	449.141	Praeruptorin B	[M+Na]+	C24H26O7	Angular pyranocoumarins	63192.7	66063.7	60620.4	79872.4	53647.5	85857.1	44657.7	39700.6	38287.8	38138.1	39037.3	41284.3
Pos-04077	Positive	6.685	449.146	Isosakuranin	[M+H]+	C22H24O10	Flavonoid-7-O-glycosides	333.672	1520.53	1066.27	927.14	1173.49	2391.44	34547.2	24686.1	17165.3	11338.2	7046.81	5801.94
Pos-04080	Positive	8.014	449.152	8-O-Acetyl Shanzhiside Methyl Ester	[M+H]+	C19H28O12	Iridoid O-glycosides	16639.6	27883.8	11436.3	5351.69	5932.63	11966.1	29.6139	33.0353	23.7724	1831.46	5452.43	1751.06
Pos-04097	Positive	6.091	450.234	Ranolazine (Ranexa)	[M+ACN+H]+	C24H33N3O4	Anisoles	5704.61	27974.2	5599.27	4172.13	6057.29	13505.7	25865.1	22380.6	24045	1791.87	2639.67	4671.08
Pos-04103	Positive	6.361	451.098	Rutilantinone	[M+K]+	C22H20O9	Tetracenequinones	10762.3	2492.73	4862.24	3697.64	2055.32	3370.62	31635.4	28786.8	27446.8	128.405	226.944	271.519
Pos-04108	Positive	7.967	451.163	Praeruptorin C	[M+H-H2O]+	C24H28O7	Angular pyranocoumarins	8733.4	6826.53	7389.66	543.663	688.537	656.844	44.4208	32.166	36.451	20622	14717.7	17497.3
Pos-04120	Positive	7.428	452.213	Nakijiquinone R	[M+H]+	C23H33NO6S		6565.07	3170.21	5868.26	2565.41	4156.38	3550.06	114051	86120.5	98719.7	13277.8	10876	11592.4
Pos-04138	Positive	7.565	453.161	Urdamycinone B	[M+H]+	C25H24O8	Angucyclines	1825	1480.61	1440.7	1771.76	2069.04	1496.45	71711.7	85551.1	54956.3	23204.6	20548.1	19850.4
Pos-04140	Positive	8.204	453.165	5-O-Methylvisammioside	[M+H]+	C22H28O10	Furanochromones	435.597	2033.63	543.357	496.336	396.881	382.143	155.037	579.857	251.988	80636.3	76825.4	80122
Pos-04148	Positive	6.131	453.233	Carnosic Acid Diacetate Methyl Ester	[M+H]+	C25H34O6	Diterpenoids	231.746	448.527	628.358	74524.4	114224	60217	28958.9	27640.1	25511.8	139.99	240.407	69.547
Pos-04166	Positive	6.393	455.1	Afzelin	[M+Na]+	C21H20O10	Flavonoid-3-O-glycosides	600.824	427.392	167.849	29126	34155.8	31204	85.3576	160.83	257.534	111.027	125.012	194.351
Pos-04174	Positive	7.026	455.197	Schizandrol A	[M+Na]+	C24H32O7	Hydrolyzable tannins	98145.6	110320	91507.8	5379.6	983.624	42766.8	1392.72	532.043	1145.04	1273.43	2107.89	1285.19
Pos-04175	Positive	7.389	455.197	Mizolastine (Mizollen)	[M+H]+	C24H25FN6O	Benzimidazoles	86720.3	76680.4	79233.3	48954	46067.9	42936.3	10025.2	6022.86	4802.03	35259.2	28996	48558.1
Pos-04185	Positive	11.829	455.209	Kushenol I	[M+H]+	C26H30O7	8-prenylated flavanones	18511.8	18536.4	18667.8	16070.8	13678.1	13928.9	10.4519	7.82416	21.3952	10.6199	12.5012	5.71619
Pos-04203	Positive	3.836	457.167	7-O-Ethylmorroniside	[M+H]+	C19H30O11	O-glycosyl compounds	14286.7	57842.3	54370.2	50305.9	53519.4	41884	455.531	425.982	1087.98	315.702	314.452	272.472
Pos-04214	Positive	6.264	457.216	3-Deoxycaryoptinol	[M+H]+	C24H34O7	Furofurans	53954	54204.8	56899.7	8072.43	4055.73	7320.54	6558.6	3508.7	965.952	31237.1	29046	22608.5
Pos-04221	Positive	8.615	458.188	Minocycline Hydrochloride	[M+ACN+H]+	C23H27N3O7		2586.76	3134.99	973.74	217.223	289.368	182.764	230473	277693	294767	6645.19	6446.75	6360.22
Pos-04260	Positive	6.854	460.217	Lusitanicoside	[M+NH4]+	C21H30O10	Phenolic glycosides	1080.41	3005.83	1891.53	1189.26	966.468	1524.14	131695	121111	106097	81079.4	85904.1	75201.3
Pos-04263	Positive	4.596	460.22	Lunarine	[M+H]+	C25H31N3O4	Macrolactams	8348.23	7062.53	19683.5	365.274	973.33	1980.5	12333.3	38573.1	37583.4	36405.2	35459	31682
Pos-04266	Positive	1.206	460.269	Bullatine B	[M+H-2H2O]+	C24H39NO6	Aconitane-type diterpenoid alkaloids	7217.4	3039.88	15804.7	39420.5	8484.33	28825.8	1655.76	730.255	792.414	715.398	1493.41	1507.17
Pos-04277	Positive	4.211	461.126	Parishin E	[M+K]+	C19H24O13	Phenolic glycosides	203.851	348.724	218.419	308.238	280.218	356.667	27900.6	29307.6	19160.6	165.092	447.157	425.856
Pos-04297	Positive	6.894	462.198	Smenathiazole A	[M+H]+	[C24H33ClN3O2S]+	N-acyl-alpha amino acids and derivatives	74520.4	114697	79370	4264.36	4162.1	4357.54	10143.6	19816	15754.8	7386.65	1994.42	2598.01
Pos-04346	Positive	11.136	465.099	Delphinidin 3-Galactoside	[M]+	C21H21O12	Anthocyanidin-3-O-glycosides	2982.66	827.778	1029.69	23279.2	28845.3	31207.3	1051.29	736.34	929.501	6051.44	17397.8	11321.9
Pos-04348	Positive	7.617	465.103	Delphinidin-3-O-Beta-Glucopyranoside	[M]+	C21H21O12	Anthocyanidin-3-O-glycosides	5294.76	6063.33	3345.14	4332.32	1302.73	2679.44	5303.49	2947.97	3511.18	594322	286794	162116
Pos-04349	Positive	8.378	465.105	Hyperoside	[M+H]+	C21H20O12		7853.63	2148.7	3891.73	2598.18	3302	3310.8	3139.07	2829.74	1324.12	136304	41453.8	23368.8
Pos-04374	Positive	7.456	466.23	Norgenamide D	[M+H]+	C26H31N3O5	Pyrroloindoles	22992.2	1025.04	2448.87	12327.1	11173.3	13037.2	104249	80726.2	87021.3	24537.9	19062.3	4055.64
Pos-04422	Positive	7.991	469.181	Yangambin	[M+H-H2O]+	C24H30O8	Furanoid lignans	44221.7	51074.5	42553	276.686	346.556	872.838	14.8069	23.4725	135.503	11206	34925.3	38136.5
Pos-04458	Positive	7.474	471.198	Limonin	[M+H]+	C26H30O8	Limonoids	14126.9	5422.24	16535.3	64106.2	41098.3	59355.2	51324.3	47126.6	42671.5	39876	3942.67	4389.08
Pos-04477	Positive	8.928	472.317	Terfenadine	[M+H]+	C32H41NO2	Diphenylmethanes	1319.67	853.61	1973.3	11075.9	14199.6	14446.1	137.617	122.578	310.626	333.08	343.301	337.255
Pos-04524	Positive	0.967	474.252	Tonantzitlolone F	[M+H]+	C26H35NO7	Pyridinecarboxylic acids	289.683	85.7132	380.888	47.3278	162.412	96.3666	51711.9	59682.7	45259.5	825.459	923.162	1045.11
Pos-04534	Positive	6.649	475.208	2'-O-Methyl-Kurarinone	[M+H]+	C27H32O6	8-prenylated flavanones	78731.5	83214.6	79775.6	1455.03	3020.64	2268.49	3682.57	4852.72	6330.59	6158.6	2718.52	4896.87
Pos-04536	Positive	7.652	475.219	Sildenafil	[M+H]+	C22H30N6O4S		119581	158917	179332	11670.6	9582.33	17614	620.149	1107.55	1140.28	4644.78	107367	110630
Pos-04565	Positive	6.522	476.243	Sibiromycin Hemiaminal	[M+ACN+H]+	C24H33N3O7	Aminoglycosides	25726	28234.9	26159.7	2844.52	16067.4	2814.57	1018.19	1947.35	4065.08	754.016	4523.5	2249.32
Pos-04569	Positive	6.398	476.256	Fuziline	[M+H]+	C24H39NO7	Aconitane-type diterpenoid alkaloids	20313.2	20915.2	22155	12253.1	10360.1	9643.31	20675.7	23714.2	15398.2	28627.5	25457.2	25836.2
Pos-04573	Positive	7.773	476.279	Ulipristal	[M+H]+	C30H37NO4	Steroid esters	2364.67	2034.81	17042.1	4474.3	1724.77	938.19	371.915	1149.28	1898.62	5261.7	5352.42	5126.47
Pos-04585	Positive	6.88	477.235	Loperamide Hydrochloride	[M+H]+	C29H34Cl2N2O2	Diphenylmethanes	3001.97	5689.95	3829.32	1927.09	838.368	1225.07	4399.4	3327.01	3765.55	35298.8	32074.1	33790.3
Pos-04620	Positive	7.82	479.086	Quercetin 3-O-Glucuronide	[M+H]+	C21H18O13		30728.9	21222.8	20393.7	8521.44	2891.4	913.821	17746.5	8363.15	11387.8	1.32676e+06	673670	379330
Pos-04629	Positive	5.54	479.126	Isorhamnetin-3-O-Beta-D-Glucoside	[M+H]+	C22H22O12	Flavonoid-3-O-glycosides	762.832	594.122	402.407	7887.97	4904.4	1848.69	303219	174462	160684	21871.3	89742.9	96158.8
Pos-04645	Positive	7.679	480.31	LPE 18:1	[M+H]+	C23H46NO7P	Lipids	9902.86	8004.2	12235.8	30879.6	12874	13784.9	6561.21	2731.5	4671.28	13672.7	14785	16913.3
Pos-04655	Positive	6.487	481.111	Rhodiolin	[M+K]+	C25H20O10	Flavonolignans	1555.7	379.252	1777.48	66467.7	73973.1	74142.5	154961	155541	137243	1365.15	3854.2	4287.15
Pos-04661	Positive	7.653	481.134	Mulberroside C	[M+Na]+	C24H26O9	2-arylbenzofuran flavonoids	35002.3	40025.7	31368.4	2799.62	2535.69	1438.85	297.01	237.333	219.499	34764.9	30925.9	29284.1
Pos-04688	Positive	10.8	483.09	Baicalin Methyl Ester	[M+H]+	C22H20O11	Flavonoid-7-O-glucuronides	418.431	66.9267	241.014	27.9113	35.4562	141.781	18773.4	38940	40114.4	984.758	2035.77	685.943
Pos-04738	Positive	4.666	485.254	Gedunol	[M+ACN+H]+	C28H36O7	Limonoids	97150	100398	140483	147751	153600	132206	20349.1	19694.3	19086.1	147877	81426.8	143032
Pos-04765	Positive	7.24	487.184	Rhizocarpic Acid	[M+H]+	C28H23NO6	Phenylalanine and derivatives	25177.7	23011.1	13018	39952	38832.6	38449.2	1.27412e+06	1.2572e+06	1.13993e+06	5388.17	1979.99	3766.97
Pos-04803	Positive	5.47	489.138	6-O-(4-Hydroxybenzoyl)-6-Epiaucubin	[M+Na]+	C22H26O11	Iridoid O-glycosides	290.756	491.97	243.166	1728.07	1377.07	1182.98	717538	280510	317404	384211	350751	366476
Pos-04887	Positive	6.755	492.246	Hypaconine	[M+NH4]+	C24H39NO8	Aconitane-type diterpenoid alkaloids	26883.6	35025	28957.2	223725	178345	182327	12999.6	20604.5	17961.6	21016.9	13662.8	15237.5
Pos-04909	Positive	10.377	494.152	Glibenclamide	[M+NH4]+	C23H28ClN3O5S	Benzenesulfonamides	1665.14	1235.21	1258.87	1128.59	488.381	533.893	9574.85	9037.77	8606.4	5800.42	5220.68	5415.14
Pos-04928	Positive	6.056	494.259	Moroidin	[M+H]+	C47H66N14O10		372.296	812.514	1639.76	13422.9	20785.3	15253.6	175982	177189	184045	2296.8	1710.74	3138.19
Pos-04938	Positive	13.608	495.087	Apiosylskimmin	[M+H]+	C20H24O12	Coumarin glycosides	10748.3	10728.2	9837.46	350.711	280.218	240.363	3924.71	5197.85	4883.64	36238.1	23297.3	14875.4
Pos-04946	Positive	5.382	495.154	Lobodirin	[M+H]+	C23H26O12		236.038	264.185	202.28	152.905	258.487	94.1513	125833	100030	54954.7	56259.6	2543.5	1694.85
Pos-04977	Positive	7.728	496.343	LPC 16:0	[M+H]+	C24H50NO7P	Lipids	106146	59805.5	105207	81967	42589.8	56932.7	59267.8	80436.7	76530.5	312266	325998	361390
Pos-04980	Positive	13.761	497.061	Chicoric Acid	[M+K]+	C22H18O12	Tetracarboxylic acids and derivatives	19088	31917	25422.7	2399.16	2296.65	3472.52	41512.5	41823.6	45315.8	56224.9	31023.1	28842
Pos-04982	Positive	13.748	497.093	3,4-Di-O-Galloylquinic Acid	[M+NH4]+	C21H20O14	Quinic acids and derivatives	50151.6	83496.4	45379.5	12128.1	8925.82	16098.8	32487.3	41875.8	33349.5	52895	73251	78163.2
Pos-04995	Positive	1.336	497.198	Deoxypumiloside	[M+K]+	C26H28N2O8	Carbolines	316.505	361.639	1123.3	5275.23	2646.63	4346.47	1447.59	359.042	672.759	142.886	704.873	895.537
Pos-05029	Positive	5.54	499.231	Dihydrogedunic Acid, Methyl Ester	[M+Na]+	C26H36O8		1150.15	300.583	989.879	9100.29	8277.31	8963.2	149557	143098	119374	104545	70153.6	67565.4
Pos-05057	Positive	9.477	501.194	Rhodamine B	[M+Na]+	C28H31ClN2O3	Xanthenes	82.6133	284.145	207.659	218.436	134.962	282.454	16891.2	65132.6	51453	13290.4	22102	15264.1
Pos-05068	Positive	7.594	501.237	Qingyangshengenin	[M+H]+	C28H36O8	Gluco/mineralocorticoids, progestogins and derivatives	1466.65	326.415	1184.63	595900	514399	491674	60.9697	4063.35	909.691	332085	310861	288052
Pos-05099	Positive	7.013	503.217	Anthothecol	[M+H]+	C28H32O7	Limonoids	952.735	867.699	1333.11	3021.7	5920.04	5304.59	776.057	656.36	522.201	12942.8	9414.33	13352.1
Pos-05124	Positive	6.93	504.273	Glycocholic Acid	[M+Na]+	C26H43NO6	Glycinated bile acids and derivatives	908.746	415.65	961.904	6381.98	6243.73	4821.65	1796.86	1702.19	641.063	29061	23385.8	26340.2
Pos-05129	Positive	1.346	504.295	Andrastin A	[M+H]+	C28H38O7	Steroid esters	2103.96	2415.23	3198.81	12766.4	8496.91	11982.7	2448.37	1604.82	1039.65	7739.04	7434.34	9965.23
Pos-05139	Positive	5.478	505.112	Silydianin	[M+Na]+	C25H22O10	Flavanones	598.678	673.964	960.828	3999.81	2899.4	3305.26	716719	620652	682373	145229	580200	665444
Pos-05144	Positive	14.39	505.178	Raffinose	[M+H]+	C18H32O16	Oligosaccharides	23658.5	30423.5	19162.8	1169.85	909.28	902.745	128396	133849	111577	59145.4	56488.9	53412.1
Pos-05163	Positive	7.352	506.221	Benidipine HCl	[M+Na]+	C28H32ClN3O6		36419.6	32082.6	28831.3	49848.4	46400.7	48492.3	28045.2	64185	60530.9	14898.8	5485.12	23682.2
Pos-05166	Positive	8.053	506.222	Tobramycin	[M+NH4]+	C18H37N5O9	4,6-disubstituted 2-deoxystreptamines	112215	136387	118741	3513.18	9479.39	6497.55	148.94	227.77	71.3172	4580.09	55276.3	55006
Pos-05169	Positive	5.31	506.228	Benidipine	[M+H-H2O]+	C28H31N3O6	NA	39063.2	45282.4	35405.4	705.063	3345.47	5019.93	122405	116730	121381	45241	54578.1	63150.6
Pos-05173	Positive	3.844	506.239	Amprenavir (Agenerase)	[M+NH4]+	C25H35N3O6S	Aminobenzenesulfonamides	328.307	271.229	478.8	2204.99	1070.55	12951.9	1.09395e+06	1.19867e+06	35142	2224.4	459.658	322.965
Pos-05205	Positive	4.113	508.253	Mesaconine	[M+NH4]+	C24H39NO9	Aconitane-type diterpenoid alkaloids	181.32	331.111	243.166	5923.26	11590.8	30778.6	175691	1.68582e+06	1.45459e+06	10426.9	3304.15	8478.07
Pos-05210	Positive	7.414	508.272	Epothilon B	[M+H-H2O]+	C27H41NO6S	Epothilones and analogues	39187.7	41659	41642.7	1258.44	1196.36	2280.68	1346.56	4432.82	5604.74	17477.5	12977.2	15283.2
Pos-05221	Positive	5.695	509.131	Syringetin-3-O-Glucoside	[M+H]+	C23H24O13	Flavonoid-3-O-glycosides	2143.65	3258.28	3531.29	15115.8	15089.5	7410.26	93808.8	84627.8	85953.9	28243.3	31611.6	37359.1
Pos-05226	Positive	7.959	509.159	Scutellarioside II	[M+H]+	C24H28O12		1239.2	3459.06	1744.12	137.129	133.819	223.748	58.3567	13.0403	6.33931	38036.8	42590.5	48118.9
Pos-05252	Positive	6.287	511.121	6'-O-Acetylglycitin	[M+Na]+	C24H24O11	Isoflavonoid O-glycosides	7313.96	5479.77	6492.31	1797.24	1855.16	1381.25	40362.8	40337	35448.6	105.234	532.742	1223.27
Pos-05264	Positive	7.245	511.204	Catharanthine Hemitartrate	[M+H]+	C25H32N2O8	Ibogan-type alkaloids	1445.2	409.78	1839.88	1092.18	202.444	670.136	54810.9	60907.6	55280.4	980.896	983.745	1253.75
Pos-05291	Positive	8.386	513.194	Pumiloside	[2M+H]+	C26H28N2O9	Carbolines	861.538	527.195	385.192	1308.19	513.543	1288.21	27.8719	200.82	118.07	28904.6	34512.8	32198.4
Pos-05297	Positive	6.827	513.2	Jamaicamide C	[M+H]+	C27H39ClN2O4	N-acyl amines	2449.43	2540.87	2876.03	2718.32	2204	1774.47	732.507	407.726	461.185	141943	136201	146442
Pos-05318	Positive	10.385	515.078	Carminic Acid	[M+K]+	C22H20O13		184.539	38.7471	31.2027	67.9579	14.8687	37.6605	14020.4	14369.5	11875.9	103.303	127.896	136.236
Pos-05320	Positive	6.076	515.184	Cilnidipine	[M+K]+	C27H28N2O7	Dihydropyridinecarboxylic acids and derivatives	973.12	265.359	663.864	746.324	1277.57	482.941	14684.1	13783.6	13954.4	260.671	446.195	553.518
Pos-05327	Positive	7.299	515.23	Nomilin	[M+H]+	C28H34O9	Limonoids	204462	283474	249501	17888.7	12855.7	18980.9	2873.41	23960.2	22047.3	1148.88	1031.83	1915.88
Pos-05336	Positive	5.105	515.25	Telmisartan	[M+H]+	C33H30N4O2	Biphenyls and derivatives	8549.94	8991.67	3917.55	2555.7	1331.32	4747.44	64512.9	44849.8	40234	12619.4	13164.7	16709.4
Pos-05340	Positive	6.845	515.257	Lucidenic Acid D	[M+H]+	C29H38O8	Triterpenoids	5885.93	5276.65	5360.41	5551.92	12945	11784.4	3799.28	2343.77	3622.91	101799	193221	123309
Pos-05344	Positive	0.967	515.304	Ganoderic Acid LM2	[M+H]+	C30H42O7	Triterpenoids	85.832	31.7021	60.2535	84.9474	92.6437	23.2609	37667.9	38588.7	48318.2	814.839	1261.66	1576.72
Pos-05374	Positive	9.53	517.171	Harpagoside	[M+Na]+	C24H30O11	Iridoid O-glycosides	227.455	356.943	29.0508	75.2391	189.862	64.2444	5207.68	5935.06	6989.09	20647.1	4453.3	4602.49
Pos-05382	Positive	6.672	517.279	Emetine Hydrochloride	[M+H-H2O]+	C29H41ClN2O4	Emetine alkaloids	51724.5	51487.8	32110.8	46462.6	42555.5	40790.8	74736.6	79940.3	71786.3	1541.82	2255.98	2157.86
Pos-05385	Positive	14.386	518.174	Piperacillin	[M+H]+	C23H27N5O7S	Peptides	86294.4	113615	102626	414774	391204	385205	48947.3	48241.1	43011.4	144394	138503	133325
Pos-05396	Positive	6.124	518.228	Silodosin (Rapaflo)	[M+NH4]+	C25H32F3N3O4	Indolecarboxamides and derivatives	64323.6	66653.2	59402.4	275929	544300	322349	135765	134816	118337	212986	212815	112962
Pos-05399	Positive	6.491	518.258	6-Benzoylheteratisine	[M+NH4]+	C29H37NO6	Benzoic acid esters	2474.11	1679.04	1774.25	68488.2	78591.6	68886.6	1261.2	2402.02	510.314	956.76	2720.44	2040.68
Pos-05408	Positive	7.756	518.329	LPC 18:3	[M+H]+	C26H48NO7P	Lipids	18015.1	14472.6	95756.8	24843.5	11662.8	26566.2	13243.5	24236.6	22371.4	78833.8	80672.8	88037
Pos-05410	Positive	0.885	518.38	Orlistat (Alli, Xenical)	[M+H]+	C29H53NO5	Leucine and derivatives	64.374	214.87	494.939	367.701	166.987	203.81	3228.78	3247.89	3901.05	156.403	250.023	169.58
Pos-05453	Positive	7.696	520.34	LPC 18:2	[M+H]+	C26H50NO7P	Lipids	30869.5	31573	105762	63307.7	22290.5	46468.6	108565	65715.1	102288	334530	298153	358905
Pos-05462	Positive	6.193	521.109	Dendroamide B	[M+K]+	C21H24N6O4S3	Macrolactams	234.965	233.657	634.814	376.196	516.975	307.93	109225	115638	83764.4	14182.4	54334.8	54569.6
Pos-05472	Positive	6.76	521.195	Brusatol	[2M+H]+	C26H32O11	Quassinoids	379.806	1347.93	1321.27	4616.28	2029.01	3099.24	19716.7	16427.3	17089.2	74.3396	241.368	85.7429
Pos-05480	Positive	12.535	522.069	Karakin	[M+K]+	C15H21N3O15	Tricarboxylic acids and derivatives	5603.76	4680.18	6021.05	48.5414	61.7624	64.2444	219.491	2242.93	1465.17	3992.13	22672.3	21770.1
Pos-05490	Positive	14.16	522.206	Melezitose	[M+NH4]+	C18H32O16	Oligosaccharides	536785	751341	676695	590709	525150	515201	53473	67420.8	58484.1	189615	289940	310631
Pos-05494	Positive	1.143	522.272	Aconine	[M+NH4]+	C25H41NO9	Aconitane-type diterpenoid alkaloids	874.413	460.268	3356.98	307050	68488.8	354881	490492	501813	466507	205880	224614	238136
Pos-05500	Positive	7.643	522.357	LPC 18:1	[M+H]+	C26H52NO7P	Lipids	97647.8	57449	162176	117452	44115.5	101566	49622.4	96014.6	103263	311884	291384	312021
Pos-05510	Positive	12.844	523.185	Ticagrelor	[M+H]+	C23H28F2N6O4S	Triazolopyrimidines	70224.5	76375.2	20541.1	55014.4	28021.8	20786.4	25888.6	37633.3	47078.1	47049.2	95695.4	71852.6
Pos-05573	Positive	3.974	527.168	Maltotriose	[M+Na]+	C18H32O16	Oligosaccharides	431.306	201.954	196.9	31845.6	11087.5	41137.5	7226.65	38888.7	52636.1	1364.18	6718.89	7140.48
Pos-05591	Positive	7.237	528.231	Rolitetracycline	[M+NH4]+	C27H33N3O8	Tetracyclines	763.905	1211.73	1377.22	751.178	808.63	664.597	331419	312031	301131	1732.02	1012.59	1501.45
Pos-05615	Positive	3.03	529.281	Deacetyl Ganoderic Acid F	[2M+H]+	C30H40O8	Triterpenoids	76457	51807.2	154878	141644	54941.1	180200	7974.84	8843.04	9467.76	39742.7	45824.4	47387.2
Pos-05642	Positive	6.25	531.215	Gomisin D	[M+H]+	C28H34O10	Hydrolyzable tannins	1172.68	9507.12	789.751	22015.9	37283.9	22374.8	46114	51955.9	43437.7	2777.6	1206.84	607.822
Pos-05662	Positive	0.997	532.254	Harringtonine	[M+NH4]+	C28H37NO9	Cephalotaxus alkaloids	55171.7	37793.6	113796	29169.7	14922.5	47977.3	77096.2	73430.6	54231.2	32191.9	51825.9	38027.9
Pos-05752	Positive	12.216	536.887	Beta-Carotene	[M+H]+	C40H56	Carotenes	661.979	1174.15	2562.93	20.6301		6.64597	81867.5	11911.8	8691.19	15691.4	12273.3	18008.9
Pos-05783	Positive	7.786	538.284	Taurohyocholic Acid	[M+H]+	C26H45NO7S	Trihydroxy bile acids, alcohols and derivatives	7865.43	8680.52	4454.45	8012.97	7038.63	7371.49	54.8727	67.8094	60.2234	48171.1	52107.7	51673.4
Pos-05790	Positive	13.667	539.09	Hinokiflavone	[M+H-H2O]+	C30H18O10	Flavones	54518.3	35070.8	43861.3	330.081	211.594	217.102	1107.04	12678.6	12926.6	4101.23	34020.5	33151.1
Pos-05851	Positive	14.441	543.132	Mometasone Furoate	[M+K]+	C27H30Cl2O6	Gluco/mineralocorticoids, progestogins and derivatives	1814.27	2105.26	2316.53	1049.71	924.149	930.436	9632.34	10591.3	8314	5258.8	5113.93	5117.9
Pos-05860	Positive	6.513	543.293	Cyasterone	[M+Na]+	C29H44O8	Triterpenoids	2315.32	2751.04	2132.54	92081.8	88742.3	63823.5	2923.06	902.386	3730.68	3095.23	4074.42	785.024
Pos-05878	Positive	7.792	545.224	Lanciferine	[M+H]+	C31H32N2O7	Carbazoles	653.396	1020.34	728.422	1020.58	1272.99	241.47	68.8087	26.9499	11.8862	12128	14201.3	17055.2
Pos-05951	Positive	8.886	549.126	Flavone Base + 3O, 1Meo, O-MalonylHex	[2M+H]+	C25H24O14	Flavone O-glycosides	23638.1	49456.5	35417.2	1362.8	1028.23	2241.91	47.0338	67.8094	60.2234	8060.54	11414.5	12272.7
Pos-05982	Positive	6.477	551.155	Tremulacin	[M+K]+	C27H28O11		704.895	1043.82	204.431	41709.2	41902.4	43767.1	297.88	3443.5	3603.1	273.222	184.632	1535.75
Pos-05986	Positive	6.279	551.214	Tracheloside	[M+H]+	C27H34O12	Lignan glycosides	17102	15909.8	14092.9	8367.32	9159.14	7931.97	27449.4	26403.1	24606	18042.3	21007.7	16999
Pos-05987	Positive	6.421	551.218	Fissinolide	[M+H-H2O]+	C29H36O8	Limonoids	19180.2	22196.2	20911.2	9366.06	6912.82	9941.27	50105.8	46640.7	41021.7	29182.6	30245.1	23556.4
Pos-06000	Positive	4.32	552.243	Arctiin	[M+H]+	C27H34O11	Lignan glycosides	1120.11	616.431	225.951	1874.91	1135.74	732.165	165507	155483	134653	1626.78	1193.38	2735.2
Pos-06017	Positive	6.445	553.303	Kukoamine B	[M+H-2H2O]+	C28H42N4O6	Catechols	270.371	496.667	307.723	1.0517e+06	1.04541e+06	1.06755e+06	530.436	708.521	660.873	276.118	270.217	487.782
Pos-06136	Positive	6.63	563.178	Oleuropein	[M+H-2H2O]+	C25H32O13	Terpene glycosides	2049.24	1286.87	1121.15	2954.96	1347.34	542.755	58085.8	45611.4	49193.8	15077.4	17146.8	19392.2
Pos-06178	Positive	1.246	566.275	Coelichelin	[M+H]+	C21H39N7O11	Dipeptides	6867.63	3808.95	15579.8	37090.5	11195	33785.9	4562.28	5627.31	4138.78	7353.83	5414.92	5893.4
Pos-06182	Positive	3.039	566.344	Strychnophylline	[M+H]+	C35H43N5O2	Harmala alkaloids	7024.27	5549.05	19026.1	3911.22	1381.65	3481.38	352.753	174.74	269.421	3399.35	1967.49	4152.81
Pos-06184	Positive	13.524	567.109	Flavonol Base + 6O, O-MalonylHex	[M+H]+	C24H22O16	Flavanol O-glycosides	1862.55	1782.36	2152.99	13261.5	9437.07	12039.2	487.758	556.385	488.919	861.181	1261.66	1641.5
Pos-06189	Positive	6.489	567.218	10-Deacetylbaccatin III	[M+Na]+	C29H36O10	Taxanes and derivatives	792.873	1414.85	1812.98	779.089	402.6	202.702	29809.8	29847.4	27271.7	553.202	1545.34	1625.3
Pos-06199	Positive	1.233	568.254	Homoharringtonine	[M+K]+	C29H39NO9	Cephalotaxus alkaloids	286.464	115.067	182.912	987.817	356.85	775.364	11918.7	14884.2	13799.9	16461.9	16058.2	22868.6
Pos-06222	Positive	8.352	570.218	Darunavir Ethanolate (Prezista)	[M+H-2H2O]+	C29H43N3O8S	Aminobenzenesulfonamides	242.475	179.645	124.811	412.602	457.5	488.479	101.906	66.0707	25.3572	12561.5	13054.1	14163.8
Pos-06239	Positive	3.385	571.199	Bruceantin	[M+Na]+	C28H36O11	Quassinoids	31.1141	18.7865	873.676	1546.04	132.675	4447.26	54581.8	139672	113195	168.954	148.091	71.4524
Pos-06269	Positive	4.393	573.177	Genipin 1-Gentiobioside	[M+Na]+	C23H34O15	Iridoid O-glycosides	125.529	136.202	159.241	82.5203	280.218	148.427	27041.8	38148	34355.9	1543.75	12011.7	149.574
Pos-06356	Positive	7.564	579.171	Rhoifolin	[M+H]+	C27H30O14	Flavonoid-7-O-glycosides	10784.8	6167.83	10312	33277.5	35253.8	29741.8	537863	711288	1.1661e+06	1.40961e+06	1.36808e+06	1.43281e+06
Pos-06357	Positive	8.597	579.172	2-O-Rhamnosylvitexin	[M+H]+	C27H30O14		52589.3	68031.6	67142.8	2095.77	3869.3	2698.27	645957	709282	752320	231182	231728	238428
Pos-06363	Positive	8.825	579.175	Vitexin-2'-O-Rhamnoside	[M+H]+	C27H30O14	Flavonoid 8-C-glycosides	31293.3	98935.3	84251.6	1799.67	1728.2	1267.17	2.71984e+06	1.68731e+06	2.66429e+06	727750	797671	853069
Pos-06394	Positive	7.028	581.186	Naringin	[M+H]+	C27H32O14		3.43678e+06	3.60414e+06	3.25169e+06	6.89832e+06	6.60152e+06	6.29497e+06	766411	3.11644e+06	1.50486e+06	3.43635e+06	3.36641e+06	6.57415e+06
Pos-06451	Positive	0.873	586.443	Ipomoeaxanthin C	[M+H-2H2O]+	C40H58O3	Xanthophylls	525.721	805.469	516.459	616.475	624.487	1632.69	3882.03	3893.82	8176.12	452.796	400.037	646.883
Pos-06506	Positive	1.3	591.185	Euphorbiasteroid	[M+H]+	C32H40O8		23.6038		39.8103	146.838	16.0125	166.149	97148.2	114351	112165	22946.8	23701.2	29418.4
Pos-06536	Positive	6.556	593.198	Pantethine	[M+K]+	C22H42N4O8S2	Beta amino acids and derivatives	1461.29	1191.77	4967.69	1542.4	3197.92	902.745	39835	39836.3	41426.6	13502.8	1354.93	14389.6
Pos-06547	Positive	1.4	593.279	Ganoderic Acid F	[M+Na]+	C32H42O9	Triterpenoids	341.182	207.825	795.131	440.513	77.7749	197.164	39034.5	3908.6	5431.99	390.042	853.925	290.573
Pos-06572	Positive	10.066	595.163	Kaempferol 7-Neohesperidoside	[M+H]+	C27H30O15		21041.7	23292.9	24226.2	41171.6	37038	35438.5	4496.08	3906.86	5097.6	27418.8	20847.1	22810.5
Pos-06576	Positive	8.202	595.168	Cyanidin-3-O-Rutinoside	[M]+	C27H31O15	Anthocyanidin-3-O-glycosides	206664	169645	149443	51992.7	19868.1	29128.2	229.943	1127.55	727.436	84333.9	86285.9	50825.5
Pos-06578	Positive	7.889	595.168	Kaempferol-3-O-Rutinoside	[M+H]+	C27H30O15	Flavonoid-3-O-glycosides	46572.4	39250.8	45225.6	383660	282047	389526	492.984	409.464	1204.47	106721	145325	159464
Pos-06579	Positive	8.946	595.169	Pelargonin	[M]+	C27H31O15	Anthocyanidin-5-O-glycosides	13437	9893.42	45536.6	8213.2	25403.8	8165.69	21153	32956.2	37899.6	15339.1	15874.5	21634.8
Pos-06581	Positive	12.156	595.17	Apigenin 6,8-Digalactoside	[M+H]+	C27H30O15		762288	1.01529e+06	842004	16718.9	896.699	6702.46	214804	284829	301483	587760	587607	599477
Pos-06584	Positive	6.211	595.2	Poncirin	[M+H]+	C28H34O14	Flavonoid-7-O-glycosides	2.60355e+06	2.28613e+06	2.2304e+06	3.36126e+06	2.87066e+06	3.33876e+06	1.32183e+06	1.2521e+06	1.06445e+06	882135	856354	779252
Pos-06585	Positive	6.132	595.202	Isosakuranetin-7-O-Rutinoside	[M+H]+	C28H34O14	Flavonoid-7-O-glycosides	2.39484e+06	2.44177e+06	2.27106e+06	3.28463e+06	2.95087e+06	3.10254e+06	1.47395e+06	1.39993e+06	1.15041e+06	1.3848e+06	1.40423e+06	1.57793e+06
Pos-06588	Positive	9.596	595.373	Destruxin A	[M+H]+	C29H47N5O7	Cyclic depsipeptides	25524.3	18739.5	7552.13	47747.7	28792.7	24193.6	114.971	281.67	740.907	7902.2	7123.74	9961.42
Pos-06591	Positive	7.443	596.254	Netilmicin Sulfate	[M+NH4]+	C21H43N5O11S	Aminocyclitol glycosides	1492.4	1108.4	544.433	432.018	862.387	1629.37	37777.7	30335.1	32083.2	2039.99	2028.07	810.747
Pos-06593	Positive	8.745	596.257	Hydrangenoside C	[M+H]+	C29H38O12		714.551	1149.5	769.308	262.123	608.474	525.032	18975.5	10356.6	23457.8	5016.47	5478.39	7797.84
Pos-06600	Positive	1.371	596.38	Astaxanthin	[M+H]+	C40H52O4	Xanthophylls	10383.5	9650.37	10533.6	683.22	223.031	1076.65	596.632	778.069	1362.95	4531.82	1848.25	3910.83
Pos-06602	Positive	7.901	597.179	Neoeriocitrin	[M+H]+	C27H32O15		130525	40338	96492.7	454421	431868	428845	4047.52	5156.99	21588.5	12768.1	250515	275668
Pos-06628	Positive	9.205	599.175	Jacaglabroside B	[M+H]+	C30H30O13	Saccharolipids	468.857	226.612	103.292	126.208	106.369	108.551	2765.41	14935.4	15427.5	1490.65	2989.7	2195.97
Pos-06629	Positive	10.064	599.196	Phloretin + C-Hex, C-Hex	[M+H]+	C27H34O15	Chalcones	80705.7	100476	84342	18584.1	18464.7	20472.9	36691.6	40899.5	35357.5	44956.1	48400.6	47421.5
Pos-06645	Positive	7.792	601.19	Acetate Gossypol	[M+H-2H2O]+	C32H34O10	Polyols	214.58	280.623	776.84	945.343	92.6437	531.678	81.8736	33.9047	76.8641	3813.52	14500.4	20145.8
Pos-06657	Positive	8.828	602.233	Vatiamide C	[M+NH4]+	C31H46ClNO7		171.664	113.893	218.419	174.749	49.1812	230.394	129392	143566	150928	47569.6	54670.4	933.645
Pos-06718	Positive	8.53	607.278	Cepharanthine	[M+H]+	C37H38N2O6	Lignans, neolignans and related compounds	158.789	254.791	265.761	212.369	168.131	98.5819	208848	223927	186823	60297.1	61409.5	58149.9
Pos-06719	Positive	0.944	607.29	Lappaconitine	[M+Na]+	C32H44N2O8	Lappaconitine-type diterpenoid alkaloids	54.7179	21.1348	2242.29	141.984	42.3187	518.386	17809.2	14426	15182.6	482.725	675.062	1135.62
Pos-06735	Positive	6.464	609.182	Spinosin	[M+H]+	C28H32O15	Flavonoid C-glycosides	7367.6	7837.47	2116.4	15839.1	12672.7	18575.5	27589.7	19291.8	20944.3	618.853	1892.48	2496.07
Pos-06742	Positive	6.824	609.278	Reserpine	[M+H]+	C33H40N2O9	Yohimbine alkaloids	29409.3	31186.7	32997.4	12409.6	37932.4	34765.1	309.203	1890.84	393.037	30085.3	25348.5	28165.6
Pos-06779	Positive	6.805	611.2	Hesperidin	[M+H]+	C28H34O15	Flavonoid-7-O-glycosides	5.91842e+06	6.18701e+06	5.68765e+06	6.8693e+06	7.12094e+06	6.46307e+06	450623	488177	477170	5.28547e+06	4.6869e+06	5.51002e+06
Pos-06791	Positive	6.13	612.339	Pyrroxanthin 5,8-Furanoxide	[M+H]+	C39H48O6	Terpene lactones	597.605	1677.87	672.472	99489.2	81938.2	107826	340.559	123.448	599.857	20513.9	26897.7	25775.3
Pos-06795	Positive	14.097	613.159	Glutathione (Oxidized)	[M+H]+	C20H32N6O12S2	Peptides	56711.3	52164.1	54701.6	68989.4	64628.7	62516.5	22495.2	16698.5	20074.2	107248	47992.9	39192.1
Pos-06797	Positive	9.033	613.177	Safflomin A	[M+H]+	C27H32O16	C-glycosyl compounds	10596	33240.3	28634.4	41777.1	44853.3	73956.4	977.257	1395.31	1062.63	1290.81	2599.28	1078.46
Pos-06821	Positive	13.61	614.991	Debromoaplysiatoxin	[M+K]+	C32H48O10	Macrolides and analogues	12867.3	16663.6	17009.8	7.28121	1.14375	25.4762	2211.46	4737.09	3557.94	2001.38	17382.4	19054.9
Pos-06837	Positive	6.315	616.263	Dicaffeoyl Coumaroyl Spermidine	[M+NH4]+	C34H37N3O8	Coumaric acid and derivatives	178937	189572	158461	15621.8	16305.3	15645.7	53768.3	48801.9	42986.8	76603.6	75445.4	70824.6
Pos-06841	Positive	12.272	617.151	Vicenin II	[M+Na]+	C27H30O15	Flavonoid 8-C-glycosides	502.117	4743.58	2435.96	19567	21906.2	20601.4	269.138	202.559	501.598	440.245	334.646	235.317
Pos-06932	Positive	7.737	625.178	Isorhamnetin-3-O-Rutinoside	[M+H]+	C28H32O16	Flavonoid-3-O-glycosides	398440	418239	374060	670358	743687	599279	367.56	386.861	984.178	344123	384320	374780
Pos-06937	Positive	6.316	625.216	Hesperidin Methyl Chalcone	[M+H]+	C29H36O15	Flavonoid O-glycosides	96873.2	100793	90133.8	49989.1	50785.9	48882.2	15319.1	13809.6	12315.7	35119.2	26444.8	29247.9
Pos-07034	Positive	3.174	634.291	Penitrem A	[M+H]+	C37H44ClNO6	Naphthopyrans	54.7179	64.5784	195.824	243.92	102.937	84.1823	18395.4	2133.39	669.589	426.729	584.669	388.701
Pos-07049	Positive	14.04	637.089	Dihydrocapsaicin	[M+H]+	C18H29NO3	Methoxyphenols	2754.13	4365.5	3316.09	3258.34	3034.37	3172.34	4614.53	5766.4	3530.99	4634.16	5455.31	4222.36
Pos-07057	Positive	5.257	637.29	Thalsimine	[M+H]+	C38H40N2O7	Tannins	989.214	510.757	610.067	189.311	208.162	121.843	141617	138541	125113	372.663	315.414	550.66
Pos-07137	Positive	8.146	645.285	Isotetrandrine	[M+H]+	C38H42N2O6	Lignans, neolignans and related compounds	217.799	912.317	247.47	15771.1	10823.3	16639.3		7.82416	10.3014	31932.2	33973.3	32248.9
Pos-07155	Positive	3.92	647.307	Dauricine	[M+H]+	C38H44N2O6	Benzylisoquinolines	76388.3	71587	68238.2	71348.5	60220.7	71704.5	2584.24	12769	13659.6	48951.2	47375.5	44318.6
Pos-07223	Positive	10.869	653.139	Flavone Base + 3O, 1Meo, O-HexA-HexA	[M+H]+	C28H28O18	Flavone O-glycosides	50.4263	137.376	103.292	149.265	101.794	184.98	188.135	1080.6	297.155	66160.3	18848.9	3825.09
Pos-07244	Positive	6.342	654.294	Mesaconitine	[M+H-H2O]+	C33H45NO11	Aconitane-type diterpenoid alkaloids	8495.22	18346.1	17821	5803.12	4231.87	4744.12	470.338	1101.47	294.778	5544.58	2325.22	4609.16
Pos-07315	Positive	14.027	664.119	Beta-Nicotinamide Adenine Dinucleotide	[M+H]+	C21H27N7O14P2	(5'->5')-dinucleotides	7403.01	9490.68	6169.53	7818.8	7596.78	6805.48	5498.6	5633.39	5118.2	5877.66	4708.13	5256.04
Pos-07340	Positive	7.652	666.333	Crassicauline A	[M+H]+	C35H49NO10	Aconitane-type diterpenoid alkaloids	150.206	617.605	315.255	29166.1	27273.8	28790.4	315.3	1084.95	999.233	16928.2	16047.6	25908.6
Pos-07347	Positive	14.052	667.065	Dictazoline A	[M+H-H2O]+	C28H26Br2N8O2	Carbazoles	3078.15	4729.49	4170.4	14680.1	15106.6	16379	4591.89	3965.11	2409.73	2578.71	3658.99	2675.18
Pos-07368	Positive	7.874	668.294	Aconitine	[M+NH4]+	C34H47NO11	Aconitane-type diterpenoid alkaloids	2.37262e+06	2.88303e+06	2.47687e+06	7.99996e+06	1.57053e+07	7.83244e+06	26.1299	128.664	96.6745	313.771	122.127	426.809
Pos-07381	Positive	0.912	669.311	Garcinolic Acid	[M+K]+	C38H46O9	Pyranoxanthones	13.9477	34.0504	33.3546	61.8903	115.519	237.04	41417.6	52351.4	39349.7	513.619	915.469	1382.37
Pos-07416	Positive	7.996	673.25	Rescinnamine	[M+H]+	C35H42N2O9	Yohimbine alkaloids	2902.19	3814.82	2300.39	39803.9	50938	49274.4	21.7749	26.0805	15.0559	508.792	211.558	1107.04
Pos-07450	Positive	8.3	678.298	Vitamin B12	[M+H]+	C63H88CoN14O14P	Cobalamin derivatives	20949.4	20066.3	16098.4	155.332	1095.71	418.696	175.941	96.4979	42.7903	3580.85	2961.81	3961.32
Pos-07480	Positive	13.093	682.075	Dihydrostreptomycin Sulfate	[M+H]+	C21H43N7O16S	Aminocyclitol glycosides	64.374	163.207		99.5098	100.65	69.7827	85645.9	82204.9	86518.1	948.071	120.203	76.2159
Pos-07501	Positive	0.844	684.203	Oxonitine	[M+H-2H2O]+	C33H43NO12		6900.89	33286.1	12741.5	24781.6	12394.8	16263.8	5046.55	5138.73	7928.89	6450.17	6380.4	6788.93
Pos-07504	Positive	8.292	684.217	Acarbose	[M+NH4]+	C25H43NO18	Aminocyclitol glycosides	329.38	808.992	616.522	711.131	718.274	301.284	19280.4	22277.1	25201.1	44756.3	49164.2	43474.5
Pos-07549	Positive	12.66	688.319	Desferrichrome	[M+NH4]+	C27H45N9O12		446.326	116.241	172.153	3037.48	2837.64	2135.57	14043.9	11412.8	8951.9	31464	22693.4	19561.8
Pos-07559	Positive	14.384	689.208	2-Acetylacteoside	[M+Na]+	C31H38O16	Coumaric acids and derivatives	7095.09	6415.57	7362.76	1033.93	695.399	225.963	17384.2	19623.9	15103.4	10839.1	10091.3	11631.5
Pos-07591	Positive	7.984	694.401	Monensin Sodium Salt	[M+H]+	C36H61NaO11	Ketals	712.405	210.173	24657.7	990.244	393.45	1433.31	54.0017	26.9499	89.5427	1687.61	157.707	1043.21
Pos-07683	Positive	14.383	705.183	Tenuifoliside A	[M+Na]+	C31H38O17	Coumaric acids and derivatives	7531.76	10413.6	7854.47	1098.25	1355.34	543.862	17953.8	19062.3	18746.9	13164.9	12213.6	11319
Pos-07715	Positive	8.525	709.205	Rehmannioside D	[M+H]+	C27H42O20	Iridoid O-glycosides	620.136	223.089	215.191	137.129	42.3187	22.1532	7453.11	5154.38	5455.77	3607.88	2942.58	2878.1
Pos-07716	Positive	7.055	709.236	Specnuezhenide	[M+Na]+	C31H42O17	Saccharolipids	144.841	366.336	1379.37	4190.33	2876.53	2645.1	7868.57	9555.03	8577.88	10283	9500.88	7432
Pos-07719	Positive	8.018	709.314	Acetyl Isogambogic Acid	[M+H]+	C40H46O9	Pyranoxanthones	1305.72	1568.67	1330.96	12007.9	14020.1	25764.2	14.8069	5.2161	7.13172	376.525	381.766	137.189
Pos-07822	Positive	13.962	719.169	Salvianolic Acid B	[M+H]+	C36H30O16	2-arylbenzofuran flavonoids	36796.2	41768.2	17478.9	74990.4	63682.8	59871.4	12607.7	14086.1	14532.9	10127.6	30685.5	29410.8
Pos-07879	Positive	6.169	725.23	3-Feruloyl-1-Sinapoyl Sucrose	[M+H]+	C33H40O18	Coumaric acids and derivatives	46081	59486.1	32708	113549	176146	214538	3218.33	2573.28	2420.03	65304	64034.8	69795.7
Pos-07983	Positive	8.062	733.258	Liensinine Diperchlorate	[M+K]+	C37H43ClN2O10	Benzylisoquinolines	261.788	644.61	619.75	169.895	231.037	499.556	56.6147	22.6031	13.471	3930.34	18494	31889.7
Pos-07995	Positive	13.976	735.153	Haploside C	[M+H-2H2O]+	C31H36O18	Flavonoid-7-O-glycosides	65823.5	52733.6	46032.6	71911.6	86260.4	85386.4	20030.3	17334.9	20121.8	83250.7	42591.4	45428.5
Pos-08003	Positive	8.426	736.304	Euphodendroidin P	[M+H]+	C39H45NO13	Jatrophane and cyclojatrophane diterpenoids	34517.3	61946	37792.9	103.15	138.394	77.5364	1035.61	98.2366	35.6586	43.4452	917.393	382.985
Pos-08074	Positive	11.424	741.228	Kaempferol-3-O-Robinoside-7-O-Rhamnoside	[M+H]+	C33H40O19	Flavonoid-7-O-glycosides	4715.39	6608.14	4505.02	52535.1	55665.1	61244.9	22895	19873.4	21483.1	47969.3	42463.5	33481.6
Pos-08130	Positive	6.504	748.478	Clarithromycin (Biaxin, Klacid)	[M+H]+	C38H69NO13	Aminoglycosides	41.8431		33.3546	44.9008	141.825		14677.1	20554.1	22396.8	1824.7	2784.87	1865.38
Pos-08165	Positive	10.858	752.225	Paromomycin Sulfate	[M+H]+	C23H47N5O18S	4,5-disubstituted 2-deoxystreptamines	238.184	718.582	329.242	315.519	468.937	120.735	22.6459	186.91	255.95	9102.26	32279.9	27141.4
Pos-08195	Positive	6.619	754.355	Microcolin B	[M+H]+	C39H65N5O8	Hybrid peptides	395.9	449.701	191.52	23483.1	17749.8	20495.1	803.929	355.564	914.445	646.851	855.848	727.862
Pos-08204	Positive	9.003	755.202	Flavonol Base + 3O, O-Hex, O-Hex+C6H9O4	[M+H]+	C33H38O20	Flavonol O-glycosides	19.3122	312.325	38.7344	160.187	96.0749	54.2755	75578	89807.4	81017.2	15032	18554.6	16718.9
Pos-08278	Positive	5.757	761.281	Kuwanon H	[M+NH4]+	C45H44O11	8-prenylated flavones	490.315	1120.14	464.813	696.569	2301.22	511.74	21021.5	19938.6	12967.8	25837.4	27086.2	28421.9
Pos-08310	Positive	10.683	765.229	Troxerutin	[M+Na]+	C33H42O19	Flavonoid-3-O-glycosides	8230.21	7720.06	7741.5	12197.2	40420.1	14975.6	1569.53	1910.83	1842.36	9945.09	12738.7	11813.5
Pos-08365	Positive	9.924	771.238	Xanthorhamnin	[M+H]+	C34H42O20		58253.1	62627	60565.5	171367	195684	197337	32010.8	27629.7	21466.5	64554.8	68657.3	66826.1
Pos-08368	Positive	5.98	771.268	Poliumoside	[M+H]+	C35H46O19	Oligosaccharides	205.997	371.032	511.079	206.301	225.319	330.083	413544	409948	359887	24591	64475.2	64745.4
Pos-08502	Positive	6.536	786.354	Rifaximin	[M+H]+	C43H51N3O11	Macrolactams	391.608	623.475	402.407	514.539	447.206	691.181	580.083	25253.8	24346.1	177069	186577	190698
Pos-08512	Positive	11.173	787.23	Isorhamnetin 3-Sophoroside-7-Rhamnoside	[M+H]+	C34H42O21	Flavonoid-7-O-glycosides	7935.17	9053.9	7459.6	120259	109048	116282	5259.07	139.965	128.371	10677.9	9753.79	20925.1
Pos-08534	Positive	9.492	789.315	Terracinolide J	[M+H]+	C38H54O16	Delta valerolactones	93.3423	100.977	79.6207	40.0466	102.937	93.0436	8837.12	3217.47	1330.46	258.74	185.594	342.019
Pos-08535	Positive	9.496	789.365	Tunicamycin I -CH2 Putative	[M+H]+	C35H56N4O16		55.7908	21.1348	21.5191	66.7444	117.806	53.1678	37406.6	32616.3	20004.5	1959.86	4405.22	3087.7
Pos-08703	Positive	1.376	813.489	Saikosaponin B4	[M+H]+	C43H72O14	Triterpene saponins	325.089	19.9606	324.938	455.075	50.325	83.0747	6624.79	15417.9	39142.9	62.7542	1705.93	6404.04
Pos-08759	Positive	1.4	822.541	Scytophycin E	[M+H]+	C45H75NO12	Diterpene lactones	148.06	77.4941	353.989	254.842	156.694	171.688	10864.8	17597.4	11887	193.09	612.557	1188.02
Pos-08797	Positive	8.442	828.257	Euonymine	[M+NH4]+	C38H47NO18	Alkaloids and derivatives	242.475	470.836	423.926	542.45	125.812	201.595	641.924	452.932	718.719	26124.1	29357.5	28102.7
Pos-08839	Positive	8.152	832.366	Cephalomannine	[M+H]+	C45H53NO14	Taxanes and derivatives	1599.69	857.132	1186.78	74586.3	73667.7	72652.7	2444.01	3123.58	7409.07	44271.6	38280.5	37618.3
Pos-08849	Positive	3.771	834.394	Aurilide B	[M+H]+	C44H75N5O10	Cyclic depsipeptides	12.8748	7.04492	34.4306	4.85414	12.5812	36.5529	10753.3	8649.17	90.3351	29.9289	5.76976	56.2092
Pos-08850	Positive	1.401	834.613	Cholic Acid	[M+H]+	C24H40O5		10159.3	12257	11296.5	13454.5	9532	14540.3	15392.2	18982.3	18471.2	12465.9	11730.9	12029.7
Pos-08922	Positive	6.93	848.285	Euojaponine D	[M+H]+	C41H47NO17	Terpene lactones	59675.8	31172.6	68980.6	2532.65	34286.2	29915.7	1421.46	735.471	879.579	17702.5	22629	35266.1
Pos-08927	Positive	6.753	848.416	Pimecrolimus	[M+H]+	C43H68ClNO11	Macrolide lactams	115.873	355.768	115.127	1526.63	897.843	464.11	7939.12	5403.02	5020.73	474.036	138.474	298.195
Pos-08978	Positive	7.279	858.355	Cabazitaxel (Jevtana)	[M+H-2H2O]+	C45H57NO14	Taxanes and derivatives	229.601	373.381	404.559	275.472	1144.89	402.081	15961	15258.8	16811.1	483.69	1035.67	369.647
Pos-09077	Positive	4.95	874.332	Lyciumin A	[M+H]+	C42H51N9O12		251.059	193.735	733.801	1197.76	228.75	1216.21	27926.7	25997.9	26633.8	6083.3	6044.79	7054.74
Pos-09099	Positive	4.327	876.329	Paclitaxel	[M+H]+	C47H51NO14	Taxanes and derivatives	78.3217	216.044	140.95	10176.7	2930.28	11353.5	722.926	3386.99	1556.3	25578.6	18784.4	20833.6
Pos-09130	Positive	10.816	883.262	Bacillibactin	[M+H]+	C39H42N6O18	Cyclic depsipeptides	178.101	192.561	170.001	24.2707	35.4562	79.7517	388.464	335.569	153.728	24667.2	7770.91	5802.89
Pos-09153	Positive	10.87	889.256	Camelliquercetiside C	[2M+H]+	C41H44O22	Flavonoid-3-O-glycosides	1008.53	2136.96	994.183	1027.86	197.869	1237.26	32.2268	214.73	231.385	3185.98	16012.1	7789.27
Pos-09266	Positive	9.55	908.509	8-Deoxy-Amphotericin B	[M+H]+	C47H73NO16	Aminoglycosides	817.55	3120.9	2.15191	356.779	147.544	254.762	78404.4	96018.9	89350.2	29053.3	59326.6	55916.8
Pos-09296	Positive	6.533	916.382	Tylosin Tartrate	[2M+H]+	C46H77NO17	Aminoglycosides	220230	205395	196936	23282.9	21709.5	23118	33132.7	29487.5	27119.6	1513.82	426.001	564.95
Pos-09346	Positive	5.687	924.517	Amphotericin B	[M+H]+	C47H73NO17	Aminoglycosides	7487.77	10383	12551	30417.2	22688.5	37050.2	740.346	778.938	745.661	14995.4	12704.1	13161.5
Pos-09354	Positive	5.902	927.49	Araloside A	[M+H]+	C47H74O18	Triterpene saponins	37632	30528	28799	109.218	105.225	230.394	890.158	1774.35	4099.16	13585.8	12489.6	12103.1
Pos-09355	Positive	5.907	927.53	Saikosaponin C	[M+NH4]+	C48H78O17	Triterpene saponins	132330	105910	107198	54.609	70.9124	143.996	4570.11	3958.15	2893.1	39408.7	41925	39239.8
Pos-09394	Positive	6.597	933.548	Notoginsenoside R1	[2M+H]+	C47H80O18	Triterpene saponins	138.404	58.7077	31.2027	7937.73	7593.35	6133.13	60.0987	21.7338	22.1876	220.122	48.0814	49.5403
Pos-09438	Positive	10.805	943.436	Keramamide A	[M+H]+	C49H63ClN8O9		52.5721	2.34831	44.1142	59.4632	114.375	77.5364	60.0987	98.2366	34.0738	6173.08	7633.4	11638.2
Pos-09530	Positive	3.407	961.347	Vincristine Sulfate	[M+H]+	C46H58N4O14S	Vinca alkaloids	14880	10769.3	15164.5	864.036	261.918	324.545	127.165	65.2013	140.257	2656.92	3860.93	4403.37
Pos-09608	Positive	5.476	978.321	Myristoyl CoA	[M+H]+	C35H62N7O17P3S	Long-chain fatty acyl CoAs	313.287	146.769	252.849	129.848	3.43125	148.427	23074.4	29465.8	15952.9	10547.5	10316.3	10898.9
Pos-09707	Positive	7.349	1000.41	Desferrichrome A	[M+H]+	C41H61N9O20	Oligopeptides	11147.4	12961.5	10845.6	2550.85	2550.56	787.548	1430.17	716.345	447.714	994.413	441.387	572.572
Pos-10231	Positive	8.328	1145.26	Xanthoquinodin B2	[M+H]+	C31H24O11	Xanthenes	473.149	214.87	398.103		117.806	124.058	44.4208	237.333	274.175	23019.2	13326.2	6546.95
Pos-10235	Positive	6.246	1146.4	Hoshinoamide A	[M+H]+	C61H95N9O12	Oligopeptides	358.349	261.836	158.165	1677.1	360.281	149.534	29100	29478.8	25001.4	12362.6	12159.8	12388.9
Neg-00001	Negative	5.965	60.0167					18988.5	8632.25	24958.4	11989.1	7854.68	6361.69	5067.24	2926.63	3297.59	22452.6	5769.76	924.322
Neg-00002	Negative	9.728	60.0181					4125.29	3968.84	8333.8	15541.6	16786.9	4815.29	7013.23	9579.3	6790.51	7378.25	7264.67	3417.58
Neg-00003	Negative	16.982	60.9922					146.758	9889.69	9170.01	12608.6	15863.1	13709.1	12248.1	6127.89	8661.59	12278.2	8606.68	3442.59
Neg-00004	Negative	17.909	60.9924					11165.4	2637.32	2170.8	6378.24	4835.14	27919.8	15293.5	4675.9	11336.1	1596.87	2597.58	11263.2
Neg-00005	Negative	0.575	60.9925					14589	3217.67	5453.74	20082.7	4100.47	6146.24	12398.9	27722.8	11364.4	12600.8	4526.53	9234.88
Neg-00006	Negative	0.298	60.9927					2099.6	8754.7	12265.2	11283.8	13490.6	6286.4	9192.39	11750.9	4106.3	1701.6	4049.75	2768.34
Neg-00007	Negative	17.29	60.9927					7241.48	17700.8	17433.5	7553	15299.3	15981.8	16836.8	3145.06	16789.3	5895.37	14555.9	18772.6
Neg-00008	Negative	17.558	60.9927					27813.3	13690.8	13011.1	13096.2	21148.2	4992.51	7437.45	13404.1	7075.11	2994.49	7682.57	7836.36
Neg-00009	Negative	17.783	60.9927					17389.2	4973.14	12046.9	15901.6	5543.61	5732.7	20850.5	5322.13	5515.14	8987.17	1354.35	8217.02
Neg-00010	Negative	3.129	60.9934					938.394	2264.82	1039.76	10795.2	4177.93	14310.3	1693.14	5099.17	600.125	5207.68	14042.1	3225.87
Neg-00011	Negative	0.766	60.9934					7085.09	3610.75	4844.16	2287.45	5377.32	2116.32	14978.8	24188.9	15128.6	1586.68	12727.7	4798.51
Neg-00012	Negative	0.046	60.9937					6685.52	4294	4224.08	3647.29	36863.3	4995.99	4277.8	12970	9568.41	6786.02	5056.49	4678.11
Neg-00013	Negative	7.005	61.1816					604.171	608.137	875.033	1566.35	210.719	774.94	12724.8	13999.6	14827.2	1250.25	3669.85	1795.85
Neg-00014	Negative	7.004	61.2124					1160.14	648.268	253.907	390.458	1362.27	2030.6	16723.5	16934.4	17334.7	5399.53	2224.33	4017.74
Neg-00015	Negative	6.994	61.3001					175.681	1100	1512.95	1304.54	972.723	383.416	18858.6	20753.8	18789.5	3992.65	4818.11	482.537
Neg-00016	Negative	6.982	61.3451					387.784	480.541	188.856	177.173	613.932	1073.8	14841.2	13997.8	14639	3001.9	551.807	471.423
Neg-00017	Negative	6.996	61.3991					563.465	589.615	1294.71	1217.64	1229	1490.8	8249.37	9779.6	11086.8	2136.27	695.22	1673.6
Neg-00018	Negative	6.796	61.7983					3228.67	3113.74	3418.3	4817.53	780.229	561.803	341.812	140.485	83.0806	5959.32	5815.35	4402.11
Neg-00019	Negative	2.865	61.7996					33992.1	30014.8	24461.1	27070.3	31929	28523.4	21481.7	32326.2	21726.5	6629.39	23723	22641.3
Neg-00020	Negative	1.444	61.8					27123.4	30491.2	28025.2	22025.9	29316.1	33410.5	20917.9	24207.9	24159.7	17778.8	25595.9	20415.7
Neg-00021	Negative	6.864	61.8163					3222.25	3066.41	3996.4	4875.09	4868.17	4887.1	337.129	616.323	289.014	461.546	7172.55	6792.56
Neg-00022	Negative	6.796	61.916					3546.83	2951.16	569.716	3396.76	5142.68	2185.82	196.659	78.8531	159.974	4736.87	3835.11	4760.54
Neg-00023	Negative	5.364	61.9873					13462.1	14284.5	3178.03	254552	334408	295685	39240.9	101626	37199.8	270064	152008	175830
Neg-00024	Negative	5.791	61.9874					224768	193007	180769	117443	113641	247640	83276.6	118292	194152	5471.82	8850.76	17351.9
Neg-00025	Negative	5.189	61.9877					154518	33437.2	34483	11798.4	5651.82	4752.73	357250	206060	273799	235804	145230	118647
Neg-00026	Negative	3.102	61.9877					510487	508186	1.26678e+06	681840	1.04845e+06	491098	663958	1.14763e+06	2.1029e+06	517064	538232	640048
Neg-00027	Negative	0.067	61.9879					164234	350022	123945	212805	259282	90420.1	146256	177710	143622	235717	165613	112702
Neg-00028	Negative	0.599	61.988					262433	76473	53656.1	92943.8	57707.3	56825.5	197089	192306	140286	130846	30000.8	97259.4
Neg-00029	Negative	5.907	61.9881					47309.6	66092.5	93975.8	113205	226255	247656	12936.4	9099.83	23603.7	66773.1	6285.48	14246.4
Neg-00030	Negative	17.255	61.9882					529329	217234	134986	181110	212204	226104	66939.8	154317	94053.4	63934.3	135682	157401
Neg-00031	Negative	5.009	61.9882					135762	295225	326202	125347	138972	155914	58854.3	47409.8	128913	123780	272319	279532
Neg-00032	Negative	17.563	61.9882					102101	203556	124984	146158	190072	176464	113184	49516.1	76237	109128	117074	124785
Neg-00033	Negative	2.864	61.9882					2.28832e+06	2.34138e+06	2.15462e+06	2.30853e+06	1.63366e+06	2.2681e+06	1.97782e+06	2.28852e+06	1.84937e+06	791137	1.92801e+06	1.86936e+06
Neg-00034	Negative	17.927	61.9883					192484	181685	152401	252607	87041.7	196724	298886	105302	142387	115873	132249	233649
Neg-00035	Negative	16.968	61.9883					1.00603e+06	263057	231979	527675	461326	564641	104168	387244	341908	193941	785175	413039
Neg-00036	Negative	1.447	61.9884					2.63208e+06	2.24169e+06	2.61072e+06	1.75605e+06	2.45384e+06	2.38995e+06	1.98152e+06	1.77739e+06	2.1429e+06	1.89259e+06	2.23354e+06	1.60807e+06
Neg-00037	Negative	3.249	61.9884					1.72968e+06	1.51765e+06	559550	1.35478e+06	674794	1.51675e+06	1.03351e+06	1.04246e+06	324522	676533	668420	475306
Neg-00038	Negative	2.105	61.9884					118742	66858	28152.1	48931.4	138094	54984.8	43721	97507.8	148743	55102.8	93246.9	64432.1
Neg-00039	Negative	0.281	61.9885					151562	169292	191898	131740	52457.6	43884.3	92427.7	43239.6	83921.1	60543.2	75799.9	57547.8
Neg-00040	Negative	4.525	61.9885					173663	268030	187895	474550	312912	542448	111971	142094	133819	180882	188602	59533.6
Neg-00041	Negative	4.8	61.9885					343482	98677.7	195488	33428.2	73211.7	28300.9	165372	152583	117229	235413	152049	136113
Neg-00042	Negative	17.777	61.9885					168501	129060	186016	224821	177631	133631	104976	109412	83439.4	243263	112206	201747
Neg-00043	Negative	16.851	61.9885					117876	316223	392958	409176	389217	568250	164207	387406	341846	306495	79475.5	413413
Neg-00044	Negative	5.527	61.9886					156954	81788.8	153538	253174	335932	326838	44974.9	88887.4	48830.2	26760.4	212160	114282
Neg-00045	Negative	6.789	61.9893					14077	15277.5	20824.5	4500.43	2399.92	5985.22	14093.9	24001.3	10842	19119.9	16491.5	14145.5
Neg-00046	Negative	17.106	61.9897					447733	280276	504739	437813	294633	475970	280393	116644	207840	472182	342255	626100
Neg-00047	Negative	2.866	63.9918					21296	23838.8	19659.9	25234.2	22897.7	29951.6	20726	23453.8	17618.4	7808.28	19961	18996.8
Neg-00048	Negative	1.448	63.9928					28727.1	25734.2	24865	20137.9	24377.3	26638.7	11775.2	16151.3	18089.5	17704.6	18565.8	18057.6
Neg-00049	Negative	6.99	65.7529					700.582	754.255		384.816	345.123	2284.28	10991.4	8996.51	3342.67	2334.61	3433.36	3367.57
Neg-00050	Negative	6.978	65.7879					175.681	925.068	169.97	837.341	2688.09	741.348	16666.4	13753.1	12077.6	326.233	4629.1	994.711
Neg-00051	Negative	7.024	65.8067					170.325	421.889	377.712	183.944	792.758	566.436	5596.35	14857	12395.8	6176.19	3871.2	5358.84
Neg-00052	Negative	7.068	65.8346					170.325	161.552	542.437	455.911	689.107	780.732	19045	21366.5	22723.4	7212.35	5657.69	6870.36
Neg-00053	Negative	7.021	65.8772					588.103	1159.68	1484.62	558.604	1439.72	884.984	34751.5	27212.5	29078.2	10686.9	9945.83	8733.82
Neg-00054	Negative	7.027	65.9074					151.043	587.557	406.041	573.274	1099.15	1068	29651.5	29344.2	26615.8	10362.5	8779.53	6945.38
Neg-00055	Negative	6.987	65.9448					806.633	748.081	371.417	811.386	1259.76	1431.73	28472.4	26956	27429.8	11745.3	8782.38	654.805
Neg-00056	Negative	7.021	65.9934					1164.42	768.661	422.828	1235.7	818.956	579.178	23744.2	23835.4	24632.5	8107.64	8417.68	6765.7
Neg-00057	Negative	7.059	66.019					352.433	432.179	1484.62	635.341	1395.3	192.287	20397.3	22649	20816.1	5698.89	6226.59	8223.5
Neg-00058	Negative	7.021	66.0961					798.063	350.888	641.062	988.559	1490.98	638.254	14074.2	7375.03	11442.1	2924.05	4992.86	3636.16
Neg-00059	Negative	6.966	66.1104					1245.84	1151.45	376.663	1111.57	1414.66	1185	10942.7	5761.72	5209.33	346.623	138.664	152.819
Neg-00060	Negative	6.994	66.133					1162.28	168.755	893.919	668.068	178.826	469.134	10790	6191.33	10172.1	1990.76	1245.13	1053.99
Neg-00061	Negative	13.986	67.0203					6097.42	7015.7	12128.8	7724.53	11312.8	10168	6135.75	8348.46	6501.5	6697.05	6961.7	6919.45
Neg-00062	Negative	6.852	68.6359					388.855	756.313	593.847	5824.15	4125.53	6154.34	178.866	579.163	144.949	113.069	128.217	114.846
Neg-00063	Negative	6.852	68.7383					606.314	167.726	465.845	7504.48	5122.17	6812.29	104.885	556.504	162.626	149.215	138.664	150.966
Neg-00064	Negative	2.775	68.9958					8743.34	6041.24	6498.75	3183.48	2524.07	3029.1	13452.4	16261	13936.3	5799.91	8474.66	5765.44
Neg-00065	Negative	1.412	68.9959					87716.2	94393	84366.2	56376.1	61331.7	76904.4	33789.7	31720.7	39175.1	48493.8	60106.2	51403.6
Neg-00066	Negative	13.748	71.0122					15979.5	15359.8	14143.2	51242.6	45399.1	51663.8	7576.98	5798.88	9313.86	1025.97	6885.72	1729.17
Neg-00067	Negative	7.621	71.0127					7031.52	14033.5	8740.89	8112.73	8830.82	7849.02	78462.2	228179	189459	9891.73	10118.7	4189.09
Neg-00068	Negative	3.479	71.0129					2867.67	2361.55	7022.3	4638.1	3422.76	6657.07	16447.2	10557.3	18712.6	6074.24	2263.27	2018.13
Neg-00069	Negative	9.642	71.0131					82385.8	41956.3	40567.3	13618.6	13867.6	13784.4	34510.8	18430.8	36801.2	62319.8	45062.1	17328.7
Neg-00070	Negative	8.385	71.0131					102834	79185.4	64376.8	156684	66477.8	72781.8	3729.96	1111.19	1322.22	111556	376352	362043
Neg-00071	Negative	10.119	71.0133					30608.1	107691	43426.4	22806.8	59833.9	43037.6	66292.7	55677.6	57200.1	21342.3	57638.7	82079.4
Neg-00072	Negative	10.417	71.0135					44729	71212.7	73301.3	76756.7	89232	100721	4515.66	15011.1	16738.1	59976	42680.1	28796.6
Neg-00073	Negative	13.596	71.0135					113226	105438	107419	64729.2	84404.8	77741.9	31063.7	26113.1	22696.9	62671.1	52984	50680.3
Neg-00074	Negative	7.903	71.0139					20614.7	17307.7	18470.1	15956.9	16016.9	7968.33	144689	314600	263213	31971.8	28940	55325.9
Neg-00075	Negative	7.729	71.0144					6823.71	7697.92	17927.7	14348.8	11914.2	7391.47	366546	169832	140448	7751.75	17883.9	7324.19
Neg-00076	Negative	8.19	71.0146					93172	72896.2	229817	36381.5	99680.2	101465	22839.6	5208.84	2280.3	133557	43184.4	45792.8
Neg-00077	Negative	5.848	71.0157					36558.8	33755.2	19310.5	19518.4	15404.1	18715.6	21718.6	41702.4	29354	30142.3	7753.8	13805.6
Neg-00078	Negative	13.604	72.9939					18817.1	13958.3	24854.5	16535.8	11497.3	16155.6	7585.41	5778.94	5226.12	14273.6	10847.1	10793.6
Neg-00079	Negative	12.808	73.183					3257.6	920.952	1295.76	845.241	774.534	1117.81	1914.15	3053.52	978.406	8065.01	3501.75	2426.58
Neg-00080	Negative	7.059	73.8631					346.006	214.031	119.609	539.419	435.106	2081.57	3795.51	5930.3	4388.24	5748.01	2057.17	4268.74
Neg-00081	Negative	6.984	73.9315					760.57	767.632	377.712	406.257	435.106	390.366	19529.1	19599.1	21997.8	7973.25	397.947	8039.19
Neg-00082	Negative	7.044	73.9982					338.507	195.509	559.224	608.257	767.7	2108.21	19608.7	11222.5	24749.2	11341.2	9811.92	9421.05
Neg-00083	Negative	13.564	74.0245					2949.08	3422.44	7074.76	22916.3	8431.03	35899.8	3645.68	4364.11	1319.57	2687.72	5811.55	5186.58
Neg-00084	Negative	6.99	74.0435					473.482	187.277	576.011	203.129	793.897	240.938	22900.4	25704.3	23840.6	9521.93	323.866	715.007
Neg-00085	Negative	7.055	74.1067					366.359	179.045	180.462	1564.09	391.823	553.694	7687.48	19726.9	9889.24	9539.54	7587.59	7201.01
Neg-00086	Negative	6.963	74.1129					561.322	803.646	182.561	758.347	217.553	539.794	17679.6	17611.4	6979.65	261.357	7372.95	8242.95
Neg-00087	Negative	7.005	74.1452					394.211	613.282	536.141	804.615	838.319	208.504	13471.1	14500.8	15300.1	189.067	7204.84	4233.54
Neg-00088	Negative	6.987	74.1895					193.892	578.296	564.47	203.129	741.502	1406.24	9764.57	6080.75	8397.32	481.936	152.91	3700.07
Neg-00089	Negative	7.029	74.2095					347.077	561.832	218.234	203.129	1464.78	417.008	9411.53	6712.49	9869.79	5680.35	5142.92	3015.62
Neg-00090	Negative	6.862	75.7071					745.573	379.7	423.877	14444.7	15582.9	15630.9	1520.83	1426.61	313.762	146.434	508.119	500.134
Neg-00091	Negative	6.84	75.7663					723.077	510.382	477.386	21258.5	19751.8	25013.5	757.604	1007.87	106.06	290.088	682.874	494.577
Neg-00092	Negative	6.829	75.8066						163.61	407.09	14257.4	14995.2	14127.3	102.075	207.556	100.757	146.434	682.874	348.242
Neg-00093	Negative	6.85	75.8608					515.259	457.904	202.496	20025.1	24353.4	20793.6	94.5835	443.209	91.9189	266.918	513.817	327.866
Neg-00094	Negative	6.841	75.959					437.06	187.277	601.192	16476	18993.2	19257.7	143.28	641.701	835.225	125.118	384.651	314.899
Neg-00095	Negative	6.841	76.0229						217.118	560.273	13396.3	14774.2	13243.5	134.852	900.92	159.09	288.235	160.509	333.423
Neg-00096	Negative	6.848	76.0994					194.963	421.889	347.285	6965.06	6605.18	7500.35	511.313		69.823	329.94	170.956	146.336
Neg-00097	Negative	6.852	76.1266					381.356	217.118	388.204	7629.74	5796.47	7908.1	331.51	146.83	88.3836	306.771	338.113	320.456
Neg-00098	Negative	16.798	76.9693					133786	122309	86907.4	101918	148130	174271	93693.8	70957.8	155960	65587.7	97726.9	120504
Neg-00099	Negative	3.052	78.9187					370218	357757	453911	496330	687463	434653	1474	1675.86	1560.85	41629	122519	98453.3
Neg-00100	Negative	3.245	78.9187					836901	684484	543096	383122	150167	366006	270.64	138.673	1212.62	185071	339380	394347
Neg-00101	Negative	3.549	78.9187					323578	147091	243483	82875.4	96876	110842	192413	368075	145889	78215.4	61169.9	66629
Neg-00102	Negative	3.623	78.9188					317378	144429	78302.9	82875.4	53475.9	54076.7	171842	368145	219780	175955	167519	210387
Neg-00103	Negative	16.034	78.9585					221131	126522	179628	191677	195655	98439.4	71328.1	98470.3	131046	232824	257743	175270
Neg-00104	Negative	14.183	78.9588					673418	585048	633041	614943	811874	800770	444158	172644	153513	897693	930078	884482
Neg-00105	Negative	13.85	79.9563					20397.2	16333.3	21496	19346.9	23164.3	24294.2	5621.63	6320.03	5812.99	4202.11	6271.23	4842.97
Neg-00106	Negative	4.523	79.9575					20892.1	33778.9	17459.7	3535.57	5334.03	16023.5	196.659	691.551	588.635	2842.49	2391.48	1586.54
Neg-00107	Negative	3.79	79.9587					14555.8	11976.5	3640.73	33521.9	24802.2	32283.4	1351.33	2237.8	361.489	1641.36	6658.73	2797.97
Neg-00108	Negative	7.003	80.7095					737.003	163.61	188.856	608.257	466.998	565.278	14836.5	11752.7	9215.76	2498.65	3428.61	2494.19
Neg-00109	Negative	6.975	80.7268					581.675	1116.46		375.788	198.19	676.48	12242.5	11419.2	11123.1	576.469	417.892	159.302
Neg-00110	Negative	6.954	80.7818					313.869	1117.49	218.234	912.95	1144.72	188.812	14330.8	12098.1	13029.5	535.69	326.716	147.262
Neg-00111	Negative	6.982	80.8309					223.886	801.588	564.47	811.386	1816.74	181.862	11016.6	13329.8	12894.3	178.872	2789.43	326.94
Neg-00112	Negative	6.975	80.8714					1298.33	378.671	406.041	798.973	178.826	422.8	16183.1	12065.4	12075.8	455.985	1367.65	173.195
Neg-00113	Negative	6.982	80.8918					914.827	769.69	570.765	405.129	1164.08	670.688	10606.5	7122.16	8865.76	327.16	3083.85	368.617
Neg-00114	Negative	7.001	80.9087					388.855	185.219	376.663	627.442	153.768	773.782	4015.58	8654.81	8873.71	2694.21	1508.21	647.396
Neg-00115	Negative	3.052	80.9154					407756	356760	469997	512780	658015	266732	1819.56	1819.06	2780.55	132806	123463	114932
Neg-00116	Negative	3.57	80.9166					319031	145848	64833.2	89011	97022.9	117091	198527	414507	379458	178544	213823	66704
Neg-00117	Negative	3.255	80.9168					855458	671970	547991	392205	169098	374114	90.8376	622.668	413.635	317039	347261	468491
Neg-00118	Negative	2.824	82.9535					6320.23	6789.32	7706.38	2390.15	3286.07	1512.81	2462.92	4334.2	2768.17	20125.4	39062.5	3038.78
Neg-00119	Negative	1.377	82.9537					17907.7	15669.6	14389.8	7458.21	7319.34	5843.91	2299.03	3188.57	2476.51	6259.6	8411.98	8585.64
Neg-00120	Negative	4.638	84.0085					6806.57	7693.81	6693.9	319.363	397.518	11423.7	5288.25	2476.17	3605.17	7712.82	9444.36	5103.22
Neg-00121	Negative	4.535	84.0086					624.524	482.599	562.371	7672.62	8810.32	11423.7	5288.25	1525.4	3605.17	390.182	276.379	369.544
Neg-00122	Negative	4.36	84.0087					4900.86	6327.3	3601.91	6057.75	9292.13	10014	5970.93	5378.33	5643.29	5016.76	5565.56	5917.33
Neg-00123	Negative	2.823	84.9509					1426.87	1534.23	1898	671.453	485.223	1325.16	2500.38	739.588	1730.55	8734.16	5482.93	7728.92
Neg-00124	Negative	1.369	84.9511					5735.34	5627.58	5119.05	2155.42	2387.39	2020.17	724.828	705.146	425.125	2367.97	3049.66	3048.97
Neg-00126	Negative	6.934	85.028					1610.05	3001.58	5877.62	26375.1	27484.6	9170.7	2299.03	2309.4	1603.28	8868.54	4758.27	19060.7
Neg-00127	Negative	3.664	85.0291					25828.3	32479.3	32977.4	39427.3	49401.6	45353.1	110361	178654	68701.4	72284.8	75649.9	64777.6
Neg-00128	Negative	8.748	85.0291					12954.3	9769.29	12797.1	22529.2	21516.1	24722.8	32131.2	18075.5	22886	49363.2	50838.5	50395
Neg-00129	Negative	8.948	85.0292					19249.9	15756	18222.5	40094.2	14036.1	22976	24606.7	26508.2	31986	13551.7	88899.9	25044.7
Neg-00130	Negative	7.176	85.0293					56548.9	76750.8	49574.7	22369	9042.68	12160.4	3711.23	5484.37	4994.56	14332.9	8836.52	8483.76
Neg-00131	Negative	7.558	85.0293					28195.7	20870.1	16444.1	14532.7	14060.1	7311.54	97730	76579.1	71299	38321.3	11677.2	3602.82
Neg-00132	Negative	5.833	85.0293					31767.2	25079.7	36075.7	24770.4	23167.7	51001.2	38641.6	52069.4	32896.4	20857.6	15538	16219.2
Neg-00133	Negative	13.998	85.0293					28110	48585.1	55433.5	29711	32355	40478.7	43386.7	33517.1	39048.8	51540.2	38299.8	50832.2
Neg-00134	Negative	13.862	85.0294					10473.4	10332.2	10404.9	30728.9	27773.9	38174.8	22134.4	10182.9	19242	9903.78	15458.2	5943.26
Neg-00135	Negative	6.137	85.0298					36788	14750.7	16436.8	8370.03	16131.9	29783.6	67663.7	50553	51500.2	16336.7	13264.3	27607.4
Neg-00136	Negative	5.671	85.0303					25934.4	63669.2	48678.7	7222.35	17668.5	14165.5	35496.9	17467.3	11977.7	3341.11	26511.5	76458.5
Neg-00137	Negative	8.061	85.0305					51598.8	36896.7	36859.5	8506.58	13290.1	9563.39	62104.8	42469.2	68293.1	26287.7	47244.6	21984.6
Neg-00138	Negative	1.426	85.9988					3146.19	3990.45	3332.26	6902.99	7304.54	6052.41	8938.61	6753.27	3498.22	8569.18	7574.29	7075.05
Neg-00139	Negative	7.64	87.0065					881.619	3947.23	1261.14	4995.84	3002.46	2505.52	28391.9	31997.2	27469.6	2817.47	1301.16	1615.25
Neg-00140	Negative	5.115	87.008					6630.89	14346.3	8664.3	630.827	2431.81	1315.89	421681	424054	218538	25793.7	29619	153821
Neg-00141	Negative	8.425	87.009					121854	75445	121891	18354.9	11468.8	24496.9	18359.5	23287.1	14771.5	43597.6	77690.9	64295
Neg-00143	Negative	8.572	87.0091					13617.4	6936.47	16701.2	8164.64	14758.3	7069.45	29593.4	33086.6	20919.5	67052.1	39761.5	46528.2
Neg-00144	Negative	4.682	87.0093					58359.3	32805.4	38041.9	1467.04	2406.75	3499.39	27245.7	15080.9	34807.2	35097.9	13819.9	5717.27
Neg-00145	Negative	13.573	87.0093					12383.4	17304.6	15695	22496.5	19336	6460.15	7715.58	9550.29	21513.4	16633.3	14589.2	11467.9
Neg-00146	Negative	4.436	87.0093					59254.8	26405.1	30599.9	26310.8	14743.5	40706.9	38477.7	30963	50397.2	26243.2	53173	38827.1
Neg-00147	Negative	13.986	87.01					42946.5	43225.1	46352.6	26946.1	42109.6	44109	34252.3	55044	46462.4	27187.7	51806.3	20431.4
Neg-00148	Negative	5.197	87.0103					3620.74	3892.69	2834.94	628.57	2431.81	1904.34	422262	425545	233245	133718	172172	153821
Neg-00150	Negative	13.749	88.0401					75697.1	85176.2	84697.8	87557.5	93854.1	94268.2	78073.5	78412.6	88675.2	49126.8	43469.3	45539.1
Neg-00152	Negative	10.05	89.0229					234758	217314	928922	200617	287299	348532	322286	437202	479675	203562	169191	515290
Neg-00153	Negative	7.895	89.0237					76243.4	78398.2	71744.3	45131.8	35474.8	38216.5	68704.1	98369.7	168312	55558.8	56791.5	221522
Neg-00154	Negative	9.872	89.0238					197379	316397	934771	127302	709031	599427	117759	132207	326572	363600	508566	361192
Neg-00155	Negative	7.999	89.0239					150614	145156	138930	77114.4	73470.2	69040.3	236123	112757	168005	308290	94143.5	79401.9
Neg-00156	Negative	7.717	89.0239					18698.2	16235.5	17112.5	19541	19080.9	21939.3	242261	136557	76257.4	52057.4	19030.2	21226.1
Neg-00157	Negative	8.387	89.024					70810.2	448430	269669	1.77601e+06	600673	321839	3889.16	984.305	758.331	308217	609573	224337
Neg-00159	Negative	10.312	89.024					589350	383715	237604	679319	293995	332554	32795.2	40617.5	43820.6	411631	342877	441408
Neg-00160	Negative	10.51	89.0241					616722	705030	254587	119389	586656	476663	123082	37980.9	21982.8	206903	366368	617384
Neg-00161	Negative	13.595	89.0241					55867.6	51197.7	41001.7	46746.7	41786.1	43447.6	13827	13983.3	12878.4	30733.6	25833.3	25305.9
Neg-00162	Negative	6.698	89.0244					45909.5	51908.8	33983.6	64834.2	72174	78452	37431.7	34913.8	31453.1	34803.2	39902	42537.3
Neg-00163	Negative	8.964	89.025					468866	623104	580183	691922	278247	922067	17406.2	21289.4	8768.54	504276	412748	437543
Neg-00164	Negative	6.946	89.0253					11325	10771.5	17100.9	38389.1	8142.86	23168.3	4235.65	6606.44	967.8	12421.9	9219.27	8694.92
Neg-00165	Negative	9.242	89.0253					932811	917477	513409	600912	537779	856059	8034.91	9385.34	6147.96	364583	356568	89931.5
Neg-00166	Negative	16.877	89.0254					17028.2	23391.2	8012.74	10230.9	26114.3	18704	12272.4	22009.1	13621.7	16147.6	21059.9	6274.83
Neg-00167	Negative	0.524	90.0105					651.305	545.368	27.2792	216.671	416.881	1134.03	2367.4	3552.92	2622.34	631.15	768.352	853.007
Neg-00168	Negative	6.805	90.9988					581.675	651.355	404.991	2927.31	3879.5	5721.12	96.4564	187.616	393.307	254.87	683.823	150.966
Neg-00169	Negative	6.99	91.2203						797.472	171.02	818.157	435.106	208.504	12690.1	7846.34	11143.4	5181.73	3441.91	168.564
Neg-00170	Negative	7.037	91.259					759.499	185.219	388.204	727.878	670.883	553.694	15488.3	14504.4	16647	4531.12	4583.52	5523.7
Neg-00171	Negative	7.01	91.3204					582.747	185.219	300.071	804.615	818.956	1685.41	23401.5	22486.7	22141.9	7332.83	8232.47	5380.15
Neg-00172	Negative	7.025	91.3574					581.675	456.875	218.234	203.129	997.782	650.996	10000.6	20026	23321.8	7543.22	5656.74	5860.83
Neg-00173	Negative	7.001	91.3726					193.892	487.744	377.712	196.358	749.475	890.776	22109.1	19879.1	21769.8	298.429	7550.55	172.268
Neg-00174	Negative	7.064	91.4135					175.681	704.863	165.774	196.358	911.216	566.436	173.247	20246.2	23518	6883.34	6509.62	6547.13
Neg-00175	Negative	7.021	91.4315					193.892	179.045	594.897	811.386	870.212	722.814	18127.3	10114	18290.1	6660.91	3470.4	5048.58
Neg-00176	Negative	6.99	91.4509					411.351	747.052	188.856	1235.7	461.303	845.6	21880.6	15588.4	17817.2	5342.07	160.509	3672.28
Neg-00177	Negative	6.996	91.499					235.67	357.062	185.708	240.369	408.908	1041.36	11814.5	12182.4	11973.3	436.522	3769.58	3432.4
Neg-00178	Negative	6.994	91.5909					193.892	388.961	376.663	190.715	1017.15	1210.48	7743.67	7867.19	7944.8	2381.87	1371.45	1662.48
Neg-00179	Negative	12.476	93.0339					12909.3	12392.2	14403.4	20957.2	23854.5	21664.7	42.1412		138.762	226.139	184.252	160.228
Neg-00180	Negative	16.94	93.034					2354.55	13008.6	9166.86	13587.1	12913.1	11912.5	10044.6	2399.13	4102.77	5521.87	593.597	3638.94
Neg-00181	Negative	3.316	93.0341					162750	75893.6	63405.3	2330.34	4395.48	2656.11	21145.5	7133.04	6458.19	15719.4	18323.6	13142.4
Neg-00182	Negative	16.798	94.9796					63436.9	57755.5	61642.6	71316.2	71145.5	64740.5	46870.3	34322.9	74145.9	35087.7	63626	57715.5
Neg-00183	Negative	6.328	94.9798					283.875	291.206	322.105	303.564	924.885	283.797	23517.6	19725.1	35111.3	414.279	384.651	131.517
Neg-00184	Negative	4.663	94.9806					37118	12428.2	10807.8	638.727	13320.8	2064.19	351.176	426.895	438.383	91033	70357.8	1721.76
Neg-00185	Negative	6.158	94.9806					271.02	544.339	680.931	134.291	449.913	181.862	22951	27001.3	11491.6	162.19	171.906	288.04
Neg-00186	Negative	3.791	94.9809					35169.4	15966.9	41696.3	89031.3	85258	91396.6	1439.35	203.931	643.432	5311.49	1777.94	1175.32
Neg-00187	Negative	4.472	94.981					45769.2	105493	80774.8	13395.2	8645.16	18809.4	169.501	227.496	161.742	4498.68	1305.91	902.094
Neg-00188	Negative	4.151	94.9811					920.183	1745.18	940.084	85517.2	67297.9	107366	519.741	414.206	439.266	319.746	901.317	657.584
Neg-00189	Negative	4.876	94.9821					6747.65	6438.43	15435.8	540.548	891.853	673.005	467.299	600.009	304.923	73990.1	42792.1	121304
Neg-00190	Negative	4.368	94.9822					83847	82202.4	41963.8	22425.4	8745.4	30670.9	295.925	619.949	238.636	812.803	302.972	303.785
Neg-00191	Negative	6.471	95.9763					14758.3	23854.2	25939.4	196.358	292.728	303.489	294.988	34.4416	115.782	99.1675	17.0956	59.2752
Neg-00192	Negative	13.859	96.6633					5953.87	5591.57	5429.61	5089.5	5495.77	7485.3	1423.43	2857.75	2784.97	2272.51	1197.64	2547.91
Neg-00193	Negative	3.307	96.959					70534.8	26231.2	36631.8	15533.7	29535.9	15108.4	2127.66	7133.94	8634.19	11194.8	13837.9	10614
Neg-00194	Negative	1.392	96.9604					6323.44	6772.86	6773.64	12318.6	10371.9	8022.77	2083.65	4925.15	1478.66	8621.09	6362.41	5316.24
Neg-00195	Negative	13.851	96.9604					540506	505719	548658	586488	599601	646819	173136	192151	201553	162643	159186	155113
Neg-00196	Negative	16.841	96.9605					21038.9	28269.6	7607.75	8779.67	25100.6	6640.85	3203.66	6755.09	11249.5	15586	11904.2	4742.94
Neg-00197	Negative	14.179	96.9697					211079	208279	222343	202606	258148	230115	162617	75887.5	46453.5	320702	308082	316915
Neg-00198	Negative	16.033	96.971					25980.4	44839.6	36916.1	32991.5	61092.5	23105.7	11125.3	30973	21308.4	104054	81937.2	34924.2
Neg-00199	Negative	4.932	97.0287					595.601	1611.41	706.112	2232.16	2626.58	1897.39	8242.81	10460.3	13056.9	5099.25	5571.26	6006.24
Neg-00200	Negative	4.957	98.0258					3975.32	2247.33	2412.11	601.487	552.425	302.331	11776.1	9922.81	9090.25	4333.71	5077.39	4545.66
Neg-00201	Negative	0.529	98.948					4591.27	3669.4	4564.02	3515.25	2742.76	4099.42	11218.9	14546.1	23539.2	3720.17	4376.47	4957.81
Neg-00202	Negative	13.849	98.9561					35916	28061.8	37515.2	37921.9	38406.6	45149.2	8390.77	9348.17	11731.2	9682.27	10404.6	7928.05
Neg-00203	Negative	3.414	99.0071					8771.19	9359.75	5766.41	14281.1	3163.06	5030.74	43759.4	86989.5	88325.3	20154.2	5086.89	30189.6
Neg-00204	Negative	4.642	99.0074					7130.08	7946.94	9116.5	3912.48	4878.42	2436.02	12935.5	20032.3	25429.7	11663.8	5195.16	10963.1
Neg-00205	Negative	7.419	99.0083					15579.9	8134.22	5258.59	7503.35	6739.58	6377.91	11286.3	11501.7	10383.3	8744.35	5909.37	4727.19
Neg-00206	Negative	3.464	99.0095					8771.19	9457.51	5612.17	6141.26	4991.19	5499.87	51204.3	88382.6	88312.9	32968.1	16504.8	24604.7
Neg-00207	Negative	3.125	99.9241					27126.6	70301.1	85221.3	65883.7	94337.1	110036	28148.4	92660.6	112564	87002.3	39474.7	69384.3
Neg-00208	Negative	3.395	99.925					45249.6	62716.3	112340	169911	107075	115969	57762.4	36927.7	21984.5	90104.3	105575	53391.2
Neg-00209	Negative	3.247	99.9255					242449	148860	50013.3	136836	94337.1	88431.2	164213	127771	113781	87874.5	87155.2	37781.4
Neg-00210	Negative	0.531	100.947					1324.03	1158.65	1476.23	1186.05	800.731	1242.92	3500.53	4691.31	7570.05	1085.28	1405.64	1668.04
Neg-00211	Negative	8.323	101.023					31928.9	51010.5	41067.8	25236.5	45482.2	24705.4	2192.28	3164.1	5480.67	162805	17719.6	16559.1
Neg-00212	Negative	7.979	101.023					48244.8	10876.5	21034.4	13852.2	4805.53	8709.68	71441.4	64817.3	58093.6	9425.55	10228.9	5990.5
Neg-00214	Negative	4.17	101.026					14662.9	9605.68	2161.35	27123.3	27652	25285.7	3472.43	11653.9	982.825	6645.15	8865.01	6691.61
Neg-00215	Negative	16.868	101.06					40731.2	32454.6	8814.33	24086.5	26149.6	15958.7	6469.14	12312	38262.1	11695.3	24089.6	19028.3
Neg-00216	Negative	13.281	102.055					568.821	350.888	140.593	453.654	148.073	678.797	191990	201163	198218	2237.29	2243.32	2114.46
Neg-00217	Negative	13.67	102.055					23997.6	26227.1	25042.3	29750.4	35570.5	34327.9	34342.2	33596.9	33460.3	32184	25782	26577.5
Neg-00219	Negative	6.982	102.404					333.151	352.946	164.724	602.615	408.908	1268.4	8249.37	3782.23	10174.7	1884.18	166.207	1731.02
Neg-00220	Negative	6.988	102.429					193.892	369.41	185.708	881.353	870.212	201.554	11816.4	7987.73	9852.12	3507.93	1019.09	3012.85
Neg-00221	Negative	6.996	102.489					223.886	749.11	188.856	203.129	818.956	417.008	10795.6	7332.43	9217.52	1501.41	351.409	136.148
Neg-00222	Negative	6.99	102.511					172.467	356.033	187.807	183.944	582.039	188.812	8585.56	9857.55	5904.02	2861.96	1543.35	1339.25
Neg-00223	Negative	6.988	102.597					172.467	167.726	430.172	203.129	1190.28	208.504	6367.06	6987.11	5084.71	329.94	204.197	860.416
Neg-00224	Negative	6.994	102.621					194.963	185.219	399.745	879.096	410.047	246.73	5574.81	5866.85	6065.77	177.945	391.299	2171.88
Neg-00225	Negative	7.005	102.691					806.633		353.581	157.989	383.85	422.8	5218.95	3233.88	4766.53	668.222	509.068	193.57
Neg-00226	Negative	7.527	103.002					1680.75	1324.32	1183.5	740.291	1451.11	710.072	11419.3	8486.23	7596.57	835.046	1314.46	778.913
Neg-00227	Negative	4.12	103.003					673.801	1337.7	387.155	23871	25294.2	29300.6	1823.31	774.936	880.3	479.155	633.486	853.007
Neg-00228	Negative	3.835	103.003					7454.66	9463.68	5922.74	51194.1	48270.5	60330.6	852.188	784.906	314.646	5700.74	4155.18	1706.94
Neg-00229	Negative	4.393	103.004					7891.72	5350.78	2155.06	7426.61	3243.93	6504.17	999.214	611.792	1189.64	11225.4	12120.8	10735.3
Neg-00231	Negative	8.111	105.015					3796.42	9311.39	2871.66	1877.81	1524.01	1341.38	604.96	1263.46	152.904	2142.76	12010.6	12455.2
Neg-00232	Negative	8.259	105.018					9017.58	22389.9	15889.1	8660.05	3029.79	4626.47	254.72	142.298	289.898	17742.6	8578.18	2308.03
Neg-00233	Negative	8.041	105.02					4394.17	1320.2	3065.76	2029.03	466.998	1341.38	3681.26	1550.78	2465.02	696.953	5748.86	12549.7
Neg-00234	Negative	2.846	105.99					5291.85	6100.92	8482.79	8938.79	8913.97	8003.08	10508.1	8528.83	3375.37	1758.14	2211.03	2057.96
Neg-00235	Negative	3.446	106.981					2054.61	1605.23	1421.67	458.168	232.36	1232.49	13066.6	10897.1	8627.12	1040.8	939.307	520.51
Neg-00236	Negative	6.982	110.022					224.957	161.552	376.663	846.369	493.196	650.996	5047.57	8950.28	5112.99	1509.76	3467.55	1188.28
Neg-00237	Negative	6.963	110.052					193.892	163.61		406.257	205.024	208.504	8607.1	8648.47	8263.87	167.751	2400.03	2705.36
Neg-00238	Negative	7.001	110.098						187.277	376.663	183.944	410.047	683.43	9933.14	10388.7	11633.9	2669.18	3255.76	2049.62
Neg-00239	Negative	6.994	110.179					434.918	558.745	188.856	196.358	428.272	1509.34	10942.7	11845.2	8264.75	4677.56	3749.63	339.906
Neg-00240	Negative	7.012	110.22					366.359	185.219	188.856		178.826	417.008	10774.1	10591.7	5584.07	2001.89	2276.56	2413.61
Neg-00241	Negative	8.253	110.659					124.262	131.712		199.743	157.185		7988.09	16141.3	20048.9	92.6799	62.6838	150.04
Neg-00242	Negative	13.993	110.662					10057.7	9387.54	11937.8	6536.23	5286.19	4607.94	10851.8	7330.62	7487.86	10841.7	5409.8	5851.57
Neg-00243	Negative	1.41	110.974					7379.67	10078	6673.96	7681.65	7637.13	9196.19	7208.95	6851.16	6847.96	6835.14	7917.15	5278.27
Neg-00244	Negative	2.813	110.974					1803.94	449.672	1081.73	787.688	664.049	686.905	7970.3	11553.3	10102.2	570.908	1700.06	1250.34
Neg-00245	Negative	10.752	111.007					15804.9	6466.22	10083.9	1085.61	903.243	375.307	129251	157241	328221	569.055	22974.6	71128.3
Neg-00246	Negative	16.038	111.008					23577.7	58731	52128.5	57776.6	60472.9	49369.1	54069.9	97210.5	33234	68941.8	85768.5	42808.7
Neg-00247	Negative	14.001	111.008					1.23318e+06	1.73087e+06	1.57397e+06	1.19808e+06	1.30027e+06	1.35663e+06	1.6417e+06	1.7354e+06	1.48671e+06	1.88595e+06	2.43643e+06	2.4363e+06
Neg-00248	Negative	12.328	111.008					1758.95	1887.18	4111.82	4841.23	1387.33	2078.09	131541	336159	124079	2445.82	2578.58	11494.7
Neg-00249	Negative	10.896	111.008					14919	2110.47	4999.44	646.626	1192.55	330.131	395516	334653	50868.3	907.336	23195.9	33922.1
Neg-00250	Negative	11.819	111.008					5194.37	2069.31	1562.26	1951.16	668.605	3673.15	30163.7	33101.1	29327.4	86680.7	210518	375867
Neg-00251	Negative	9.417	111.008					1717.17	463.048	526.699	589.073	1274.56	366.04	697329	580108	600361	1067.67	1297.36	8599.53
Neg-00252	Negative	13.7	111.008					6385.58	3464.63	1646.2	618.414	1240.39	1674.98	438613	340962	355245	56402.2	68530.5	122524
Neg-00253	Negative	7.543	111.008					7062.59	4685.02	5206.13	5340.03	6290.81	13600.3	130494	107528	129283	2922.2	4997.61	8171.64
Neg-00254	Negative	8.356	111.008					3295.09	4054.25	6727.47	2581.99	2059.35	869.925	667194	699948	987959	12179.1	10039.9	9059.84
Neg-00255	Negative	12.124	111.009					1264.05	1203.93	1349.27	1625.03	1289.37	1418.99	212939	207664	260862	6498.72	4833.3	10418.5
Neg-00256	Negative	8.19	111.009					5108.67	6186.33	6651.93	2663.24	1757.51	991.553	1.28132e+06	2.61132e+06	1.83758e+06	16759.3	31318.2	19508.9
Neg-00257	Negative	5.549	111.009					28419.6	32278.6	50372.1	8970.39	59928.4	62968.2	29437	32793.8	56309.2	8409.78	20574.5	41526
Neg-00258	Negative	13.469	111.009					818.416	575.209	850.902	266.324	291.589	1068	320498	304066	366125	4190.99	9566.88	14747.5
Neg-00259	Negative	5.96	111.009					37197.2	31694.1	14419.2	12131.3	43227	54106.8	10146.7	5676.52	11119.5	20640.7	14134.2	9636.84
Neg-00260	Negative	8.982	111.009					8899.74	6544.42	3342.75	1084.48	1038.79	390.366	867864	1.28388e+06	1.13463e+06	25849.4	5164.77	149307
Neg-00261	Negative	7.851	111.009					5355.06	10885.8	6228.05	2003.07	3095.86	1152.56	8771.92	20268	13773.7	16026.2	8180.24	51350.8
Neg-00262	Negative	9.268	111.01					1697.89	787.182	595.946	856.526	436.245	572.228	349952	249911	450752	4142.79	34637.6	131512
Neg-00263	Negative	8.862	111.01					3039.07	3269.12	1519.24	1276.33	272.226	1162.99	658531	1.28418e+06	1.13463e+06	4584.88	44443.8	41041.6
Neg-00264	Negative	12.595	111.01					1809.3	898.314	780.605	319.363	996.643	1358.75	283438	267916	138986	4201.18	22778	75311.9
Neg-00265	Negative	4.108	111.02					25261.6	27384.7	12314.5	13819.5	18492	22179	2084.58	2388.25	3363.88	7511.71	9738.78	10527.8
Neg-00266	Negative	13.854	111.947					8209.87	8066.3	8607.64	9929.61	9630.42	10977.7	2478.84	2664.69	3948.98	1466.2	3130.39	3155.48
Neg-00267	Negative	5.992	112.04					4061.02	14434.8	3849.52	1807.85	4860.2	6767.11	168.565	171.302	405.681	164.97	614.491	68.5369
Neg-00269	Negative	2.766	112.987					15758.8	8239.18	12445.6	4421.43	4085.67	5293.69	37619.9	38465.8	35303.9	5667.38	8369.24	9133
Neg-00270	Negative	7.876	113.023					22492.5	20634.5	20868.6	28330.8	10063.2	23540.1	4529.71	10560.9	3031.56	52540.2	13129.4	64610.8
Neg-00271	Negative	8.198	113.023					391264	167932	320539	55117.8	138102	49372.6	9739.29	9702.56	6451.12	265767	127146	66602.1
Neg-00272	Negative	8.33	113.023					169849	77556.5	109553	342956	92924.7	356541	2675.5	2841.43	4634.84	139386	102124	85791.5
Neg-00273	Negative	10.444	113.023					106167	108529	249153	115641	114581	108115	34363.8	19327.2	36539.5	81002.2	77580.7	77745.9
Neg-00274	Negative	9.264	113.024					193502	70574.8	315388	255826	220947	111309	1442.16	2205.17	1629.79	50202.9	45921.6	37405.4
Neg-00275	Negative	4.038	113.024					4946.92	2157.81	2839.14	3948.6	4060.61	3742.65	8296.19	21256.8	8649.22	11005.7	6671.08	8098.47
Neg-00276	Negative	9.154	113.024					80871.1	102724	70011.1	205932	232845	118067	4053.98	4743.88	2471.2	49017.5	52937.4	37405.4
Neg-00277	Negative	9.958	113.025					169575	52586.9	100337	148266	86733	377081	121020	117996	88324.4	50999	132295	119599
Neg-00278	Negative	10.1	113.026					197787	193020	110341	42284.6	71540.7	56041.3	164606	125241	192408	155971	150258	228487
Neg-00279	Negative	13.647	113.036					77157.2	71008	79133.9	189316	192035	199549	15486.4	13663.3	13351.2	43060	41088.3	46700.5
Neg-00280	Negative	10.821	113.701					15856.3	11954.9	8286.59	9553.82	9228.34	12818.4	5339.75	12791.4	9624.97	12744.4	12488.3	4852.23
Neg-00281	Negative	13.624	114.018					4267.76	5028.71	4893.47	51023.7	45761.3	52751.5	3615.71	3329.96	4478.4	9210.53	12230.9	12833.1
Neg-00282	Negative	13.744	114.022					39387.9	39595.8	42583.9	36864.5	40492.2	39098	12427	11154.5	12757.3	15764.9	7069.02	9649.81
Neg-00284	Negative	5.542	114.935					12820.4	26502.8	29658.8	26374	19139	64855.2	9622.23	14725.6	31635.1	7550.63	32782.7	17997.4
Neg-00285	Negative	5.907	114.935					32376.7	9388.57	13532.6	26455.3	29459.6	41608.1	14132.3	3003.67	12742.3	20163.4	1604.14	2665.53
Neg-00286	Negative	16.988	114.936					6643.74	2663.04	12647.1	13380.5	4277.02	2802.06	3913.51	9828.54	39314.8	6752.66	6425.09	24398.2
Neg-00287	Negative	3.253	114.936					150445	53887.5	31637.6	71605.1	79491.1	115788	77708.3	208121	71619	99621.6	74472.2	25959.7
Neg-00288	Negative	16.844	114.937					122649	59112.8	72085.3	45719.7	42937.7	101076	35621.5	71796.2	75750	33317.5	54920.5	14310.3
Neg-00289	Negative	10.867	115.002					96483.1	29022.9	123953	24771.5	6929.8	4431.87	7281.06	13243.7	11813.3	102808	116330	39762.5
Neg-00290	Negative	16.99	115.002					20117.6	1932.46	6078.02	5646.98	2058.21	1809.35	2018.09	2884.03	1090.65	4633.07	4501.84	17609.4
Neg-00291	Negative	9.055	115.003					191883	284173	213395	841.855	562.676	610.454	8844.96	13601.7	4225.62	377029	216377	115728
Neg-00292	Negative	13.756	115.003					89672.3	80805	78224.2	246005	280921	261582	40933.1	47239.4	40661.8	16752.8	29293.3	30155.3
Neg-00293	Negative	13.593	115.003					669668	612544	630022	472791	499824	500302	161756	149372	133373	380168	297500	270710
Neg-00295	Negative	5.875	115.003					20097.3	25699.2	14833.6	7221.22	18226.6	13314.1	20890.8	34839.5	35893.5	10509.9	9475.7	10984.4
Neg-00296	Negative	8.449	115.004					341073	436784	388420	1540.39	1585.52	544.427	13725.8	5047.51	2594.06	505172	1.34267e+06	1.97877e+06
Neg-00297	Negative	16.87	115.004					20275.1	24385.2	13779.2	16978.2	15266.3	4794.43	18611.4	15893	17924.2	26899.4	35724.1	9821.15
Neg-00298	Negative	8.611	115.004					40303.8	45188.4	40734.2	1451.24	441.94	1239.44	14183.8	8785.33	5325.99	362983	653896	671801
Neg-00299	Negative	12.536	115.004					31235.9	11282.9	18015.8	1329.36	25405.8	62.5512	6271.54	16363.4	11969.8	23462.8	20503.3	39866.2
Neg-00300	Negative	16.768	115.004					34134.6	45753.3	18314.8	16978.2	15266.3	8146.72	29175.7	23362.3	15110.1	4456.98	17705.3	39607.8
Neg-00301	Negative	9.22	115.004					35558.3	57310	55817.5	1221.03	165.158	1330.95	7697.79	5083.76	5721.95	228729	850108	50379.3
Neg-00302	Negative	12.268	115.004					175374	110231	174721	7586.86	7116.6	2005.11	7635.98	6462.33	9572.83	6345.79	5066.94	3497.23
Neg-00303	Negative	11.902	115.004					123821	223027	129551	11432.8	6430.91	5803.36	9168.04	2027.52	2201.64	44754.2	39441.4	47853.6
Neg-00304	Negative	10.107	115.005					26416.4	28950.8	24357.2	31172.3	57721	22662.1	9067.84	5689.21	5675.11	53459.6	39263.8	27106.3
Neg-00305	Negative	3.64	115.041					33322.6	28071	27175.3	25428.3	26084.7	24401.9	7481.46	9958.15	9476.49	18953	16962.6	19793.3
Neg-00306	Negative	16.903	115.077					40442	22669.8	4955.37	8380.19	25383.1	38919.6	15196.1	24067.4	22366.3	14235.6	21162.4	14696.5
Neg-00307	Negative	0.926	115.921					22021.2	18080.5	6510.29	16509.8	12153.3	15630.9	15477	18168.8	17833.2	7990.86	19948.6	13381.4
Neg-00308	Negative	1.481	115.922					16509.7	14485.2	11754.2	9183.67	11172.7	4419.13	1356.95	3335.4	3021.83	3775.78	9326.59	9718.35
Neg-00310	Negative	3.252	116.928					2.51965e+06	1.39938e+06	458052	1.24482e+06	1.50501e+06	1.66454e+06	1.51533e+06	1.00844e+06	361549	794604	771697	340443
Neg-00311	Negative	16.947	116.928					223067	15078.9	50154.9	47078.5	16154.7	189234	24778.1	108897	100181	28513	210067	116976
Neg-00312	Negative	9.399	116.928					8521.6	2620.85	5177.8	26680.9	35112.6	28361.2	127.36	672.518	283.711	7799.01	4433.45	16489.6
Neg-00313	Negative	4.506	116.928					395844	521177	775759	487404	1.07226e+06	936987	361906	184600	317362	567177	169771	450203
Neg-00314	Negative	5.774	116.928					463828	271778	181675	215920	167353	476236	43884.9	19065.2	30779.6	19194	11456.9	31266.7
Neg-00315	Negative	5.554	116.928					152588	155246	291151	636480	372602	590205	16720.7	16431.4	30381	45352	344739	156235
Neg-00316	Negative	4.906	116.928					606806	440280	175968	166376	278806	292959	74420.4	43289.5	123028	226062	194591	345166
Neg-00317	Negative	1.527	116.928					30519.2	40099	25343.4	21123.1	47423.1	22815	7650.03	42028.7	45082.7	8964.93	43040	39329.1
Neg-00318	Negative	6.524	116.928					38949.8	24708.3	34119	115295	29197.6	131376	3126.87	4671.37	3816.4	58777.6	46606.4	90814.2
Neg-00319	Negative	5.388	116.929					40183.8	21998.9	8546.79	1.23533e+06	374807	572274	15247.6	30570.5	14752.1	526784	170485	210797
Neg-00320	Negative	5.99	116.929					166141	187822	146481	252130	82198.5	214759	4045.55	7288.02	1810.98	145096	104256	20755.6
Neg-00321	Negative	16.838	116.929					34603.8	148675	110118	140512	169109	189234	58830	108897	57065.7	100373	72321	133297
Neg-00322	Negative	3.437	116.929					427999	403504	869823	595788	891641	831873	1.12833e+06	215672	210316	662087	741550	304923
Neg-00323	Negative	5.009	116.929					606731	469941	573246	92354.7	281119	295157	40201.7	63361.7	27166.5	179000	149975	348597
Neg-00324	Negative	4.369	116.929					418561	537317	279538	301544	422287	796539	341575	179720	181562	569607	356504	295667
Neg-00325	Negative	3.112	116.929					228841	583635	691674	518514	799646	938895	239005	958535	729692	794604	355187	700057
Neg-00326	Negative	3.697	117.018					14183	22976.5	10764.8	15047.3	6171.21	22228.8	37371.7	23993.1	9943.15	26436.9	22133.1	21092.7
Neg-00327	Negative	12.47	117.018					3234.03	1742.09	1436.36	32393.4	38226.7	44987.1	647.101	723.274	406.564	2467.14	3786.67	7671.5
Neg-00328	Negative	10.851	117.018					8058.83	5582.31	3380.52	29287.8	23925.1	11890.5	967.374	1726.61	2249.36	5071.44	4774.42	2270.98
Neg-00329	Negative	7.1	117.019					58839.2	103704	86878	13458.4	5315.81	8087.64	50857.8	98307.2	174115	23613	15233.1	17397.3
Neg-00330	Negative	7.559	117.019					169280	193981	159578	91683.2	90092	108945	9489.25	8569.61	6566.02	403974	508283	455481
Neg-00331	Negative	7.686	117.019					85097.1	193981	103073	103344	126576	149086	12020.5	6764.15	6981.42	43604	44994.6	47974.9
Neg-00332	Negative	5.375	117.02					967.317	1179.23	2703.79	21658	24252	17895.4	5464.3	6669.89	3706.81	9298.58	4341.33	8164.23
Neg-00333	Negative	7.242	117.02					105986	83286	92107.2	30243.6	39643.6	77882.1	30752.7	11937.6	173956	23847.5	141152	204827
Neg-00335	Negative	7.902	117.021					116381	85154.6	105813	47111.2	25048.2	37044.2	2627.74	5939.36	3257.82	82834.5	14555	21719.7
Neg-00336	Negative	5.123	117.054					2820.54	3228.99	1226.52	173.788	1063.85	620.879	24624.5	15183.3	17094.3	19483.2	14309	28671.6
Neg-00337	Negative	4.949	117.055					122.12	728.53	670.439	33.8548	218.692	205.029	27489.1	36269.7	42279.2	7386.59	2267.06	2053.33
Neg-00338	Negative	13.517	118.05					21814.4	14911.2	12123.5	31952.1	25779.4	26810.1	304.353	314.506	376.514	10522.9	12254.7	5605.21
Neg-00339	Negative	13.115	118.052					1109.79	608.137	1583.24	407.386	846.292	1749.12	3874.18	11115.6	17419.5	5078.86	932.659	1651.37
Neg-00340	Negative	3.292	118.929					93179.5	28326.2	20810.9	52129.6	60400	86134.2	26144.4	53811.4	13304.4	35738.3	30944	21394.6
Neg-00341	Negative	16.818	119.017					18534.3	17110.2	15665.6	14054.2	14324.3	9819.38	10897.7	17815.4	19613.2	13374.6	12043.8	16272.9
Neg-00342	Negative	8.156	119.034					195638	176982	190318	46242.2	69463.2	100653	10310.5	769.498	277.524	65586.8	138688	63846.8
Neg-00343	Negative	5.375	119.034					894.473	911.691	442.763	25335.8	10933.5	17850.3	857.807	651.671	906.816	1202.06	980.147	1029.91
Neg-00344	Negative	10.384	119.034					228623	225583	199978	455598	202227	190968	57661.3	71370.2	21524.9	181881	105077	136778
Neg-00345	Negative	8.314	119.034					126518	93502.9	108544	53216.3	146723	72852.5	1442.16	667.079	158.207	116077	47435.5	48095.3
Neg-00346	Negative	10.631	119.035					331387	72166.6	72574.2	65130.9	470235	75069.6	18729.4	18971	9155.66	315109	215388	295701
Neg-00347	Negative	9.847	119.035					314509	89612.2	467251	480504	96329.2	83905.5	64228.7	49377.5	115980	105638	439189	367298
Neg-00348	Negative	6.462	119.035					9510.34	10256	18223.6	3698.07	4097.06	9215.88	1503.97	522.968	767.17	10352.3	1296.42	1731.02
Neg-00349	Negative	10.255	119.035					100046	176443	131119	444117	358605	246006	29522.2	108095	35405.6	308410	251026	270563
Neg-00351	Negative	3.59	119.994					7847.8	6479.59	7801.86	13175.2	12321.9	15767.5	8286.82	10076	6779.02	6628.47	9847.06	10580.6
Neg-00352	Negative	6.988	120.044					169.254	513.469	342.039	798.973	587.735	625.512	9217.68	8963.88	5376.37	2474.55	1026.68	3179.56
Neg-00353	Negative	7.001	120.094					176.752	185.219	430.172	203.129	396.379	417.008	5016.67	8779.89	4932.69	2657.13	160.509	668.698
Neg-00354	Negative	6.973	120.205					188.536	372.497	353.581	608.257	422.577	208.504	5892.27	6191.33	5580.54	721.05	1714.31	456.604
Neg-00355	Negative	16.922	121.029					29899	8028.23	2682.81	13684.1	10042.7	27988.2	12261.2	16879.1	25741.7	12395.9	16676.7	18103
Neg-00356	Negative	3.687	121.031					16771.1	16436.2	8669.54	17175.7	11293.4	29622.6	38585.4	86152	58105.1	10288.4	16688.1	17083.3
Neg-00357	Negative	4.338	123.046					2680.21	2193.82	4470.64	19094.1	21352.1	11875.5	520.677	1253.49	608.079	2253.05	2454.17	1957.93
Neg-00358	Negative	4.742	123.9					11084	4130.39	11839.2	5388.55	3429.59	5395.62	58457.3	54151.3	45039.4	61897.2	15142.9	25031.7
Neg-00359	Negative	5.894	123.902					16032	11410.5	10693.5	16354.1	11589.5	20190.1	7891.63	12616.5	8018.16	27919.8	4148.53	3606.52
Neg-00360	Negative	5.464	123.904					10989.7	5106.91	27048.4	18626.9	14169.4	27850.3	5409.99	12365.4	1078.28	46239.9	8112.8	5645.96
Neg-00361	Negative	3.421	124.039					6857.99	2223.66	2001.87	2963.42	4158.56	5933.1	41215	16406.9	11534.9	4800.82	7128.86	5943.26
Neg-00362	Negative	3.322	124.039					6857.99	3860.8	2508.64	7221.22	2211.98	5137.31	32767.1	29025.2	21996.9	782.218	7128.86	1591.17
Neg-00363	Negative	3.216	124.041					177.823	107.016	197.25	222.313	624.183	244.413	2254.08	16775.8	32601.2	151.068	69.3321	442.711
Neg-00364	Negative	5.139	124.989					5316.49	8378.09	7603.56	539.419	956.777	856.025	977.675	1086.72	197.095	88410.2	134228	17611.2
Neg-00365	Negative	4.821	124.99					162912	184870	79859.9	4164.14	4294.11	6840.09	801.619	648.046	588.635	67864.9	18735.8	9885.98
Neg-00366	Negative	5.287	124.991					1881.07	3441.99	5170.46	3163.16	2428.39	8428.2	3385.34	1171.01	4075.37	54024	69093.7	183553
Neg-00367	Negative	4.529	124.992					166285	434029	261870	57817.2	100982	65161	686.433	779.468	332.322	1863.79	869.975	903.02
Neg-00368	Negative	1.408	124.992					14303	15886.7	14339.4	17835.8	19244.9	18816.3	6089.87	4405.81	6215.13	10585	11505.3	10477.8
Neg-00369	Negative	3.921	124.992					30419.6	25950.3	31373.2	62149.5	147669	74127.8	299.67	534.751	611.614	2291.97	1394.24	1090.11
Neg-00370	Negative	4.288	124.992					3456.84	1514.68	4148.54	127140	113834	170691	128.296	484.901	977.522	1096.4	693.321	683.517
Neg-00371	Negative	13.932	125.009					19381.7	12556.8	13686.8	6036.31	15298.2	9444.07	900.884	6378.95	10149.1	7963.06	14147.5	10797.3
Neg-00372	Negative	3.365	125.023					1114.07	1050.61	441.713	11396.6	5876.21	5835.8	27808.5	23165.6	37937.8	7468.15	16886.6	3899.19
Neg-00373	Negative	8.122	125.023					49349.2	31237.3	18716.7	11263.5	16004.4	8005.4	3002.32	1225.4	577.145	36895.9	112639	75433.2
Neg-00374	Negative	7.373	125.023					207927	74673.3	188754	44432.1	78537.7	64813.5	17560.7	18937.4	17033.3	320136	124867	198420
Neg-00375	Negative	7.17	125.023					5956.01	5413.55	5908.05	7468.36	6066.42	17301.2	289364	298066	315642	1048.21	491.973	1357.77
Neg-00376	Negative	5.371	125.024					2041.76	442.469	1272.68	1637.44	1246.09	2800.9	19695.8	35730.4	26029	12096.6	23697.3	5630.21
Neg-00377	Negative	7.7	125.024					18061.9	11962.1	24212.4	19140.4	18025	30797.2	20563	15496	17543.3	12433.9	72372.3	25877.3
Neg-00378	Negative	13.54	125.025					10952.2	9019.16	8510.07	13260.9	13357.3	14765.6	6010.27	7053.28	6671.19	7000.11	5627.3	5318.09
Neg-00379	Negative	7.298	125.026					208338	87902	76841.3	49342.2	89770.8	30055.9	30744.3	32360.6	29899.3	320963	123949	203488
Neg-00380	Negative	5.894	125.9					9558.55	7951.06	7205.91	1768.35	13199	10376.6	9831.06	11196.2	9716.01	21416.5	3286.15	2016.28
Neg-00381	Negative	4.709	125.9					10461.6	12961.2	10763.7	4071.6	3198.37	9386.16	37119.8	18298.5	38522	51707.1	13410.5	16199.7
Neg-00382	Negative	6.963	126.052					575.248	187.277	370.368	1217.64	1829.27	221.246	5750.86	2130.85	2313	162.19	1243.23	376.953
Neg-00383	Negative	6.987	126.193					172.467	185.219	748.08	183.944	205.024	638.254	7049.75	5385.58	8295.68	151.995	1198.59	151.893
Neg-00384	Negative	7.013	126.291					170.325	187.277	164.724	411.9	178.826	181.862	5381.89	5539.66	2052.27	1983.35	809.191	125.034
Neg-00385	Negative	0.893	126.904					66002.5	64982.2	65813.2	18312	41190.4	48228.1	19342.8	22205.8	21597.4	14925.2	31220.3	14674.3
Neg-00386	Negative	4.508	126.985					2912.66	7004.38	13568.3	2101.25	826.929	6567.88	482.282	207.556	144.949	177.019	84.5282	125.96
Neg-00387	Negative	8.403	127.004					13097.9	13458.2	9398.74	405.129	308.675	142.478	979.548	196.68	593.938	2269.73	4295.74	2944.31
Neg-00388	Negative	13.54	127.051					9830.64	16881.7	17409.4	62376.3	60388.6	64557.5	6006.52	7056	4472.21	10547	13065.8	14316.8
Neg-00389	Negative	8.014	128.034					221.744	276.8	150.036	190.715	556.981	206.187	54590.6	37119.9	34330.8	75.9975	129.167	540.886
Neg-00390	Negative	8.349	128.034					140627	137313	140602	250.525	173.131	155.22	213.515	264.656		419.84	697.12	235.248
Neg-00392	Negative	13.546	128.035					5724.63	3790.82	4923.9	21057.7	22462.6	20899.1	5038.21	5117.3	1782.7	2538.5	4530.33	3688.03
Neg-00393	Negative	9.98	128.036					145737	157867	146587	409629	417918	427077	5982.17	5765.34	7201.49	43848.7	66425.8	60266.2
Neg-00394	Negative	13.67	128.036					64934.5	67248	67563.3	99908.8	107714	107166	107058	104525	114503	75311.7	63555.7	72312.9
Neg-00395	Negative	9.897	128.037					146217	157537	145564	409550	418257	427408	5976.55	5765.34	7149.35	26922.6	66652.8	60772.8
Neg-00396	Negative	11.006	128.071					4640.55	1432.36	1987.19	75267.1	74815.4	71986	17102.8	17190	16886.6	15931.7	20671.4	17104.6
Neg-00398	Negative	14	129.018					123129	143435	122208	166827	149090	157755	89619.3	108478	189260	158703	180371	133725
Neg-00399	Negative	9.391	129.018					1457.94	1005.33	1854.99	3052.57	4329.42	1959.94	113227	29903.5	80389.3	6278.14	4120.04	35130.7
Neg-00400	Negative	5.776	129.018					103034	128093	124243	216007	237276	183724	90871.3	149342	198708	25713.1	29194.5	28971.7
Neg-00401	Negative	5.602	129.019					171437	152570	184691	146773	89333.4	175018	83764.5	157486	116741	25824.3	161749	106899
Neg-00402	Negative	4.696	129.019					145030	161605	108844	9257.02	12634	11178.1	268405	152295	169841	206995	408792	257620
Neg-00403	Negative	3.636	129.019					1.09412e+06	564876	599449	1.53729e+06	1.19824e+06	1.56882e+06	1.19763e+06	1.01779e+06	783109	2.23148e+06	2.47547e+06	1.77135e+06
Neg-00404	Negative	9.131	129.019					1966.77	6160.6	3238.88	2419.49	3335.05	4521.06	47534.3	55274.2	49447.1	64710	100096	18082.6
Neg-00405	Negative	11.807	129.019					4257.05	3711.59	1864.43	4122.38	3007.01	2712.87	7291.36	5072.88	2313	56300.3	78859.1	87993
Neg-00407	Negative	12.6	129.019					6964.04	2916.18	4005.85	1407.23	1148.13	5357.4	52917.1	43174.4	15804.8	5823.08	5362.31	5800.63
Neg-00408	Negative	8.993	129.019					5634.65	12006.3	3971.22	2455.6	4157.42	4625.31	178517	83597	104769	131572	200315	43094.9
Neg-00410	Negative	13.839	129.019					31389.1	24019.9	22514.8	80048.5	88866.4	107830	91804	45466.5	99983.9	20308.9	87770.6	92305.3
Neg-00411	Negative	4.456	129.019					111936	137859	85121.6	49988.8	111551	181158	85791	76792.1	87033.1	104349	60153.7	122186
Neg-00412	Negative	4.517	129.019					111936	137859	85121.6	145680	178814	168364	85791	123517	87188.6	104349	60153.7	122186
Neg-00413	Negative	4.837	129.02					109475	72823.1	260742	7004.55	12872.1	27397.4	42813.5	130322	61320.5	92182.2	44989.9	46331.9
Neg-00414	Negative	8.052	129.02					10464.8	10070.8	21251.6	2931.82	5344.28	7686.85	165482	214092	198228	103137	196728	37446.2
Neg-00415	Negative	6.13	129.02					133032	46857.4	61194.6	26765.6	31105.5	21737.7	211473	210706	225550	135098	180793	124030
Neg-00416	Negative	1.511	129.02					656.661	90.5517	561.322	502.179	871.351	726.289	14601.4	8490.76	13786.1	4323.52	1766.54	1967.19
Neg-00418	Negative	6.512	129.02					46282.3	27902.3	28843.6	61695.8	52333.4	35503.6	34714	61174.6	70934.9	13450.6	62454	95159.8
Neg-00419	Negative	8.715	129.02					8306.28	9614.94	7208.01	3298.58	1585.52	7045.12	102911	86589.8	127562	76566.6	56769.7	297752
Neg-00420	Negative	5.927	129.021					240422	239776	188480	35687.4	31520.1	84116.3	18945.7	18847.7	23338.6	56865.6	33522.5	25928.3
Neg-00421	Negative	6.478	129.056					29566.9	27288	29654.6	5325.36	6493.56	7156.32	14767.2	12806.8	15289.5	17614.7	19226.8	19993.3
Neg-00422	Negative	16.89	129.093					31426.5	23974.6	6083.26	11735.2	30686.3	42884.6	13858.8	28921	17613.1	8143.78	25781.1	7006.51
Neg-00423	Negative	9.581	130.087					75115.4	119337	130829	16924	15218.5	185630	98140.2	114054	115593	33926.4	87392.6	121490
Neg-00425	Negative	9.94	130.088					123103	110097	143808	145710	90438.2	151238	156808	160653	172273	136758	167027	90826.2
Neg-00426	Negative	13.597	130.642					317.083	2498.4	4417.13	8693.91	13164.8	14111.1	536.597	482.182	156.439	1456.93	568.903	994.711
Neg-00427	Negative	3.964	130.931					28956.3	7432.44	6939.41	16542.6	21109.5	15811.6	51043.2	54760.3	121230	39186	29835.6	47874
Neg-00428	Negative	1.036	130.944					9587.47	7103.16	5878.67	10783.9	9838.86	8195.37	6415.76	2158.94	1759.72	3789.68	6896.17	8606.01
Neg-00429	Negative	13.973	130.998					72406.3	85984	75862.4	68370.8	55982.9	46140.8	76652.9	56969.1	41532.3	56307.7	58704.3	70982
Neg-00430	Negative	8.171	130.999					525.972	344.714	456.402	199.743	186.799	205.029	65673.7	104415	107070	221.505	567.953	1043.8
Neg-00431	Negative	5.988	131.034					111719	93482.3	86457.3	40938.3	43488.9	129973	12629.2	138801	26917.2	35745.7	11686.7	12868.3
Neg-00432	Negative	9.997	131.034					39650.3	89033.9	80237.6	45953.3	102053	70459.3	48305.9	27300.4	30835.3	33473.2	32267	58909.3
Neg-00434	Negative	6.533	131.034					145781	31530.5	58312.5	92840	125732	39094.5	187522	386156	219859	88611.3	91311.3	240746
Neg-00435	Negative	5.542	131.035					4249.55	4071.74	2130.93	6369.21	5236.08	4461.99	13425.2	32503.8	31144.6	845.241	106320	132345
Neg-00436	Negative	6.65	131.035					145307	82397.9	91403.2	97067.3	122700	253373	252462	63467.7	80224	135349	141177	89573.1
Neg-00437	Negative	5.646	131.035					25830.5	4071.74	4763.37	43665.9	34273.1	8999.27	94164.9	54298.1	55855.8	877.679	9560.23	162434
Neg-00438	Negative	6.141	131.036					51218.5	34623.7	31435.1	45781.8	42650.6	38625.4	125919	137874	188993	50579.1	84758	105300
Neg-00440	Negative	15.917	131.082					126762	252107	201217	219685	49760.4	237315	23101.8	5584.07	1518.43	6391.21	47862.9	56600.4
Neg-00441	Negative	13.749	131.617					7747.1	9137.49	11080.6	9655.38	9844.55	10579.3	7139.65	9134.27	9929.01	6505.2	4797.21	4637.35
Neg-00442	Negative	3.292	131.915					59384.5	39639	26475.5	42797	81315.8	27926.8	9861.97	32186.6	8484.82	19154.2	8756.74	17826.1
Neg-00443	Negative	13.748	132.03					1.03604e+06	1.11909e+06	1.15335e+06	1.14267e+06	1.17906e+06	1.24979e+06	985919	943155	1.04254e+06	636610	544314	551247
Neg-00444	Negative	8.016	132.599					538.826	232.553	551.879	199.743	190.216	180.704	153751	28297.4	91974.6	98.2407	11.3971	16310.9
Neg-00445	Negative	13.591	132.601					53036.4	45737.9	47866.6	33964.2	34594.3	40878.4	12633	11024	11446.6	31531.6	24048.7	22710.7
Neg-00446	Negative	7.708	132.601					141.402	291.206	123.806	557.475	324.621	238.621	198799	135961	96297.4	328.087	437.837	190.792
Neg-00447	Negative	5.265	132.9					25808	23874.8	7565.78	23628.4	29192	28193.2	92.7106	93.3549	53.914	240.968	50.337	248.215
Neg-00448	Negative	4.746	132.9					16590.1	16255.1	16387.5	16171.3	11787.7	36752.3	917.741	566.474	428.66	1881.4	2242.37	2237.64
Neg-00449	Negative	3.95	132.93					4809.8	4883.62	7041.18	5952.8	10686.3	5265.89	26732.5	25473.2	12905.8	23957.8	21852	23187.7
Neg-00450	Negative	12.61	133.013					496999	81802.1	334625	3263.6	1831.54	662.58	101756	159584	98399.2	563684	544993	389375
Neg-00451	Negative	5.022	133.013					192754	57149.4	84598.1	3672.11	1800.79	2085.04	7129.35	38632.6	20290.2	354.037	34283.3	35289.1
Neg-00452	Negative	12.443	133.013					497569	140665	155453	233773	123809	90639	30668.5	38706	67225.4	67568.3	63069.4	391759
Neg-00453	Negative	9.647	133.013					196942	263585	254604	74689.3	33489.5	17225.9	254163	230117	220899	365688	492991	680451
Neg-00454	Negative	12.254	133.013					2.10712e+06	1.76866e+06	1.77369e+06	27953.9	25879.7	33937.5	75884.1	122555	39182.2	72851	16999.7	15713.5
Neg-00455	Negative	13.788	133.013					555622	455857	499118	1.90925e+06	1.78845e+06	1.84006e+06	31314.6	36040.4	43756.1	57679.3	38063.3	24767.8
Neg-00456	Negative	14.423	133.013					41597.8	88317.8	85267.5	71012.6	128576	86836.1	32598.5	23145.7	30299.7	31222.9	48430.8	70498.5
Neg-00457	Negative	11.699	133.014					107740	71636.7	107188	87269.7	64041.4	8025.09	15357.2	12324.7	11854.9	1.31637e+06	892845	404613
Neg-00458	Negative	11.412	133.014					1.53847e+06	1.05932e+06	1.23384e+06	38751.3	41968.3	26741.8	22217.8	13814.7	16332.4	693800	317115	890093
Neg-00460	Negative	8.82	133.014					1.8054e+06	3.20553e+06	438665	24100.1	7430.97	6408.02	89020.9	205758	194021	1.21506e+07	1.77793e+06	1.59341e+06
Neg-00461	Negative	9.222	133.014					216209	594159	718323	24912.6	7034.59	7352.08	50532.9	41223.9	27842.6	1.8464e+06	1.41489e+06	499611
Neg-00462	Negative	8.472	133.014					21891.6	236165	126586	19289.3	6065.28	6033.88	56016.8	39862.5	20665	4.30398e+06	1.0754e+07	1.68106e+07
Neg-00463	Negative	5.465	133.014					10180.9	4069.68	1927.38	33699	39225.6	27997.5	8549.97	40163.4	35871.4	2364.26	99483	30163.6
Neg-00464	Negative	10.991	133.014					1.0989e+06	374868	1.30392e+06	67722	154385	45594	293029	179962	171887	1.22184e+06	682011	243234
Neg-00465	Negative	9.047	133.015					3.11426e+06	2.86088e+06	2.48658e+06	6520.43	5739.52	2594.72	56162	43865.9	23808.8	4.36529e+06	1.0582e+07	1.11255e+06
Neg-00466	Negative	10.009	133.015					124130	104970	242442	8470.46	4744.02	5896.03	81428	45224.5	45191.4	595250	275051	491264
Neg-00467	Negative	16.988	133.015					14606.2	5330.2	26241.6	15668	4875.01	620.879	7653.77	10125.8	8742.02	11959.4	17070.9	63594.8
Neg-00468	Negative	5.809	133.015					457028	211537	72254.2	32672.1	36887.2	53776.7	22702.8	163483	114030	265.991	7519.21	9291.38
Neg-00469	Negative	6.64	133.015					124995	52563.2	44518.6	131995	53120.5	43292.4	8429.17	125231	78822.2	1006.5	52683.8	46094.8
Neg-00470	Negative	8.596	133.015					119869	1.2763e+06	312380	15069.9	4715.54	6332.73	56454.2	38307.2	36410.5	1.47568e+06	1.38529e+07	1.56452e+07
Neg-00471	Negative	10.839	133.015					829783	268858	1.3094e+06	23868.7	11713.7	35588.2	169333	133854	147225	1.78051e+06	1.31657e+06	740327
Neg-00472	Negative	9.776	133.015					130691	192570	182032	10568.3	8239.67	5243.88	184225	75004.7	147264	328004	372191	443100
Neg-00473	Negative	5.727	133.015					337371	212715	72519.7	56019.5	63918.4	29163.9	18235.9	165200	125638	574.615	4049.75	121224
Neg-00474	Negative	11.868	133.015					1.79334e+06	977554	1.26233e+06	85446.1	48702.2	40576	51203.4	9480.5	63154.5	964236	426956	57502.5
Neg-00475	Negative	9.492	133.015					1.52721e+06	2.63532e+06	1.87801e+06	70463.1	15969.1	19529.9	16389.2	91563	20365.3	528174	424802	338544
Neg-00476	Negative	11.223	133.015					1.80963e+06	816121	2.73763e+06	64143.5	36584.2	41385.7	125037	20283.4	11351.1	1.51753e+06	312423	347132
Neg-00477	Negative	16.762	133.015					332511	155261	207295	86757.4	102762	23775.3	205343	171363	273804	156780	296138	153391
Neg-00478	Negative	11.576	133.015					1.57988e+06	2.58039e+06	1.02065e+06	87348.7	64556.3	75756.5	28107.2	10341.5	11918.5	565212	683261	133774
Neg-00479	Negative	13.594	133.015					5.8203e+06	5.15418e+06	5.20517e+06	3.97488e+06	4.25454e+06	4.34295e+06	1.76033e+06	1.5426e+06	1.37203e+06	3.28294e+06	2.78005e+06	2.56381e+06
Neg-00480	Negative	11.971	133.015					906922	1.34708e+06	1.1026e+06	181427	21007	16367.6	83459.2	133271	63261.4	964236	768612	554357
Neg-00481	Negative	4.52	133.015					24317.9	26679.8	10879.2	58226.8	27876.4	5857.81	4774.13	20804.5	20069.3	860.996	19232.5	24778.9
Neg-00482	Negative	12.061	133.015					1.05671e+06	1.12059e+06	741362	180529	100140	74517	85877.1	133217	40450.5	813390	759790	558500
Neg-00483	Negative	6.736	133.016					17402.1	52367.7	45121.9	3970.04	5625.62	43358.4	12153.5	97468.8	41794.8	898.995	52760.8	25085.4
Neg-00484	Negative	3.172	133.016					8785.12	6285.11	7150.3	11305.2	4089.08	4854.67	7195.84	29180.2	19323.3	43.5596	4704.13	12801.6
Neg-00485	Negative	7.9	134.017					1245.84	1443.68	1928.43	1524.59	182.243	205.029	932722	685564	1.05204e+06	173.311	662.929	1230.89
Neg-00486	Negative	13.74	134.034					17726.6	20894.8	19387.1	22655.6	24362.5	23960.6	11498.9	12624.7	12622.9	5659.96	8298.01	6290.58
Neg-00487	Negative	4.169	134.037					3289.73	2634.23	9733.43	42049.9	18108.1	50307.4	648.037	109.669	873.23	4112.21	11846.3	4228.91
Neg-00488	Negative	6.569	134.047					181711	161079	190499	83020.9	86034.8	181329	76298	20505.4	16410.2	93004.3	26050.8	85517.4
Neg-00490	Negative	3.429	134.893					5043.33	5809.72	13280.8	41979.9	21045.7	16650.2	12469.1	9136.09	8119.8	24791	20713.2	9264.52
Neg-00491	Negative	5.502	134.894					271113	252298	345662	21870.2	25809.1	28331.1	162.946	100.606	100.757	358637	766.452	1639.33
Neg-00492	Negative	5.814	134.894					10569.8	8208.31	7573.13	7846.41	16026	11876.6	44.0141	48.037		374937	128542	324790
Neg-00493	Negative	5.95	134.894					2218.51	2287.46	3641.78	10788.4	4257.66	2407.06	162.946	175.833		10901	206962	145149
Neg-00494	Negative	5.341	134.894					227241	233443	500040	76060.4	542984	557343	77.727	436.864	107.828	1746.09	1111.21	1423.53
Neg-00495	Negative	5.253	134.894					464903	400090	498737	502936	546136	562624	77.727	286.409	153.787	1746.09	893.719	1140.12
Neg-00496	Negative	4.735	134.895					385647	337017	342087	663241	782874	357048	22066	14281.5	14321.7	112742	51451.1	59314.1
Neg-00497	Negative	4.906	134.895					5568.23	4485.4	4901.86	315997	336202	461052	910.249	376.139	705.301	1812.82	2100.86	1551.34
Neg-00498	Negative	3.537	134.895					6439.14	15796.1	12271.4	13444.9	26155.3	72458.6	16158.8	8422.78	1981.56	15221.7	18997.9	7049.11
Neg-00499	Negative	8.957	135.027					55174.5	112977	49091	13624.3	11174.9	37148.5	896.202	634.45	2237.87	65859.3	33394.3	31829.8
Neg-00501	Negative	10.953	135.029					334849	64362.7	46527.8	55686.6	170511	47622.3	4649.57	22333.6	11384.7	100901	87482.8	61134.9
Neg-00502	Negative	11.818	135.029					11943.1	12228.6	32087.7	83630.3	96852	141982	265.021	762.247	365.908	6251.26	4567.37	6637.89
Neg-00503	Negative	11.417	135.029					61859	18156.6	69285	122878	210608	220642	1208.05	1012.4	2333.33	31653	25533.2	7261.21
Neg-00504	Negative	10.744	135.03					20103.7	15130.4	15212.4	23697.2	25800	38544.3	21426.4	26750.2	54254.3	9331.01	57792.6	17074.9
Neg-00505	Negative	12.454	135.031					10564.4	2993.35	8561.48	48627.9	60333.9	64618.9	313.718	245.623	155.555	2989.85	5204.66	3838.99
Neg-00506	Negative	8.715	135.031					12889	26207.5	70049.9	15287.7	11899.3	17338.3	36518.6	45653.2	52085.3	21143.1	227258	247582
Neg-00507	Negative	10.841	135.032					132523	114717	148948	146098	167811	79407.6	31639.6	23039.6	55325.5	15299.6	55447.6	137245
Neg-00509	Negative	6.446	135.047					35859.3	34473.4	33621.6	48068.1	41155.1	46886.8	3456.51	2907.6	1194.06	19344.2	9601.07	15149.4
Neg-00510	Negative	4.647	135.067					28572.8	32735.5	26649.7	8644.25	9776.21	10287.4	93674.2	100885	91143.8	45886.8	45915.9	50119.9
Neg-00511	Negative	2.871	135.946					14418.7	7701.01	13193.7	17525.5	15081.8	17095	5848.26	8259.64	4812.49	7225.33	6164.86	11322.5
Neg-00512	Negative	0.661	135.97					4463.8	1691.67	3281.9	6243.95	4421.68	7173.7	6509.4	6233.02	5316.27	3854.56	3822.76	4428.04
Neg-00513	Negative	3.304	136.04					1351.89	2287.46	774.31	1433.19	5983.27	6403.39	26792.4	36173.6	37126.4	124.191	7270.37	3750.08
Neg-00514	Negative	6.475	136.04					730.576	801.588	1064.94	482.995	459.025	859.5	10531.5	4913.37	9487.98	470.814	5814.4	7124.13
Neg-00515	Negative	5.855	136.891					3088.34	1421.04	2975.53	1931.98	1480.73	4986.72	106.758		138.762	131884	74635.5	136719
Neg-00516	Negative	5.373	136.891					83664.9	81735.3	93533.1	21901.8	23560.6	27264.2	266.894	139.579	95.4543	830.412	225.092	378.805
Neg-00517	Negative	4.729	136.891					145875	122593	127922	245620	144072	129128	6903.66	6207.64	3851.76	39145.2	13770.5	18978.2
Neg-00518	Negative	4.894	136.892					2284.92	1691.67	2349.16	81871	127694	155685	363.35	511.186	70.7069	825.778	2760.94	1633.77
Neg-00519	Negative	5.269	136.893					164998	67414.7	94715.5	179930	198734	233566	85.2188	123.265	172.348	519.008	211.795	961.369
Neg-00520	Negative	16.813	136.937					13747	13005.5	12928.2	15490.8	14875.6	15370.2	11968.1	18914.8	23548	13007.6	7179.2	12849.7
Neg-00521	Negative	6.367	136.992					16484	26530.6	25985.5	2549.26	10721.6	6973.3	100.202	71.6023	162.626	489.35	744.608	6150.72
Neg-00522	Negative	2.88	137.011					22252.6	19404.8	17343.3	23462.5	19053.5	21890.6	16225.3	17998.5	14371.2	9601.64	14341.3	14788.2
Neg-00523	Negative	1.444	137.011					7470.73	7707.19	8157.53	8867.69	9687.37	10243.3	5066.3	6750.55	6558.95	6320.77	7118.41	6399.86
Neg-00524	Negative	3.291	137.024					263726	171276	59055.3	22047.4	11578.1	21814.2	6675.16	2729.95	5278.27	67331	13007.8	24283.4
Neg-00526	Negative	11.513	137.025					739.146	1254.35	602.241	18643.8	22713.2	19305.2	82.4094	67.0705	86.6159	1026.89	633.486	540.886
Neg-00527	Negative	12.475	137.025					14330.9	14859.7	16356	24332.6	25667.8	23404.6	243.482	96.0739	349.115	831.339	850.98	471.423
Neg-00528	Negative	4.438	137.026					27851.9	20867	15185.1	45086.7	34937.2	66390	1997.49	6321.85	6985.84	6907.43	6288.33	11332.7
Neg-00529	Negative	5.252	137.037					33080.5	38562.7	39286.3	3487.04	4804.39	3713.69	5633.8	5216.09	2752.26	14101.2	14962.4	16670.2
Neg-00530	Negative	7.621	137.062					4811.95	5244.8	5708.7	58.6816	50.1169	105.41	811.92	984.305	380.049	1990.76	53.1863	1252.19
Neg-00531	Negative	5.127	138.055					474.553	826.284	408.139	810.258	904.382	663.738	11305.1	20830.8	19434.7	2001.89	3079.1	1354.99
Neg-00532	Negative	5.957	139.003					4833.37	11675	11272.6	769.632	148.073	1013.56	184.485	280.971	411.867	770.17	737.959	279.705
Neg-00533	Negative	5.607	139.006					6950.11	3340.12	5132.69	10997.2	12175	13746.2	1905.72	1751.08	3310.85	4353.18	1059.93	4305.78
Neg-00534	Negative	3.321	139.008					15651.7	35302.8	11300.9	10498.4	11070.1	25571.9	1398.15	3464.1	801.639	26613	19048.3	16719.3
Neg-00535	Negative	3.861	139.008					10396.2	10799.3	15058.1	3951.98	5168.87	5539.26	16425.7	28108	32385.5	13334.8	13516.9	14302
Neg-00536	Negative	3.236	140.984					4553.78	11698.7	6895.35	3631.49	3234.82	5645.83	55009.2	83929.6	21369.4	4185.42	3904.44	4199.27
Neg-00537	Negative	3.363	141.018					11815.6	13183.5	25720.1	18666.4	21765.5	22966.7	23139.2	25841.2	23715.1	48534.6	27076.6	28799.4
Neg-00538	Negative	13.529	141.018					17546.7	12837.8	11756.3	15402.8	13342.5	17086.9	7284.8	9516.76	9875.98	1614.48	4566.42	8626.39
Neg-00539	Negative	5.332	141.018					2287.07	4801.3	7467.16	32417.1	27674.8	28801.4	46143.6	27017.6	42970.3	51301.1	48898.1	40734.1
Neg-00540	Negative	12.561	141.02					25420.2	19845.2	26324.4	6119.82	18023.9	7545.53	2535.96	3257.45	4907.94	6724.85	12186.3	12511.7
Neg-00541	Negative	0.551	141.922					45686.7	38815.8	40317.6	41466.5	41644.9	43117.5	20191.2	21426.3	16827.4	16715.7	19198.3	20314.7
Neg-00542	Negative	16.885	141.922					146296	68250.3	18768.1	61959.9	83729.4	92443.7	14216.6	86960.5	37491.4	50190.8	85393.4	24555.7
Neg-00543	Negative	2.881	141.923					14108	44118.2	45023.3	48730.6	28735.2	39420	41293.7	39271.6	29835.6	8626.65	40243	39945.9
Neg-00544	Negative	1.462	141.923					20841.8	22928.1	26875.3	22735.7	47723.8	28680.9	22879.8	15608.4	26718.4	28859.6	25592.1	28542.8
Neg-00545	Negative	17.02	141.924					21678.4	4703.54	38757.5	41161.8	14508.8	17015.1	3770.23	11712	12555.8	15766.7	6485.87	73268.7
Neg-00546	Negative	13.035	142.018					87.8405	125.538	125.904	336.291	109.346	300.014	12914.9	6401.61	5383.44	1641.36	1715.26	4021.45
Neg-00547	Negative	6.645	142.05					24341.5	77673.8	45223.7	50093.8	32062.3	32452.5	216.325	389.734	243.055	87.1191	339.062	112.993
Neg-00548	Negative	13.509	142.051					18365.1	12223.5	12798.1	9164.49	8269.29	7601.13	424.221	1185.52	329.671	128.825	1344.85	1246.63
Neg-00549	Negative	3.878	142.997					25002.4	15194.2	20396.5	20291.4	16646.8	34761.1	11677.8	5898.58	6797.58	23834.5	37883.8	49151.1
Neg-00550	Negative	5.602	142.997					74809	96563.1	43573.3	95519	97255.3	226161	182979	201177	187492	146812	29533.6	47197.8
Neg-00551	Negative	6.624	142.999					23920.5	52383.1	22193.7	37372.3	61439.9	42995.9	26018	38798.5	33186.3	26231.2	26992	7351.97
Neg-00552	Negative	5.434	142.999					151513	125276	201300	101046	139758	97248.6	108989	55845.2	95160.8	13090.1	13064.8	39260.5
Neg-00553	Negative	5.884	143					92736	140689	36601.4	51727.8	70935.9	83600.9	78343.2	114062	87475	151679	119217	264439
Neg-00554	Negative	5.802	143					92666.4	140554	88110.8	53627.1	46624.7	25437.5	78343.2	112301	77075.8	150032	252115	104456
Neg-00555	Negative	10.224	143.033					79248.2	90016.6	101253	94949.1	86107.7	86046.1	38798	26322.4	20898.3	129941	67207.5	95975.7
Neg-00556	Negative	8.335	143.034					214033	126024	139286	66951.2	164766	74292.3	585.294	366.169	627.523	82615.8	98426.9	91716.3
Neg-00557	Negative	7.364	143.034					63649	45289.2	57314.7	31484.9	8059.71	16722	3648.49	2364.69	2293.55	9342.14	4672.79	12559.8
Neg-00558	Negative	5.236	143.035					8212.01	12536.3	5696.11	5624.41	4512.8	3477.38	51563	47977.1	58784.8	119629	114081	92420.2
Neg-00559	Negative	8.121	143.035					88312.9	319388	276785	132561	169383	42012.4	15001.3	355.292	333.206	185248	153968	180095
Neg-00560	Negative	3.37	143.035					8778.69	4127.31	19040.9	56773.3	38574.1	32403.8	168053	276167	106598	57469.9	100259	21547.4
Neg-00561	Negative	9.983	143.036					85727	222621	127456	166190	222397	71686	85645.8	47735.1	58652.2	47879.4	93124.4	50002.3
Neg-00562	Negative	8.186	143.036					100558	326573	77160.3	62184.5	169066	230026	1289.52	355.292	333.206	186774	102070	179940
Neg-00563	Negative	16.889	143.107					181280	54286.8	28744.9	107583	159327	200712	81441.1	95648.8	122624	41984.9	163464	114866
Neg-00564	Negative	9.021	144.029					5165.45	5102.79	2029.15	13742.8	6641.63	6315.36	4113.91	2001.24	13495.3	56293.8	57572.2	50363.5
Neg-00565	Negative	11.007	144.03					50736.5	50832.4	22192.7	105980	119195	121984	3966.89	3753.23	4404.15	45497.5	38734.8	26843.3
Neg-00566	Negative	5.772	144.045					1342.25	1242	600.143	17130.5	19734.7	18034.4	1461.83	1839	4412.11	177.945	957.353	195.423
Neg-00567	Negative	6.582	144.067					31072	39576.2	23578.7	18233.1	30564.5	35830.3	109.567	232.028	150.252	112.143	204.197	36.1208
Neg-00568	Negative	6.252	144.067					229.242	166.697	185.708	17009.8	51038.4	65341.7	705.162	465.868	383.585	317.892	99.7242	175.047
Neg-00569	Negative	10.411	144.069					49008.6	47321.5	33336.2	22110.6	30844.7	40460.2	49.6329	98.793	380.933	28476.8	38166.8	26622
Neg-00570	Negative	13.549	144.606					1322.96	791.298	1220.22	6789.01	6338.65	5774.4	83.3458	116.014	559.468	376.28	348.56	187.087
Neg-00571	Negative	8.688	145.01					19315.3	59014	17702.1	2270.53	693.663	1907.81	49928.8	28573.8	17418.6	17709.3	1521.51	3041.56
Neg-00572	Negative	12.82	145.012					5767.48	14115.8	16485	989.688	1878.24	903.518	1260.49	853.789	836.109	617.248	528.064	427.893
Neg-00573	Negative	12.528	145.013					884.832	375.584	713.456	530.391	592.291	1215.12	2203.51	1834.47	882.068	48336.3	55180.7	63822.7
Neg-00574	Negative	5.021	145.013					31709.3	28497	20989.3	4897.66	6531.14	3627.97	16801.2	19440.5	19074.1	9515.45	12486.4	13475.8
Neg-00575	Negative	7.975	145.014					3976.39	6540.3	6028.71	437.855	498.891	1235.97	195871	164152	140388	2582.06	4155.18	1128.08
Neg-00576	Negative	8.438	145.014					502910	250075	362382	1635.19	1520.59	1789.66	27109.9	4715.78	6916.02	38117.4	7272.27	5620.03
Neg-00577	Negative	5.594	145.014					49744.5	39034	54537.4	17375.4	95373.6	57517	60910.8	41213.9	47908.3	9799.05	38901	24679.8
Neg-00578	Negative	6.478	145.014					1402.23	6863.41	4939.64	76781.5	81488.9	67301.6	49124.4	50539.4	61446.9	36386.1	47640.6	43470.9
Neg-00579	Negative	5.692	145.014					20367.2	39340.6	55076.7	39088.7	13032.7	16928.2	19298.8	22717	90839.8	6259.6	7220.03	36198.6
Neg-00580	Negative	5.228	145.015					7425.74	708.979	3591.41	3436.26	5721.3	3037.21	10063.3	18269.5	24785.4	56537.5	62164.3	43277.3
Neg-00581	Negative	5.345	145.015					2490.6	17156.5	8239.37	17005.3	20874.8	38026.5	48564.4	20041.4	24785.4	19063.3	11201.4	29124.5
Neg-00582	Negative	8.311	145.015					36286.7	252432	83090.4	2771.58	2586.72	961.435	16860.2	5190.71	7144.93	608467	52304.9	363758
Neg-00584	Negative	12.351	145.017					619.168	1486.9	397.647	11084.1	14801.6	7269.84	13513.3	13046.1	15848.1	332.721	189.001	225.987
Neg-00586	Negative	13.667	145.59					3093.7	3350.41	2749.95	4035.49	5812.42	6244.7	4322.75	6070.78	5906.67	3767.44	2811.27	3474.08
Neg-00587	Negative	8.102	146.045					20760.4	17221.3	18147	226.827	1000.06	1432.89	334.32	140.485	182.07	282.674	4029.81	413.074
Neg-00589	Negative	3.643	146.569					6125.27	3887.55	4439.17	10299.8	8018.7	11588.2	7776.45	12052.7	12774.1	16272.7	7755.7	6282.24
Neg-00590	Negative	4.404	146.987					4966.2	6557.8	8207.9	3358.39	1535.4	2076.93	322.146	887.324	191.792	12292.1	13273.8	17954.8
Neg-00591	Negative	3.788	146.988					22073.7	23831.6	24909.1	38197.2	40059.3	42242.9	281.878	154.987	612.498	5406.95	3111.4	4603.09
Neg-00592	Negative	7.515	147.028					17214.6	9837.21	9997.83	17033.5	14109	22030.8	99865.2	93888.7	82090.7	63940.8	4583.52	14054.7
Neg-00593	Negative	6.035	147.028					84187.6	31499.6	32661.6	28140.1	27221.4	25969.2	49262.1	53634.6	47949	16978	54484.6	4479.91
Neg-00594	Negative	8.01	147.029					17566	11942.5	20504.5	6136.74	5245.19	6742.79	3643.81	4080.42	14527.6	31336	176289	120159
Neg-00595	Negative	12.101	147.029					5951.73	3586.05	4910.26	73322.7	50119.2	59730.6	9364.7	21544.1	19921.7	2987.07	4461	2859.1
Neg-00596	Negative	3.818	147.029					1.00812e+06	725478	160461	1.24337e+06	259078	289603	673397	885977	715314	1.00491e+06	343937	344809
Neg-00597	Negative	16.902	147.029					18664	12754.4	14090.8	16160	18208.4	21449.3	3557.65	5414.58	4487.23	9950.12	7619.88	3100.83
Neg-00598	Negative	12.454	147.029					4397.38	7677.34	5158.92	39305.4	60830.5	45065.8	15046.3	19542	8997.45	2098.27	3044.91	9404.37
Neg-00599	Negative	9.425	147.029					2492.74	4140.68	1871.77	6934.59	1732.45	5108.35	54192.6	52764.5	51646.9	10927.9	17354.9	9140.41
Neg-00600	Negative	4.408	147.029					85923	64913.2	69355.3	68177.9	37821.2	163546	64558.4	120692	114413	210805	157962	98329.1
Neg-00601	Negative	5.297	147.029					2188.51	7462.28	9961.11	13525	11272.9	54679	270781	208716	265471	33432.4	85440.9	167729
Neg-00602	Negative	5.475	147.03					8906.17	4411.31	7931.96	71063.4	23928.5	15263.7	67858.5	36008.7	61970.1	90778.1	104531	98971
Neg-00603	Negative	3.627	147.03					1.1208e+06	636853	732902	1.67359e+06	1.35045e+06	3.21861e+06	1.53586e+06	1.86134e+06	1.64879e+06	1.99937e+06	1.55317e+06	2.66852e+06
Neg-00604	Negative	5.355	147.03					2151.02	7908.87	9961.11	72083.6	71294.7	55419.2	273167	211705	268571	90778.1	77541.8	168256
Neg-00605	Negative	14	147.03					47908.4	88876.5	121264	120128	121784	90220.9	130531	166531	61972.8	117390	128937	90884.6
Neg-00606	Negative	4.536	147.031					145257	256759	203073	192401	208033	134212	81613.4	48978.7	57661.4	216260	130399	240632
Neg-00607	Negative	7.192	147.031					84964.3	96194.7	98888.2	18999.3	11929	15206.9	5292.93	4509.13	9782.3	8398.65	17175.4	9484.03
Neg-00609	Negative	8.261	147.032					25635.5	8304	9439.66	4612.15	3888.62	12502.1	34346	105439	181995	21222.8	12235.7	20214.7
Neg-00610	Negative	7.678	147.032					14334.1	21088.3	20574.8	13875.9	15380.2	11262.7	5439.96	5341.17	7322.58	67154.9	63645	7732.63
Neg-00611	Negative	9.649	147.044					25174.9	35951.1	38908.6	50530.5	58807.6	28404	6525.32	8963.88	11545.5	6402.33	11556.6	14789.2
Neg-00612	Negative	10.593	148.045					4175.64	13245.2	14033.1	60194.9	36843.9	53663.1	3419.99	1596.1	6206.3	3940.75	5761.21	13261.9
Neg-00613	Negative	6.4	148.052					437.06	520.672	8928.7	405.129	497.752	192.287	18426	17710.2	15445	9345.84	8346.44	8370.76
Neg-00614	Negative	6.304	148.054					6551.62	8065.28	8662.2	381.43	509.142	1191.95	101.139	237.466	15445	276.186	407.445	288.04
Neg-00615	Negative	9.705	148.076					28254.6	23759.5	18691.5	3613.43	3603.86	486.509	93.647	150.455	198.863	92566.8	136115	152082
Neg-00616	Negative	9.967	148.076					72887.3	726464	64028.5	12433.7	8870.69	12723.4	265.958	160.425	140.53	148694	124135	121734
Neg-00617	Negative	9.844	148.076					731915	726036	735283	121440	123764	128719	158.263	48.9433	97.2219	10321.8	4243.5	8996.86
Neg-00618	Negative	0.528	148.954					506.69	472.309	579.159	249.397	340.567	325.498	4623.35	5662.02	5656.55	1041.72	983.946	1311.46
Neg-00619	Negative	7.182	149.024					1280.11	748.081	1329.34	194.101	414.603	403.108	53704.7	51282.6	68041.2	849.875	138.664	162.081
Neg-00620	Negative	12.447	149.044					3670.02	9038.71	5572.3	32891	34067	42798.9	481.346	608.166	279.292	1228.01	1892.86	2215.41
Neg-00621	Negative	8.574	149.044					232587	120697	116386	81406.1	62337.4	176311	1734.34	2747.17	812.245	135859	184129	32084.5
Neg-00622	Negative	6.472	149.044					39212.2	44300.4	42588.1	8832.71	18634.4	21174.7	19481.4	20148.3	18462.4	11243.9	9793.87	9456.24
Neg-00623	Negative	7.458	149.045					156057	110533	123514	242688	323618	229558	60484.7	74005.9	49966.8	169094	234348	32864.4
Neg-00624	Negative	5.519	149.045					18963.9	10300.3	20024	74340.6	71973.6	43524.1	9668.12	3005.48	2769.94	2635.82	13478.9	6844.43
Neg-00625	Negative	8.398	149.045					94858.1	31562.4	42301.7	229628	65516.5	432385	349.303	586.414	418.054	218059	41084.5	79811.2
Neg-00626	Negative	9.852	149.045					99929.3	70639.6	66778.5	107554	224226	370826	21604.4	25573.8	35740.6	39316.7	49248.6	50122.7
Neg-00627	Negative	6.69	149.045					219793	201195	187042	239164	248665	264979	177320	223558	121160	220340	222227	204297
Neg-00628	Negative	5.17	149.046					2487.39	13225.7	7530.11	593.587	1779.15	617.404	42845.4	35987.8	18630.4	41842.2	29718.8	35672.5
Neg-00629	Negative	7.159	149.046					336471	293319	502362	104580	374735	443815	87293.1	98477.6	80817.9	140000	211262	191356
Neg-00630	Negative	10.822	149.046					19264.9	21020.3	20069.1	533655	604806	221555	2097.69	1490.96	4984.83	16014.2	32993.5	55485.3
Neg-00631	Negative	6.95	149.046					91903.7	128717	137758	177698	167926	163701	6492.55	5658.39	12884.6	70364.4	159507	71272.8
Neg-00632	Negative	10.047	149.046					142388	95882.9	101908	108154	81213.3	134368	35202.9	34268.5	64532.4	93274	65282.3	99856.4
Neg-00633	Negative	8.161	149.046					354772	278170	156100	154857	51042.9	115204	6754.76	1303.34	1540.53	252314	495216	237993
Neg-00634	Negative	7.272	149.046					340837	294089	259138	669050	148228	213059	43630.1	38983.4	62540.2	81727.9	219712	104956
Neg-00636	Negative	4.17	149.06					3588.61	2321.42	1283.17	23718.7	12655.7	21377.5	1204.3	520.249	1472.47	3171.51	3072.46	2564.58
Neg-00637	Negative	5.808	149.098					1108.72	235.64	843.557	168.145	273.365	122.786	5790.2	8514.33	9307.68	391.109	388.45	1623.58
Neg-00638	Negative	13.98	150					7613.2	6802.7	5904.9	3178.96	3141.42	3896.71	2643.66	3688.88	3206.56	2203.93	9636.21	6336.88
Neg-00639	Negative	9.289	150.092					9223.25	10119.2	9421.82	268.581	279.06	163.328	69.2988	159.519	79.5452	36.1452	87.3774	0.926174
Neg-00640	Negative	14.098	150.993					3818.92	4580.06	2849.63	608.257	918.05	1547.56	3752.44	8006.77	7045.06	5882.39	5529.47	9552.56
Neg-00641	Negative	8.664	150.994					152.114	125.538	228.726	125.263	66.0632		220612	78384.5	81232.5	83.4119	75.9804	12.0403
Neg-00642	Negative	5.537	151.005					13847.7	17136.9	26280.4	18318.8	13799.2	19941.1	11257.3	7228.2	22913.4	19858.5	26996.8	30940.7
Neg-00643	Negative	5.934	151.011					27587.3	25956.4	25087.4	16744.6	18179.9	19557.7	12928.9	10724	9291.77	23907.7	12202.4	12108.8
Neg-00644	Negative	4.824	151.039					1435.44	1581.57	2631.39	2094.48	1178.89	2412.86	18508.4	18711.8	19149.2	6413.45	8208.73	6482.29
Neg-00645	Negative	7.715	151.062					4356.67	8367.8	2463.52	17657.5	17678.7	43820.6	136.725	406.955	114.015	10990.9	16455.4	12725.6
Neg-00646	Negative	6.99	151.54					388.855		188.856	203.129	205.024	181.862	6060.84	5702.8	4653.4	1170.55	1714.31	164.859
Neg-00647	Negative	6.963	151.587					176.752	185.219	188.856	203.129	410.047	208.504	7070.35	3475.88	7483.44	1836.92	307.721	1506.89
Neg-00648	Negative	6.982	151.682					224.957		187.807	551.833	236.916	208.504	10942.7	11731.9	4416.53	2006.52	3940.53	2343.22
Neg-00649	Negative	6.994	151.725					389.926	318.989	188.856	399.486	205.024		14815	12817.7	10964.9	162.19	3256.71	3009.14
Neg-00650	Negative	6.99	151.766						750.139	171.02	234.726	205.024	436.7	14904.9	12546.7	13997.3	3507.01	2786.58	3179.56
Neg-00651	Negative	6.978	151.808					194.963	185.219	188.856	550.704	205.024	201.554	14983.5	11400.2	10488.5	146.434	1885.26	4016.82
Neg-00652	Negative	6.987	151.866					193.892	185.219	753.326	203.129	205.024	982.286	14903.9	10102.3	13666.8	2673.82	2740.99	2846.13
Neg-00653	Negative	7.005	151.906					193.892	186.248	182.561	177.173	178.826	240.938	7912.24	11092.9	10179.1	3676.61	4131.43	1149.38
Neg-00654	Negative	13.845	151.926					710.223	1898.5	1647.24	432.213	441.94	940.585	514.122	841.1	2453.53	3046.39	4676.59	3561.14
Neg-00655	Negative	6.951	151.928					194.963	374.555	187.807	202	205.024	415.85	4938.01	9288.36	10817.3	2173.34	155.76	300.08
Neg-00656	Negative	5.488	152.002					3121.55	7384.08	13081.4	2171.22	4926.26	5958.58	637.736	587.32	1101.26	34484.3	718.964	759.463
Neg-00657	Negative	5.091	152.004					118643	95890.1	112353	8078.88	3952.4	6680.24	623.689	696.083	509.973	1903.65	636.336	751.127
Neg-00658	Negative	6.994	152.005					199.248	185.219	188.856	418.671	205.024	937.11	4799.41	6760.52	7627.5	1502.34	337.163	1715.27
Neg-00660	Negative	3.301	152.012					93790.1	69573.6	51536.7	19516.1	18618.4	59220.9	754.795	1039.59	1237.37	18582.3	6067.03	12154.2
Neg-00661	Negative	4.269	152.018					24726	38566.8	14103.4	44302.4	113718	49883.4	1003.9	706.053	2444.69	9290.23	26074.6	23270.1
Neg-00662	Negative	5.966	152.036					12456.2	8592.12	8314.91	5387.42	15473.6	9588.87	862.489	396.078	601.892	3013.02	3453.31	1242
Neg-00663	Negative	10.285	152.07					4931.92	2699.06	5776.9	6711.15	7941.25	7451.7	15020	23875.3	26627.3	10941.8	14387.8	9108.92
Neg-00664	Negative	12.36	152.072					155.328	187.277	3186.42	552.961	338.289	150.586	127.36	103.325	75.126	17192.1	20975.3	1573.57
Neg-00665	Negative	8.744	152.989					127.476	128.625	130.101		94.5387	136.686	195.722	297.285	128.156	6454.23	12187.3	3189.74
Neg-00666	Negative	4.275	153.019					7382.89	15459.6	7358.04	27814	24141.5	21474.8	5667.52	4549.01	3811.98	13461.8	12088.5	13645.3
Neg-00667	Negative	1.142	153.023					4877.29	4165.38	5350.92	5520.59	5168.87	4984.41	3849.83	3821.2	4565.01	3672.91	4907.38	4319.68
Neg-00668	Negative	3.42	153.092					41217.5	29177.2	37653.7	41898.7	36853	42302	25241.6	24739.9	27117.9	33004.2	28838.3	24341.7
Neg-00669	Negative	3.446	154.051					3666.81	3820.66	9313.75	10776	5467.3	3834.16	31447.6	27844.2	11257.4	3924.07	1791.24	2251.53
Neg-00670	Negative	16.814	154.947					29607.6	18250.3	23390.9	27689.8	26187.2	28563.9	23133.6	39328.7	41071.9	22756.6	21076	26506.2
Neg-00671	Negative	12.608	154.996					2669.49	574.18	2764.64	286.637	427.133	1251.02	12932.7	8954.82	11416.5	1418.93	1989.74	2490.48
Neg-00672	Negative	9.41	154.996					656.661	2371.84	776.408	1683.71	1505.78	1110.86	40071.6	9946.37	27443.1	1860.09	1884.31	1517.07
Neg-00673	Negative	16.831	154.998					34634.9	35440.7	26049.6	15488.6	42838.6	26124.4	10115.8	14954	15776.5	15116.1	26699.5	15827.4
Neg-00674	Negative	13.969	154.998					22495.7	13793.7	15762.1	39000.7	39481.9	12467.4	10120.4	14681.2	19513.3	30105.2	18461.3	25858.8
Neg-00675	Negative	11.815	154.999					1878.93	2232.92	1545.47	2878.78	1788.26	3623.34	5088.78	4830.89	4690.52	50020.3	61773	58698.1
Neg-00676	Negative	9.267	155.001					639.522	1237.88	2291.45	865.554	2027.46	766.832	10456.6	12805	17192.4	1440.25	2908.15	18266
Neg-00677	Negative	8.255	155.001					3416.14	2042.56	1209.73	4034.36	1464.78	2950.33	34915.4	54878.2	31505.2	3246.58	6872.42	2496.04
Neg-00678	Negative	5.723	155.001					19256.4	40784.3	37612.8	10849.3	4443.32	4493.26	1244.57	1832.66	5037.86	606.127	1125.46	1680.08
Neg-00679	Negative	5.805	155.001					21473.8	40784.3	37612.8	10849.3	3962.65	7903.46	2106.12	2303.96	5037.86	730.318	614.491	1162.35
Neg-00680	Negative	5.387	155.001					686.656	1138.07	1278.98	42802.6	45533.5	60068.9	3677.52	958.02	1216.16	2970.39	4540.78	6283.17
Neg-00681	Negative	6.331	155.01					378.143	1418.99	2586.28	23695	21599.2	19171.9	1008.58	495.778	314.646	5205.83	837.684	433.45
Neg-00682	Negative	3.449	155.033					10630.8	5153.22	5615.32	16114.9	22590.2	18197.8	17914.7	16689.7	13486.5	13759.3	11045.6	11532.7
Neg-00683	Negative	4.825	155.034					18744.3	28135.9	20067	3467.86	4353.34	5856.65	15810.4	9633.68	18677.2	20583.3	17844	19556.2
Neg-00684	Negative	12.479	155.035					19986.9	19363.7	20131	31190.4	33014.5	33930.6	85.2188	220.245	205.05	810.949	509.068	379.731
Neg-00685	Negative	11.512	155.035					41.7778	347.801	164.724	12326.5	13094.2	13545.8	183.548	148.643	235.984	183.506	194.7	206.537
Neg-00686	Negative	4.542	155.035					16268.7	30428.5	26450.3	22076.7	22164.2	22948.2	51187.5	45061.4	44572.7	13863.1	37224.7	35942
Neg-00687	Negative	4.122	155.037					27498.4	28509.4	13307	22469.4	7962.89	21127.3	8767.23	23473.8	26356	17015.1	23874	13472.1
Neg-00688	Negative	13.721	155.047					6364.15	6592.78	5458.99	138.805	826.929	1049.47	548.772	591.852	440.15	1164.99	418.842	1059.54
Neg-00689	Negative	11.44	156.989					4044.95	2156.78	1031.36	2060.63	2423.84	2625.99	217468	822089	754168	1529.22	2301.26	940.067
Neg-00690	Negative	12.304	156.99					21048.5	23338.7	17483.9	1339.52	1516.04	2686.23	18653.6	17572.5	26678.6	695389	893114	855026
Neg-00691	Negative	11.601	156.991					2189.58	2941.9	1627.31	2521.05	4832.86	4946.18	1.95873e+06	1.74751e+06	811504	1081.57	2690.65	1149.38
Neg-00692	Negative	13.5	156.991					534291	754210	558710	284789	294407	380835	198000	198766	175276	661089	650968	366104
Neg-00693	Negative	13.325	156.991					405322	69828.7	275595	693919	574227	508466	115991	78120.8	88700	69842.7	70504.1	105115
Neg-00694	Negative	12.594	156.991					666684	683220	684071	273116	291186	282963	95162.2	96620.5	235400	44973.9	60722.6	172916
Neg-00695	Negative	13.181	156.992					35084.8	359.12	11405.9	24190.4	198.19	544.427	1.30582e+06	1.26895e+06	1.17441e+06	37018.2	38000.6	34703.8
Neg-00696	Negative	11.734	156.992					878.405	2034.33	1489.86	1543.78	1046.76	3529.51	123787	1.09034e+06	1.37821e+06	991.675	1152.05	1517.07
Neg-00697	Negative	8.056	157.022					6729.44	8004.57	7494.44	537.162	939.692	384.574	764.16	414.206	330.555	5339.29	3780.97	3949.21
Neg-00698	Negative	6.68	157.039					4082.44	3931.8	3232.59	2338.24	2649.36	2630.63	7775.51	8140	6271.7	5042.71	3636.61	3507.42
Neg-00699	Negative	4.804	157.05					24001.9	1944.8	14822.1	2828	2322.46	2248.37	45062.9	45128.5	39102.7	14032.7	9504.19	17770.5
Neg-00700	Negative	16.888	157.123					68354.9	48182.8	17302.4	13845.5	54496.4	54582.9	58174.5	35038.9	51295.2	18857.6	48867.7	40668.3
Neg-00701	Negative	8.662	158					358.861		96.5264		149.212	185.337	447195	344300	214746	116.777	66.4828	77.7986
Neg-00702	Negative	9.251	158.001					433.846	85.4067	345.187	516.85	672.022		48311.6	37226.8	33984.4	115.85	8840.32	135484
Neg-00703	Negative	14.104	158.001					11073.3	10774.6	9621.17	3537.82	2239.31	3838.79	22013.6	19186.7	17224.2	14555.4	19103.4	18446.6
Neg-00704	Negative	8.784	158.002					274.234	355.004	130.101	317.106	372.46	139.003	663383	395177	145510	292.869	144.363	4715.15
Neg-00705	Negative	8.304	158.002					242.097	251.075	130.101	176.045	179.965		176987	69267.5	29428.2	94.5335	266.881	266.738
Neg-00706	Negative	6.886	158.044					11361.4	8302.97	10079.7	4656.16	5083.45	3118.29	48439.9	29366	15126	36804.1	43065.7	40146
Neg-00707	Negative	5.991	158.044					663956	545915	257230	270745	94746	71149.7	810.047	415.112	570.074	458.766	243.137	155.597
Neg-00708	Negative	7.068	158.045					3683.94	2273.05	2094.2	4607.64	5516.28	4919.54	11651.6	14981.2	13493.5	7724.87	6961.7	2850.76
Neg-00709	Negative	13.215	158.045					32526.7	27405.3	20978.8	40190.1	35038.5	33142.9	14870.2	6523.96	9698.33	2217.83	3748.68	6994.47
Neg-00711	Negative	6.666	158.045					17723.4	32933	17064.2	13771	15311.9	14343.9	331.51	207.556	336.741	145323	49225.8	329023
Neg-00712	Negative	6.411	158.046					26431.4	28024.7	23254.5	137720	97316.8	28053.1	260.339	409.674	453.408	234274	38637	17311.1
Neg-00713	Negative	13.06	158.046					273.163		233.972	1151.06	222.109		91892.1	89510.1	87751.6	18982.7	24196.9	29397.7
Neg-00714	Negative	5.843	158.046					18484	15559.5	30419.5	144575	152679	806366	820.348	319.038	695.579	247.455	180.453	62.9799
Neg-00715	Negative	5.713	158.047					3911.04	1118.52	505.715	1.00923e+06	959321	564104	256.593	516.624	425.125	235.407	155.76	403.812
Neg-00716	Negative	6.81	158.048					11753.5	8437.77	9590.74	4480.12	4846.53	2936.43	50822.2	30177.2	218.307	38350	41113.9	41277.7
Neg-00718	Negative	14.183	158.927					6640.53	5384.74	5545.02	4193.48	3042.32	6225	1843.91	945.331	780.427	16774.1	14610.1	14595.6
Neg-00719	Negative	4.48	158.938					26958.5	28550.5	18101.9	23683.7	31884.6	22755.9	13269.8	18255	23595.8	16792.7	19676.1	39767.1
Neg-00720	Negative	3.236	158.938					46242.7	107655	81768.4	90211.7	101963	46016.8	165766	151998	192512	35479.7	51229.8	23796.2
Neg-00721	Negative	3.377	158.939					173039	123508	84721.9	273921	128907	137030	114907	77155.5	31309.9	285108	113360	56931
Neg-00722	Negative	3.496	158.939					64271.4	30716.6	33965.8	41283.6	75664	118247	177289	41651.7	95725.6	285108	109318	69140.8
Neg-00723	Negative	13.094	158.987					424.205	137.886		181.687	492.057	134.369	39253.1	79938.9	38523.8	4052.89	7344.45	1622.66
Neg-00724	Negative	13.177	158.989					2141.38	137.886	263.349	181.687	18354.2	668.371	69124.6	84220.6	63200.4	4328.15	7365.35	12421.8
Neg-00725	Negative	12.3	158.989					1522.21	823.197	1965.15	160.246	463.581	317.389	1443.1	1705.77	1764.14	77460	74120.8	72061.9
Neg-00726	Negative	13.313	158.99					34288.9	5476.32	16905.8	60823.5	36038.6	50863.4	5970.93	7892.56	7988.99	13518.3	7715.81	13693.5
Neg-00727	Negative	13.507	158.99					42062.7	57300.7	42826.3	24302.1	28408.3	17890.8	11730.2	19238.4	12610.6	17897.4	28177.3	23544.3
Neg-00728	Negative	12.598	158.992					56571.4	39831.4	24952.1	21892.8	23193.9	23978	3420.93	5793.44	9654.14	17740.8	14034.5	9741.5
Neg-00729	Negative	5.638	159.029					11662.4	95011.4	95943.1	107628	106898	133373	24964.4	40373.7	56354.3	7136.35	15734.6	137721
Neg-00730	Negative	4.514	159.029					13544.6	27187.1	20174	35538.5	51115.8	43137.2	7519.86	17374	9328	26728	12756.2	12844.2
Neg-00731	Negative	6.002	159.029					95112	114597	89643.7	11183.4	9919.73	11530.3	8685.76	17219.9	1639.52	64490.4	20417.8	6784.23
Neg-00733	Negative	5.326	159.029					24075.8	72551.5	33631.1	341324	311408	299573	528195	579038	616590	526262	629917	541006
Neg-00734	Negative	6.448	159.03					2455.25	2416.08	3711.02	12390.8	4060.61	13851.6	6189.13	3224.82	4884.08	33643.7	50809	41828.8
Neg-00735	Negative	6.215	159.03					81342.4	86518	82781.9	37768.4	46698.7	9590.03	20930.1	20919.6	24956	54160.3	72390.3	63126.2
Neg-00736	Negative	6.753	159.03					4754.1	15040.8	5620.57	13943.7	9302.38	14174.8	34582	11605	15526.3	3973.19	8007.38	2730.36
Neg-00737	Negative	5.839	159.031					25655.9	16147	23934.4	83700.3	139153	139665	62763.2	13848.2	15834.8	7672.04	5978.71	4579.93
Neg-00738	Negative	3.381	159.032					111353	82395.9	46257.2	168086	123168	181961	163673	85074.4	178571	233081	211420	100498
Neg-00740	Negative	7.085	160.058					4501.29	6862.38	800.54	912.95	1364.55	3339.54	910.249	1672.23	421.59	32192.4	30090.1	38440.9
Neg-00741	Negative	6.915	160.059					43978.1	47288.6	47153.2	6520.43	14585.2	22907.6	315.59	141.392		815.583	426.44	715.933
Neg-00742	Negative	7.273	160.063					756.285	1418.99	1117.4	1697.25	4005.93	1320.53	2477.9	15344.6	11310.4	1208.55	1771.29	1087.33
Neg-00744	Negative	5.953	161.043					47097.5	14335	54504.9	14072.3	15988.4	14341.6	1772.74	6426.98	25393.5	33436.1	27534.3	1753.25
Neg-00745	Negative	5.585	161.043					21844.4	35153.6	53495.6	12023	34125.1	18432.9	12677	5859.6	26021.9	4408.78	30425.4	24755.7
Neg-00748	Negative	6.202	161.045					30779.5	32050.2	12266.2	11422.6	27153.1	24747.1	12631.1	9261.16	24768.6	11028	17339.7	28604
Neg-00749	Negative	10.072	161.045					203021	598985	428025	475511	200329	254776	626944	50910.1	570998	369475	417062	527952
Neg-00750	Negative	3.391	161.045					61308.4	53183.7	35770.4	299989	322739	145389	866746	1.74889e+06	1.06461e+06	593877	594421	142441
Neg-00751	Negative	5.341	161.045					5918.52	3269.12	14341.5	67582	38748.3	58508.6	29507.2	14003.2	6843.54	47262.1	89181	82349.9
Neg-00752	Negative	8.757	161.045					260665	590495	394653	240290	339555	363165	2263.45	9074.45	7429.52	237600	226477	207712
Neg-00753	Negative	9.835	161.045					135212	759167	684291	123050	119320	123843	107319	92693.2	53779.6	659039	260386	675895
Neg-00754	Negative	8.621	161.045					317073	344317	659879	415500	520777	535676	1286.71	4651.43	1569.69	275414	162349	198024
Neg-00755	Negative	9.927	161.046					1.08585e+06	759167	695287	820176	693051	809666	57371.9	93043.1	62437.7	671523	284253	686488
Neg-00756	Negative	10.225	161.046					873079	251830	308037	214323	576961	366859	35920.2	37142.5	53833.6	178333	132001	441436
Neg-00757	Negative	4.963	161.046					41072.9	53154.9	53635.1	2157.68	2968.29	4731.88	15084.7	20547.1	25865.5	34169.2	54306	34839.9
Neg-00758	Negative	6.466	161.046					249740	226048	219065	93447.1	91275.4	95884.1	26255.8	8933.97	24522.9	94734.6	27130.7	37186.8
Neg-00759	Negative	8.403	161.046					51817.3	75479	52488.4	1.23543e+06	383190	1.15555e+06	943.026	445.928	563.887	309651	81626.7	131118
Neg-00760	Negative	8.883	161.046					189686	483766	345280	456193	494358	313685	3776.78	12025.6	6990.26	172029	154362	322901
Neg-00761	Negative	3.747	161.046					49474.6	70501.7	45536.4	54593.1	59380.5	68659.2	83308.4	15239.5	15188.7	82546.3	58752.8	98595
Neg-00762	Negative	8.217	161.046					1.02455e+06	1.44079e+06	965698	146135	133582	155572	2319.64	1648.66	1191.41	698974	673258	74934
Neg-00763	Negative	9.247	161.046					600880	97399.7	285261	101678	582899	215628	2200.71	1115.73	1164.01	84896.7	113833	31449.2
Neg-00764	Negative	6.88	161.046					40950.8	40280.1	36025.3	15267.4	17331.3	7357.88	9177.41	3561.08	2131.81	28340.6	12330.7	15051.3
Neg-00765	Negative	13.184	161.046					21996.5	15067.6	14462.2	14369.1	11709.1	15196.5	3815.18	1061.35	958.962	5363.39	8673.16	3278.66
Neg-00766	Negative	12.565	161.046					216267	145644	228908	192829	186097	179986	39367.3	42745.6	45216.2	133307	135873	122923
Neg-00767	Negative	7.18	161.046					10199.1	16599.8	15826.1	9139.66	20946.6	18804.7	11341.6	17214.5	30344.7	5542.26	10415	6615.66
Neg-00768	Negative	6.59	161.047					29255.2	28410.6	29740.6	22469.4	35387.1	38770.2	52816	50400.7	42686.6	94527	97964.3	97844.8
Neg-00769	Negative	4.512	161.047					8037.41	16113.1	15353	59943.3	50616.9	32611.2	46358.1	20755.6	24669.6	17597.1	24568.3	8232.76
Neg-00770	Negative	10.355	161.048					152182	659454	499078	759497	190944	333990	25488.8	111849	33584.9	163316	406788	332028
Neg-00771	Negative	1.474	161.912					23419.1	26782.7	29743.8	24691.4	28142.9	27460	7099.38	6566.56	5863.37	14244.9	22843.5	21547.4
Neg-00772	Negative	3.405	161.913					4764.81	8841.14	6630.95	24276.1	14440.5	10949.9	6731.35	2390.97	2552.52	18491.5	9839.46	5515.37
Neg-00773	Negative	2.872	161.915					24124	34103	28678.8	22925.3	17278.9	21866.3	14976	13659.7	14381.8	8446.85	25351.8	17816.8
Neg-00774	Negative	5.217	161.969					6339.51	4819.82	781.654	2278.43	2954.62	4320.67	102.075	85.1976	116.666	60742.4	52201.4	51312.8
Neg-00775	Negative	4.837	161.969					31194.1	25314.3	27108.2	21861.2	24900.1	22540.4	19276.3	20730.2	18197.3	24153.3	26993	28754.9
Neg-00776	Negative	5.091	161.971					54501.8	62950.9	56824.7	23766.1	26677	25585.8	284.687	25.378	370.327	546.811	937.408	402.886
Neg-00777	Negative	10.15	162.049					12615.8	22558.7	14061.4	15106	28563.2	16978	7031.02	10974.2	17493.8	22710.3	36358.5	13527.7
Neg-00778	Negative	4.285	162.077					10445.5	25108.5	15232.3	250.525	101.373	136.686	173.247	255.593	320.832	2108.47	1907.11	2796.12
Neg-00779	Negative	2.867	162.939					5258.65	4904.2	4759.17	4688.89	5459.32	7245.52	7221.12	5693.74	5848.34	442.083	4435.35	4609.57
Neg-00780	Negative	1.446	162.943					8943.66	9278.46	9057.75	8302.32	11083.8	13497.2	4233.78	3716.07	2987.37	1047.28	4914.03	5884.91
Neg-00781	Negative	7.462	163.005					71214	64327.7	66439.6	50696.4	50839	56797.7	3709.36	2190.67	3668.8	22654.7	28205.8	25155.8
Neg-00782	Negative	9.446	163.007					6041.71	6593.81	6616.26	21723.5	17171.9	8993.47	103.948	137.766	273.989	251.163	280.178	872.456
Neg-00783	Negative	7.571	163.01					3316.51	2465.48	3623.94	4928.13	52088.5	58568.8	16523.1	16707.8	11816	1355.91	27927.5	25833.8
Neg-00784	Negative	3.64	163.037					40509.5	27180.9	28578.1	13964	20202.8	6785.65	2434.82	1633.26	3985.22	8659.08	11137.8	14591
Neg-00785	Negative	3.76	163.039					5284.36	19529.3	36060	3650.67	7473.11	11948.4	2883.39	1247.15	4006.43	4192.84	13672.7	3974.21
Neg-00786	Negative	6.45	163.04					28295.4	27792.2	30114.2	16711.8	16915.6	17556	2687.67	1951.39	1005.81	21066.1	1093.17	2426.58
Neg-00787	Negative	4.388	163.04					8215.23	8442.92	8811.19	26019.7	35391.6	89609.2	12251.8	16376.1	3524.74	26425.8	39354	16142.3
Neg-00788	Negative	6.561	163.041					1629.33	2382.13	29857.1	1051.76	1067.26	1142.14	22866.7	20111.2	19155.4	20629.6	19861.3	19143.1
Neg-00789	Negative	4.823	163.042					11470.7	7245.17	11647.2	2183.63	713.027	1429.41	27925.5	27886.8	23994.4	8037.2	5979.66	6299.84
Neg-00790	Negative	5.894	163.063					58538.2	39595.8	37569.8	36734.7	72289.1	50449.9	4697.33	5571.38	27729.5	17127.2	1769.39	2542.35
Neg-00791	Negative	6.3	163.075					39905.3	35157.7	36454.5	7378.08	4135.78	5349.29	89185.7	1853.5	3773.1	46311.2	4484.74	3876.04
Neg-00792	Negative	6.403	163.076					2595.58	3398.78	3356.39	3559.27	7403.63	3556.15	89185.7	80124.8	79894.3	38844	39345.5	38619.6
Neg-00793	Negative	5.085	163.967					4549.49	5892.03	6234.35	1970.35	2699.48	801.582	176.056		85.7321	57.4615	4446.75	67.6107
Neg-00794	Negative	4.488	164.006					7561.78	4200.36	1558.06	10973.5	11834.4	4724.93	277.195	436.864	159.09	2596.89	1661.12	8311.49
Neg-00795	Negative	4.935	164.034					8830.11	12168.9	10382.9	8415.17	8980.04	9711.66	49430.6	40036.5	40536.2	17857.6	21231.8	19651.6
Neg-00796	Negative	5.231	164.035					848.411	8718.69	9714.55	9922.83	11520.1	14135.4	19961.8	18276.7	18755.9	23552.7	20103.5	20800.9
Neg-00797	Negative	9.485	164.07					19784.5	22925	24596.4	6978.6	6819.31	7280.27	133691	101302	122539	8788.84	28199.2	649334
Neg-00798	Negative	8.521	164.071					13506	9513.07	6737.97	225.699		184.179		119.639	158.207	7336.54	6049.94	5289.38
Neg-00799	Negative	9.606	164.072					422287	1.1917e+06	555724	1.22796e+06	1.23774e+06	585657	177935	72422.5	238629	256314	233517	804426
Neg-00801	Negative	4.496	165.02					63953.2	8686.79	27562.5	30610.4	27434.4	48410	8203.48	3914.56	6383.06	9867.63	10095.9	6304.47
Neg-00802	Negative	10.489	165.038					93023.1	65635.6	42033.1	516078	519363	438026	17504.5	28867.5	19059	15826	54580.5	22336.5
Neg-00803	Negative	12.369	165.039					42303.8	54552.3	29498.3	76816.5	856424	897644	6947.67	11586.9	6300.87	27741	35582.6	200572
Neg-00804	Negative	9.169	165.04					17647.4	8043.67	11853.9	47841.3	80682.5	96213	3748.69	2028.43	2756.68	25709.4	125271	61490.6
Neg-00805	Negative	8.357	165.04					60215.7	101449	109504	334335	411003	438221	140.471	67.9768	144.065	81460.1	74718.1	3374.98
Neg-00806	Negative	11.828	165.04					33373	67807.8	56110.2	239339	295060	290823	32975	16425.9	14551.5	14587.8	31138.7	13425.8
Neg-00807	Negative	16.799	165.04					31276.6	29682.4	31934.5	58174.9	79532.1	100608	13513.3	10470.2	13199.2	13148.5	34610	23235.9
Neg-00808	Negative	12.159	165.04					22639.3	47472.8	7346.5	184864	353386	624731	9257.01	10265.4	25409.4	133707	130268	225208
Neg-00809	Negative	10.776	165.04					116863	83014.3	104905	1.20967e+06	1.45349e+06	749032	20148.2	29732.2	13508.5	29193.2	50373.1	36653.3
Neg-00810	Negative	13.526	165.04					8898.67	9003.72	7556.34	32270.4	24418.3	29677.1	1131.26	792.157	199.747	4614.53	2917.65	1680.08
Neg-00811	Negative	11.606	165.04					34453.8	38158.3	42368.8	403439	291843	432185	8074.25	16235.6	6547.46	41321.3	72767.4	49383.6
Neg-00812	Negative	9.707	165.04					28730.3	19648.7	20874.9	233503	201705	306447	2703.59	2013.93	3906.55	15166.1	9973.37	8116.99
Neg-00813	Negative	8.657	165.041					45399.6	131465	27425.1	131628	109591	251923	14815	10686.9	14649.6	214100	212387	170126
Neg-00814	Negative	12.485	165.042					265510	295589	240571	698506	863456	898344	2797.24	4145.68	2991.78	201383	241325	26548.8
Neg-00816	Negative	10.596	165.042					92612.8	72716.1	111708	190266	736378	254374	17571.9	25930.9	29347.8	38687.4	37171.5	23796.2
Neg-00817	Negative	8.283	165.042					103997	192500	109885	336593	403007	430461	45.887	488.527	136.111	82421.2	76060.2	3381.46
Neg-00818	Negative	8.8	165.042					105520	72820	39385.9	416598	415426	119868	4975.47	5558.69	6200.11	22802	16822.1	15547.7
Neg-00819	Negative	6.336	165.076					33070.9	19373.9	33779	59953.4	59948.9	57249.4	18434.4	12479.6	3867.67	29833.7	34417.2	34908.4
Neg-00820	Negative	6.527	165.091					14640.4	15061.4	17181.7	3712.74	2134.52	1529.03	248.165	542.002	2197.22	8272.61	1454.07	1321.65
Neg-00821	Negative	6.14	165.091					2934.09	836.574	4038.37	67.7096	67.2022	268.739	11228.3	13953.4	13771	5444.02	4820.95	6245.19
Neg-00822	Negative	4.464	165.093					30466.7	31856.7	12126.7	880.224	394.101	388.049	73.0447	104.231	184.722	9175.31	4166.57	6507.3
Neg-00823	Negative	4.563	166.017					158896	120939	128755	123178	126711	114764	415.793	839.287	1018.18	9427.4	2817.92	1574.5
Neg-00824	Negative	5.764	166.018					14558	5808.69	6081.17	2108.02	3602.72	2890.1	798.809	471.306	709.72	68245.8	96555.9	3733.41
Neg-00825	Negative	5.913	166.018					3552.18	5340.49	3190.62	1188.3	891.853	1246.39	88.9647	260.125	371.211	3731.29	12669.7	81798.8
Neg-00827	Negative	5.309	166.019					304953	58727.9	276098	12352.5	32545.2	14941.6	29.967	262.844	245.706	1787.8	623.989	999.342
Neg-00828	Negative	9.701	166.087					9905.62	8004.57	7666.51	2000.82	1968.23	44345.3	296.861	591.852	389.772	27059.8	44395.3	49335.5
Neg-00829	Negative	9.83	166.087					232433	234739	114390	37417.4	41699.5	33876.1	285.623	135.047	121.086	27627.9	2446.57	10262.9
Neg-00830	Negative	9.979	166.089					19364.5	19514.9	104672	5908.79	2753.01	7554.8	157.327	42.5988	210.353	47158.3	20316.2	23928.6
Neg-00831	Negative	16.827	167.022					36041.4	28670.9	20501.4	30565.2	32435.9	33629.4	19033.8	44294.6	31958.6	26663.1	33891	15381
Neg-00833	Negative	3.814	167.034					198216	71177.8	69500.1	160366	67701.1	190550	1078.81	1235.37	3102.26	52278	51088.3	126080
Neg-00834	Negative	3.283	167.035					381076	272746	177512	117425	60700.7	214216	4974.53	4886.18	4604.78	96384.3	31333.4	47731.3
Neg-00836	Negative	5.332	167.036					6062.07	12401.5	7821.79	35346.6	28553	27387	1886.99	876.448	868.811	12773.1	9180.33	15755.2
Neg-00837	Negative	4.493	167.038					85932.6	243200	104295	118524	128984	124652	3060.38	3706.1	2677.14	26955	19708.4	18341
Neg-00838	Negative	5.224	167.041					3379.72	10852.8	6942.56	1410.62	1878.24	2912.11	3931.3	2412.72	2602.9	41673.5	71027.4	105840
Neg-00839	Negative	3.241	167.069					433.846	505.237	202.496	696.28	321.204	316.231	76176.2	58633.2	40934.9	3262.33	3683.15	705.745
Neg-00840	Negative	3.631	167.072					1062.66	1222.45	1226.52	1708.54	1508.06	2072.3	107682	196119	201637	12476.6	11483.5	4459.53
Neg-00841	Negative	3.578	167.853					6641.6	14371	4650.06	4870.57	6074.4	2741.83	40338.5	74913.2	27357.4	15258.8	16483	11740.2
Neg-00842	Negative	13.839	167.905					361.003	231.524	289.579	100.436	31.8926	247.888	2287.8	1786.43	1253.28	3929.63	1421.78	728.899
Neg-00843	Negative	5.157	168.013					7202.92	8812.33	9027.32	363.375	505.725	1566.1	69.2988	48.9433	111.363	210.383	527.114	228.765
Neg-00844	Negative	10.717	168.996					579.533	793.356	394.499	338.548	462.442	316.231	22917.3	54522.9	14387.1	151.995	8396.78	45790.1
Neg-00845	Negative	11.53	168.998					1114.07	388.961	459.55	273.095	503.447	1295.04	22428.5	15202.3	11583.6	2687.72	20101.6	137248
Neg-00846	Negative	13.513	168.998					252.809	535.078	513.059	3755.62	2427.25	3468.12	19109.6	57880.9	12977.4	20997.6	41505.2	165349
Neg-00847	Negative	13.789	168.998					3279.02	1768.85	6169.3	2057.24	2541.15	2160.33	23475.4	71690.2	53734.6	351376	254348	129397
Neg-00848	Negative	13.696	168.999					3524.33	5400.17	6169.3	3778.19	2667.59	3254.98	31338	71690.2	75181.7	195390	318474	193628
Neg-00849	Negative	10.458	168.999					161.755	291.206	79.7392	346.447	222.109	209.662	122602	43507.9	83656.8	235.407	559.405	10483.4
Neg-00850	Negative	13.931	168.999					470406	311486	290395	177672	335070	311181	111761	215131	164585	40528	324639	287857
Neg-00851	Negative	10.589	168.999					408.137	286.061	287.481	650.012	80.8704	273.372	121619	28020.1	79024.6	53.7544	1396.14	27322.1
Neg-00852	Negative	12.596	169					660.946	458.933	454.304	178.302	259.697	156.378	47976.3	72795.9	105891	6094.63	37626.4	80827.2
Neg-00853	Negative	11.947	169					1685.04	965.199	1572.75	480.738	698.219	433.225	8743.82	31978.1	10475.2	7305.03	56850.4	247130
Neg-00854	Negative	8.109	169.011					6343.8	2706.26	3832.73	3938.44	1330.38	3081.23	9540.76	1236.27	1205.55	6938.02	21602.2	14001.9
Neg-00855	Negative	5.532	169.013					45190.7	16515.4	25943.6	22802.3	30860.6	26138.3	7895.38	17200.9	10047.4	34230.4	41170.9	40179.3
Neg-00856	Negative	7.538	169.014					2467.03	1551.73	598.044	2965.68	812.122	1154.88	10472.5	11338.5	13814.4	1939.79	1792.19	1924.59
Neg-00857	Negative	3.532	169.849					7025.1	7500.36	11350.3	13330.9	4472.93	13764.7	53612	115557	64421	21181.1	18296.1	13304.5
Neg-00858	Negative	3.616	169.852					7276.84	9322.71	8340.09	6804.81	5272.53	5687.53	92857.6	116884	25387.3	44017.4	29282.8	13286.9
Neg-00859	Negative	13.761	169.987					13078.6	14285.6	12822.3	10877.5	8526.71	9907.42	877.473	2580.4	1764.14	6444.03	10377	6862.03
Neg-00860	Negative	5.584	170.026					3145.12	4898.02	7881.59	1830.41	961.333	920.893	7292.29	6336.35	10411.6	4270.69	8981.83	4250.21
Neg-00861	Negative	4.549	170.044					9922.76	9459.57	13466.5	13822.9	18111.6	37223.8	1530.19	1103.04	1059.72	7885.21	8714	2955.42
Neg-00862	Negative	6.423	170.046					2003.19	2804.02	2148.76	15969.3	15749.2	16461.4	1995.62	1896.1	3646.71	4646.97	5395.56	3476.86
Neg-00863	Negative	13.559	170.97					17564.9	24551.9	20579	8718.73	2450.03	1438.68	6742.59	4745.69	3134.08	26019	20586.9	16158
Neg-00864	Negative	12.399	170.971					32652	21653.2	23158	107.207		32.434	530.042	1163.76	715.907	3646.95	7314.06	4064.05
Neg-00865	Negative	12.285	170.972					3095.84	10526.6	2461.42	76.7375		152.903	1842.97	760.434	719.442	29544.5	4588.26	9277.49
Neg-00867	Negative	3.893	170.996					13168.6	22022.6	31692.2	10253.5	16176.4	11777	2079.9	849.257	2920.19	45113.8	69852.6	52028.8
Neg-00868	Negative	3.528	170.997					33835.7	40849.1	30257.9	84695.6	102604	133907	154.518	1384.91	114.899	3190.97	1454.07	626.094
Neg-00869	Negative	13.91	170.997					61538.7	50387.9	36066.3	24445.4	44937.8	37615.3	18606.7	36498.1	30078.7	25202.4	67282.5	51416.6
Neg-00870	Negative	5.326	171.023					319.225	1215.25	442.763	17175.7	35736.8	32849.8	3176.51	1982.2	5265.89	1785.94	1776.99	4495.65
Neg-00871	Negative	3.549	171.03					5589.65	8052.93	12197	42817.3	63381.9	57350.2	8263.41	35100.5	36426.4	20139.3	33430.4	20538.8
Neg-00872	Negative	3.433	171.03					7528.57	5023.56	6008.77	51018	77552.5	40191.5	53335.7	35085.1	16625	20318.2	23867.3	8071.61
Neg-00874	Negative	7.734	171.032					11634.6	16125.4	16951.9	2663.24	2286.01	1262.61	291.242	396.078	751.26	543.104	1032.38	507.544
Neg-00875	Negative	8.021	171.033					4419.88	4748.82	3066.81	512.336	668.605	1571.89	575.929	366.169	434.847	9199.41	7872.52	1220.7
Neg-00876	Negative	8.941	171.041					2153.16	226.379	465.845	489.766	2051.38	525.894	655.529	1132.04	464.898	7354.15	6251.29	7273.25
Neg-00877	Negative	4.694	171.066					40424.8	23530.1	43356.1	44895.9	47242	32435.1	72002.4	66287.4	65544.4	58418.9	57807.8	56333.6
Neg-00878	Negative	13.526	171.076					4139.22	3212.53	3687.94	14781	14006.5	12825.3	255.656	210.275	200.631	537.544	542.31	591.825
Neg-00879	Negative	16.895	171.139					41730.7	13185.6	24304.7	12552.2	37548.9	42470	10115.8	15268.5	20351.2	10497.9	31285.9	24578.8
Neg-00880	Negative	3.645	171.849					5776.05	2768	2616.71	1732.24	2227.92	5131.52	13624.7	12412.6	9060.2	8525.63	2637.47	3454.63
Neg-00881	Negative	8.805	171.998					102.838	129.654	266.497	99.3073	153.768	139.003	378561	192755	135473	74.1439	56.0355	4435.45
Neg-00882	Negative	8.308	171.998					124.262		137.445	199.743		113.519	100764	31801.4	24436.3	109.362	62.6838	63.906
Neg-00883	Negative	14.113	172					9796.36	9877.34	8464.95	4778.04	3545.77	4831.5	18102	17372.2	12464.7	17267.2	17421.3	19149.6
Neg-00884	Negative	9.403	172						69.9718	62.952	64.3241	67.2022	77.6098	72691.6	39075.8	19493	45.4132	38.9399	3395.36
Neg-00885	Negative	5.426	172.007					763.784	243.872	303.219	698.537	150.351	496.935	130.169	389.734	142.298	5279.97	5479.13	7392.72
Neg-00886	Negative	7.963	172.061					42623	43175.7	43815.7	393.844	201.607	933.635	1131.26	1567.09	801.639	635.784	1022.89	332.497
Neg-00887	Negative	5.906	172.061					261.379	514.498	287.481	13531.8	9865.06	14465.5	168.565	180.365	124.621	286.381	390.349	209.315
Neg-00888	Negative	9.167	172.061					10923.3	4104.67	9247.65	163801	167878	55957.9	341.812	232.934		633.004	368.505	110.215
Neg-00889	Negative	8.338	172.062					144.615	445.556	413.385	297.922	86.5655	188.812	335.256	163.144	156.439	500.472	1438.88	14214.9
Neg-00890	Negative	8.192	172.064					472.41	790.269	537.191	719.978	693.663	442.492	158.263	163.144	158.207	42913.6	25778.2	95.396
Neg-00891	Negative	8.183	172.477					498.12	1266.69	344.138	180.559	218.692	205.029	3258.92	19246.5	8020.81	667.295	912.714	163.007
Neg-00892	Negative	16.815	172.959					35697.5	29104.1	30266.3	35863.5	33508.8	36293.6	27507.9	51511	55236.2	18242.2	32502.5	30468.4
Neg-00893	Negative	12.715	173.008					176.752	1644.34	361.974	71.095		1348.33	31786.6	280466	342546	83484.2	97816.2	87940.3
Neg-00894	Negative	6.958	173.008					10051.3	16513.3	10713.4	137624	82839.8	83668	10379.8	12777.8	18071.8	95828.3	38694.9	59587.3
Neg-00895	Negative	7.539	173.008					106914	115176	98767.5	100405	101920	111876	948740	747162	742215	107887	85571.9	88810.9
Neg-00896	Negative	10.787	173.008					15408.5	9998.76	20852.9	6427.89	6011.75	5052.75	140530	105822	321260	2557.97	13075.3	73294.7
Neg-00897	Negative	13.465	173.008					1901.43	2372.87	2406.87	2505.25	3054.85	18925.2	292835	345046	299066	2936.1	8098.56	38765
Neg-00898	Negative	7.125	173.008					159681	234184	401096	41351.4	107833	106876	140328	292387	386746	122791	104325	93629.7
Neg-00899	Negative	5.808	173.008					1.5041e+06	1.61276e+06	766602	800839	936347	1.48425e+06	985589	983570	799989	183070	266007	199358
Neg-00900	Negative	6.143	173.008					413252	288865	310214	262075	271096	268976	1.21347e+06	1.16911e+06	783075	511620	584515	652591
Neg-00901	Negative	4.444	173.009					132441	59711.6	73327.6	58946.8	42246.3	106665	164719	130903	169939	57732.2	75945.2	54363.7
Neg-00902	Negative	9.306	173.009					6342.73	9071.63	13129.7	18477.9	17965.8	10837.6	256092	300709	445369	106856	60772.9	145404
Neg-00903	Negative	6.614	173.009					664300	614698	754570	556442	645096	352900	1.62234e+06	1.22832e+06	1.04467e+06	371796	348760	387360
Neg-00904	Negative	5.533	173.009					233678	567150	257155	1.17975e+06	1.11464e+06	2.21229e+06	1.41205e+06	2.26628e+06	1.60291e+06	948720	2.07752e+06	2.4247e+06
Neg-00905	Negative	10.907	173.009					19217.8	5397.09	8418.78	4958.6	6367.12	5843.91	320976	313355	320882	7737.85	18997	27148
Neg-00906	Negative	12.106	173.009					3175.11	2950.13	3136.06	1316.95	4483.18	7716.97	187176	54247.3	213318	34748.5	22306.9	10866.8
Neg-00908	Negative	9.131	173.009					8917.95	21762.3	9339.98	11264.6	27204.4	13041.9	164507	265916	249914	77676	104095	172057
Neg-00909	Negative	8.265	173.009					310549	209151	336301	85224.9	114383	88690.7	1.14398e+06	2.18698e+06	361532	317080	52144.4	101805
Neg-00910	Negative	5.641	173.009					1.40679e+06	362883	1.48714e+06	811159	1.33696e+06	953325	1.41431e+06	1.72425e+06	1.61744e+06	282267	2.07752e+06	1.55054e+06
Neg-00911	Negative	9.413	173.009					13686	9677.71	4824.22	8663.44	11493.9	8508.12	788578	782655	516664	7352.3	6486.82	13449.9
Neg-00912	Negative	7.803	173.009					37091.2	168265	33854.6	48067	34193.4	76269.6	51679.1	25872	28897.9	47691.2	212698	828544
Neg-00913	Negative	8.838	173.009					45493.9	30169.2	41883	53606.8	60159.6	54904.9	878866	827995	548616	114862	250380	253313
Neg-00914	Negative	6.319	173.01					479583	520641	486290	217095	122331	141884	778228	692640	457080	592722	904601	243874
Neg-00916	Negative	3.699	173.01					19033.5	19230.9	15533.4	46289.6	17252.7	25829	624688	736225	517961	36305.5	120720	54004.3
Neg-00917	Negative	12.405	173.01					31905.4	22442.4	34862.8	28382.7	22865.8	26988.5	73903.4	85196.7	140466	4379.13	20695.2	13549
Neg-00918	Negative	12.614	173.01					1409.73	1539.38	1281.07	1135.26	5782.81	1490.8	482425	284287	347155	6770.27	10254.5	107424
Neg-00919	Negative	8.007	173.01					305186	284713	354359	23911.6	45511.8	56566	365477	114985	210565	433153	321102	181163
Neg-00920	Negative	13.994	173.01					1.1465e+06	1.17419e+06	1.15341e+06	1.17784e+06	1.29358e+06	1.30149e+06	993145	952986	1.12752e+06	897251	1.12009e+06	889388
Neg-00921	Negative	8.647	173.01					72636.6	48013	72516.5	14474	28289.8	28892.9	765898	1.21663e+06	2.36391e+06	70168	13922.5	147248
Neg-00922	Negative	5.014	173.01					303613	427359	114069	29074.5	32107.8	21872.1	56045.9	43134.5	59281.5	47134.2	144310	52673.4
Neg-00923	Negative	4.529	173.01					263475	107347	91733.7	173728	197297	148060	124221	133564	194196	65983.5	81416.8	40027.4
Neg-00924	Negative	13.015	173.01					5978.51	10383.6	5436.96	19449.6	15865.4	30826.2	23771.4	9259.35	11617.1	1016.7	801.593	1455.95
Neg-00925	Negative	8.164	173.01					104028	159372	106323	137779	85366.2	60348	256346	2.18759e+06	1.3509e+06	193298	305410	181041
Neg-00926	Negative	5.369	173.01					100676	121550	192477	160266	177227	212769	891144	586639	802023	102969	229078	262380
Neg-00927	Negative	3.944	173.01					56936.7	77625.5	233149	58618.4	347369	316937	823817	1.14603e+06	641558	468364	147571	88335.7
Neg-00928	Negative	3.855	173.01					190661	246470	222658	163576	347369	257421	779866	531979	667320	470155	407065	582703
Neg-00930	Negative	10.337	173.044					4258.12	118528	68584.1	116.235	374.738	677.638	151.708	324.476	172.348	815.583	941.207	75.0201
Neg-00931	Negative	11.521	173.044					1019.81	1089.71	780.605	143770	152714	162199	68.3623	61.6323	129.04	1696.97	551.807	209.315
Neg-00933	Negative	11.979	173.045					8357.7	9344.32	7891.04	85548.8	90538.5	81093	73.0447	97.8866	74.2422	461.546	138.664	147.262
Neg-00934	Negative	12.218	173.046					1284.4	1445.74	509.911	2974.71	2815.66	2981.61	1061.96	3658.97	1549.36	125076	97520.8	80829.1
Neg-00935	Negative	10.52	173.047					178619	4759.11	55200.5	370.146	446.496	1026.3	53.3788	33.5352	114.015	664.515	1363.85	439.007
Neg-00936	Negative	3.358	173.047					39952.4	43876.4	45179.6	14301.4	20053.6	24699.6	181311	177541	89188.8	73683.3	61662.8	66697.5
Neg-00937	Negative	13.515	173.103					98637.4	92975	118725	213718	195493	177453	19119.9	29990.5	7219.17	637.638	1450.28	26147.8
Neg-00939	Negative	12.072	173.105					14345.9	31397.8	54776.7	125983	114264	85946.5	46641.8	5591.32	4134.58	100.094	2000.18	8471.72
Neg-00940	Negative	12.469	173.105					18246.2	29824.4	72519.7	182617	70134	127156	32531.1	8099.21	2739.01	46.34	4607.26	12584.9
Neg-00941	Negative	15.912	173.105					246401	834097	788832	731008	1.46783e+06	800796	95089.2	42484.6	11644.5	12141.1	29607.7	265327
Neg-00942	Negative	15.792	173.105					91280.2	324095	82766.2	376005	134167	755933	19209.8	20613.3	5031.68	669.149	55231.1	71289.5
Neg-00944	Negative	5.64	174.012					103644	43287.8	36716.8	18971.1	53317.5	38985.6	99957	72588.4	54222.4	13801.9	17617.9	94564.3
Neg-00945	Negative	8.1	174.013					8066.33	10525.6	18729.3	2587.63	8753.37	5036.53	27848.8	66931.8	107754	9574.76	18682.6	3712.11
Neg-00946	Negative	10.778	174.04					30518.1	17729.6	21527.5	27808.3	36381.4	29212.6	663.021	467.681	486.994	10472.8	4993.81	2701.65
Neg-00947	Negative	8.014	174.47					426.348	72.0298	539.289	199.743	182.243		620.88	5592.23	10071.3	240.968	195.649	166.711
Neg-00948	Negative	8.459	174.476					121809	134334	116208	148.961	238.055	167.962	271.576	99.6994	655.806	90343.5	73407.5	38695.6
Neg-00949	Negative	8.122	174.479					776.639	166.697	878.181	731.263	182.243	205.029	10278.7	1145.64	657.574	253.016	288.725	100.027
Neg-00950	Negative	8.086	174.987					151.043	79.2327	145.839	226.827	198.19		29427.6	6353.57	152.904	64.8759	539.461	790.953
Neg-00951	Negative	5.402	175.024					25303.4	31358.7	20229.6	32474.6	229963	35489.7	128394	47467.8	48497	366250	45193.1	51632.4
Neg-00952	Negative	5.965	175.024					124632	154561	85260.1	66350.8	23294.1	40225.1	18591.7	2992.79	7683.18	58542.2	8266.66	32769
Neg-00953	Negative	4.715	175.024					15145	12609.3	58771	12825.3	20557	21704.1	108555	52390.2	69470.4	24986.5	164619	54898.1
Neg-00954	Negative	4.535	175.024					43225	73669	35604.6	28545.2	49234.2	105680	33948.9	22318.2	20991.1	25328.5	21007.6	36173.6
Neg-00955	Negative	16.811	175.024					96869.9	83444.4	80079.2	57265.4	49760.4	61874.7	30285.4	43981.9	39584.4	36559.4	40158.5	20910.2
Neg-00956	Negative	8.246	175.024					493132	259487	209137	208596	212952	249524	185493	48503.7	18405.9	30803.1	39819.4	17967.8
Neg-00957	Negative	4.035	175.024					29382.6	67892.2	37464.9	42527.2	21021.8	20518	55948.5	32876.3	68975.4	41916.3	41665.7	39437.4
Neg-00958	Negative	8.02	175.024					24179.7	23821.3	74742.9	15299	19267.7	13653.5	148363	1.26585e+06	1.26478e+06	31083.9	54614.7	11554
Neg-00959	Negative	5.541	175.025					441198	315700	366919	325888	229963	383415	241434	522509	459772	374973	570174	374118
Neg-00960	Negative	6.67	175.025					68399.9	74082.6	80401.3	18982.4	31471.1	35900.9	10671.1	16089.7	23181.2	88967.2	85315.5	83123.2
Neg-00961	Negative	10.258	175.026					2.37988e+06	1.90507e+06	1.67691e+06	432414	2.3162e+06	2.36341e+06	17180.5	15736.2	198544	841460	1.50256e+06	1.22995e+06
Neg-00962	Negative	10.154	175.026					1.50274e+06	255539	328023	2.7791e+06	4.0045e+06	1.30796e+06	197788	192732	197430	106186	126375	1.22924e+06
Neg-00963	Negative	8.122	175.026					41518.6	46869.8	74873	11859.3	17441.8	14084.4	2.01315e+06	1.25511e+06	89065.9	55047.2	55057.3	12520
Neg-00965	Negative	3.351	175.06					69319	41784.5	56024.2	29081.3	3693.84	12045.7	28739.3	46980.2	16326.2	63746.2	64817	49580
Neg-00966	Negative	14.076	176.935					798.063	304.583	133.248	429.956	242.611	144.794	9969.66	11460.9	10913.6	219.651	134.865	314.899
Neg-00967	Negative	14.189	176.936					65967.1	61708.9	55595	56979.8	61490	66035.5	26847.7	16981.5	9096.44	166237	170772	163990
Neg-00969	Negative	12.188	177.019					1183.7	391.019	519.354	498.794	788.202	619.72	228.499	297.285	328.787	38875.5	25515.2	3683.4
Neg-00970	Negative	16.827	177.02					20922.1	12178.2	9712.45	8279.75	8809.18	3105.55	2742.92	5222.43	2955.55	31339.7	22798.9	20118.4
Neg-00971	Negative	6.157	177.038					185210	146169	150925	29732.4	45552.8	42346	62946.7	67646	63225.2	105120	158449	105308
Neg-00972	Negative	12.587	177.039					8148.81	8525.24	19899.1	19695.6	14540.7	2679.28	574.056	1792.78	3134.97	6288.33	4506.59	4270.59
Neg-00973	Negative	4.559	177.04					155928	383289	346345	95827.1	103384	103489	37303.4	32818.3	32985.6	28469.4	46098.2	47205.3
Neg-00974	Negative	4.919	177.04					140562	60312.6	135069	8654.41	7910.5	17595.4	158094	143664	160278	108870	129793	111199
Neg-00976	Negative	13.533	177.041					12797.9	9308.3	12017.5	19070.4	17176.4	17337.1	6180.7	5925.77	6679.15	5764.69	5014.7	3032.29
Neg-00978	Negative	5.577	177.041					126639	157234	110539	261123	311811	257275	208348	249669	275095	22209.8	206140	288557
Neg-00979	Negative	5.202	177.042					188875	150561	172070	28331.9	29180.6	30999.9	1.3828e+06	1.35987e+06	1.31034e+06	118086	131518	127535
Neg-00980	Negative	14.129	177.984					5460.04	5293.16	3176.98	1705.15	2475.09	3027.94	8501.28	4113.05	4949.48	2602.45	3433.36	2921.15
Neg-00981	Negative	6.385	178.018					275.305	1607.29	442.763	7459.34	8551.76	8088.8	1115.34	463.149	138.762	8662.79	6024.29	3796.39
Neg-00982	Negative	4.165	178.029					10684.4	9215.69	9050.4	38018.9	36690.1	41893.1	219.134	182.178	1286.86	10581.3	15282.5	4768.87
Neg-00983	Negative	4.579	178.046					25113.8	9323.74	16780.9	6368.08	2295.13	4471.25	5881.03	15688.1	5413.49	6431.06	6751.81	5836.75
Neg-00984	Negative	6.566	178.062					474.553	535.078	1018.77	804.615	640.129	854.867	10357.4	9630.05	9394.29	8128.03	9763.48	8818.11
Neg-00985	Negative	6.431	178.063					18359.7	16288	13937.6	416.414	7838.74	8716.63	116.122	101.512	325.252	183.506	243.137	342.684
Neg-00986	Negative	10.082	178.49					40782.6	45308.8	66448	33155.1	78971.7	60271.6	19103.1	16896.3	32697.5	80241.3	38570.5	31130.6
Neg-00987	Negative	8.109	178.494					113618	109047	122170	41629	21863.5	30075.6	506.63		726.513	30458.3	47362.4	14351.1
Neg-00988	Negative	10.347	178.494					47307.5	62593.9	38432.2	75419.4	85551.8	42214	8095.78	3692.5	9083.18	29399	47468.7	24150.9
Neg-00989	Negative	12.586	178.495					14420.8	26714.8	28832	10357.3	11188.6	23409.2	3318.85	3351.71	4679.03	6308.72	13480.8	5000.42
Neg-00990	Negative	13.533	178.495					28704.6	26029.5	26029.6	29358.9	16823.3	26349.1	11335	13002.6	14525.8	9118.78	8098.56	8857.93
Neg-00991	Negative	8.523	178.496					68591.6	94024.6	57222.3	124314	53445.1	95866.7	293.115	186.71	585.099	16530.4	9791.97	12552.4
Neg-00992	Negative	8.282	178.497					77292.1	58384.2	70288	77002.7	136767	49014.7	172.311	163.144	142.298	44597.6	47654.9	12033.8
Neg-00993	Negative	9.913	178.498					115753	34112.3	51289.1	67020	84755.6	42863.8	11210.5	5240.56	12158	15142	19390.2	19894.2
Neg-00994	Negative	3.274	178.843					265875	147823	111807	214637	204280	250065	265.021	255.593	283.711	184199	152321	101947
Neg-00995	Negative	3.027	178.843					290707	272029	311467	334921	207577	169831	3764.61	3146.87	3182.69	131987	135468	121214
Neg-00996	Negative	3.577	178.844					156000	83793.3	53646.7	11219.5	21504.7	22950.5	166520	153908	70080.2	111174	80748.1	43947.9
Neg-00997	Negative	13.837	178.948					1861.79	3639.56	2787.73	1478.33	2978.54	3287.41	907.44	2133.57	3952.51	6031.61	5880.88	4493.8
Neg-00998	Negative	14.12	178.973					23198.5	12509.5	15170.4	12623.3	10510.9	8709.68	25681.8	21236.9	15526.3	13240.3	11502.5	13100.7
Neg-00999	Negative	4.491	179.034					21260.6	18561	18531	18954.2	16522.6	31239.7	21334.7	21222.4	18426.2	24716.8	18651.3	18891.2
Neg-01000	Negative	5.735	179.055					70399.9	56573.2	47571.8	63988.9	63093.8	64381.4	18380.1	19049.8	28316.3	2978.73	3831.31	8781.98
Neg-01001	Negative	4.469	179.055					29058.1	40389.1	31593.5	82499.6	47881	37648.9	8153.85	3793.11	2498.6	3195.6	10567	18124.3
Neg-01002	Negative	5.301	179.055					8003.13	12082.5	3187.47	137209	120921	110518	25912.1	21494.3	23990.8	27854.9	37848.7	41388
Neg-01003	Negative	12.888	179.056					42007	24225.7	72898.5	18269.2	31017.8	17685.8	92332.2	114173	87835.6	24247.8	16549.5	13233.2
Neg-01004	Negative	9.458	179.056					1.24399e+06	1.45047e+06	1.38268e+06	1.13849e+06	1.24411e+06	1.35613e+06	84128.7	117368	94521.8	2.71163e+06	3.92557e+06	4.00289e+06
Neg-01005	Negative	7.518	179.056					10550.5	11633.8	10356.7	40670.9	37514.8	38247.8	86123.4	75713.5	52208.2	7956.57	6950.3	6817.57
Neg-01006	Negative	8.03	179.056					2.0486e+06	2.04997e+06	2.01038e+06	959535	1.07715e+06	1.14938e+06	499127	285531	193424	1.1712e+06	1.29659e+06	6.17911e+06
Neg-01007	Negative	8.605	179.056					1.76032e+07	1.12522e+07	1.35005e+07	7.0164e+06	9.73769e+06	8.77346e+06	13212.7	22104.3	31002.3	1.2574e+07	1.0314e+07	1.21268e+06
Neg-01009	Negative	8.259	179.057					2.45505e+07	2.56626e+07	2.53017e+07	3.60829e+06	3.18109e+06	3.64259e+06	17477.3	12496	13706.5	1.23001e+07	1.75075e+06	6.90315e+06
Neg-01010	Negative	10.25	179.057					2.30938e+07	2.56272e+07	2.61412e+07	4.70595e+06	2.69041e+07	5.60185e+06	606075	455619	805149	1.93683e+06	9.65e+06	1.96407e+07
Neg-01012	Negative	10.113	179.057					3.52916e+06	5.95293e+06	8.01743e+06	3.99015e+06	8.27166e+06	4.57061e+06	1.05007e+07	7.48572e+06	1.45481e+07	2.84112e+07	6.0441e+06	3.00577e+06
Neg-01013	Negative	8.819	179.057					1.74633e+07	3.44951e+06	3.09769e+06	2.70524e+07	2.21818e+07	4.27498e+06	58132.3	277258	167887	1.65611e+06	1.508e+06	1.0514e+07
Neg-01015	Negative	8.712	179.057					5.18958e+06	1.60008e+07	4.10786e+07	6.19423e+06	6.68999e+06	3.38094e+07	70370.1	37864	189606	1.77903e+07	1.0315e+07	1.03214e+07
Neg-01016	Negative	16.838	179.057					95057.3	74409.8	68159.2	75516.5	87554.2	109760	12930.8	20730.2	17301.1	46670.8	63749.4	34721.3
Neg-01017	Negative	13.186	179.057					387841	377232	413554	237182	271995	264930	14768.1	40694.6	52392.9	139555	69071.9	48883.5
Neg-01018	Negative	12.569	179.057					3.37402e+06	1.5689e+06	3.41737e+06	2.69111e+06	2.72199e+06	2.73043e+06	720952	691413	760229	2.05586e+06	2.12108e+06	2.01187e+06
Neg-01019	Negative	11.428	179.057					111742	123700	124077	309893	206061	1.04021e+06	28818	48008.9	20402.5	114949	91746.3	68873.1
Neg-01020	Negative	9.967	179.057					2.42334e+06	1.82342e+07	1.53575e+07	1.25952e+07	1.57091e+07	1.59478e+07	9.15859e+06	5.83916e+06	1.10819e+06	1.55034e+06	5.96861e+06	1.82844e+06
Neg-01023	Negative	8.157	179.058					2.4541e+07	2.5751e+07	3.065e+06	2.54325e+06	2.46011e+06	2.49817e+06	42595.3	9755.13	13551	1.23659e+07	1.72446e+07	6.22366e+06
Neg-01024	Negative	7.378	179.071					14881.5	17152.3	14174.7	3590.86	7642.83	1863.79	1333.53	905.451	1313.38	14534.1	14254.9	10481.5
Neg-01025	Negative	5.644	179.071					44013.4	60652.2	49698.5	51721.1	59361.2	54479.8	75916.8	76218.4	72174	23073.6	46673.8	62969.7
Neg-01026	Negative	3.261	179.881					25865.8	18985	10073.4	25936.1	9982.37	21816.5	34.6494	94.2612	120.202	9143.8	9876.5	9257.11
Neg-01027	Negative	3.132	179.883					23359.1	19321.5	20625.2	7258.46	15063.5	21883.7	601.214	224.777	207.701	12041.9	5716.57	16508.1
Neg-01028	Negative	8.587	180.059					1.64303e+06	1.03338e+06	950748	373856	674645	676012	1841.1	2952.91	1226.76	424393	290475	87721.7
Neg-01029	Negative	10.769	180.059					88867.8	103155	103477	84738.5	327866	93706.4	12688.2	7520.96	25961.8	76110.6	76460	67984
Neg-01030	Negative	8.951	180.059					218091	673521	674882	1.0869e+06	294614	1.08076e+06	3381.59	10360.6	3595.44	306109	220215	537009
Neg-01031	Negative	8.304	180.059					1.68289e+06	1.82045e+06	775465	332830	1.64018e+06	1.28409e+06	1357.88	640.795	1880.8	678090	518325	541809
Neg-01032	Negative	8.814	180.059					282610	979841	1.11828e+06	1.21138e+06	1.398e+06	716832	8454.45	10153.9	11205.3	140902	857186	659752
Neg-01033	Negative	9.848	180.06					1.08218e+06	200572	663638	173836	992877	175029	104639	74867	66801.2	802567	720170	961772
Neg-01034	Negative	10.225	180.06					302082	614255	412985	511276	543728	763424	37439.1	52600.5	68569.8	456423	639732	684362
Neg-01035	Negative	9.275	180.06					818024	372182	762347	166356	181159	715499	3020.12	2682.82	3317.04	155979	119740	69242.6
Neg-01036	Negative	10.008	180.061					366813	1.59456e+06	1.29963e+06	1.07211e+06	313194	1.2912e+06	732455	311357	990425	704165	453291	903512
Neg-01037	Negative	11.076	180.068					698266	268983	751667	38972.5	42478.6	42853.4	68901.7	77989.4	27521.8	30324.9	101019	141697
Neg-01039	Negative	3.029	180.842					300301	274837	314215	325874	202006	169459	1632.27	1674.04	2401.38	122442	129680	118275
Neg-01040	Negative	3.573	180.842					111753	65888.7	75790	9714.06	42482	22063.2	173304	152690	71604.8	81534.2	40658	38484.4
Neg-01041	Negative	3.255	180.843					231459	151129	98918.6	161891	209977	303424	527.233	96.0739	136.995	101915	152515	102346
Neg-01042	Negative	6.124	181.018					5227.58	4275.48	4800.09	6900.73	10549.6	5828.85	15919.1	16399.6	27741	8559.92	12672.6	16149.7
Neg-01043	Negative	5.884	181.02					21259.5	42028.3	16091.6	13525	34952	29298.3	37209.7	21709.1	30438.4	1166.84	1319.21	1410.56
Neg-01044	Negative	10.164	181.059					52971	140552	90737	68621.4	77865.7	79498	99864.2	55390.2	123012	145725	49823.2	213413
Neg-01045	Negative	10.303	181.064					79937	102993	136227	91254.4	182587	101477	25077.7	17165.5	21157.3	84749.3	107484	35660.5
Neg-01046	Negative	4.687	181.085					18481.9	33647.2	22105.6	929.878	3106.11	2371.15	908.376	852.883	284.595	20016.1	18547.8	8311.49
Neg-01047	Negative	7.551	181.088					678.086	306.641	361.974	788.816	316.648	11.5836	11940	7036.06	7775.99	305.844	137.714	194.497
Neg-01048	Negative	4.785	181.09					12817.2	18521.9	26253.1	2821.23	3467.18	2806.7	1094.73	585.507	1072.09	10061.3	18901.1	15270.8
Neg-01049	Negative	1.478	181.995					12619	10638.8	10418.6	11270.3	11745.6	11430.7	185.421	242.904	199.747	3649.74	5085.94	2498.82
Neg-01051	Negative	5.92	182.012					13418.2	5985.67	12645	2392.4	1443.14	2240.26	409.237	1132.95	2064.64	264.138	528.064	748.349
Neg-01052	Negative	3.278	182.045					13413.9	2370.81	4738.19	13637.8	18801.8	10919.8	20736.3	6581.97	7684.95	7408.83	4264.4	3638.01
Neg-01053	Negative	5.115	182.045					2059.97	1763.7	1657.74	538.291	1313.29	1994.69	51356	81382.8	89963	7339.32	4399.26	8102.17
Neg-01054	Negative	2.936	182.047					13807	11355	8674.79	12538.7	13651.2	13323.4	9188.65	13117.7	21697.3	5071.44	5019.45	7885.45
Neg-01055	Negative	12.506	182.972					452.057	190.364	257.054	338.548	66.0632	554.852	391.445	560.129	587.751	33397.2	24252.9	15977.4
Neg-01056	Negative	5.197	183.007					44050.9	32815.7	52037.2	30398.2	34491.8	10576.9	846.569	1377.66	809.594	1785.94	1916.6	1658.78
Neg-01058	Negative	3.643	183.008					27458.7	30341	38654.6	50523.7	27613.3	26359.5	12432.6	56540.4	28608	56613.5	47974	39412.4
Neg-01059	Negative	13.937	183.013					11032.6	5871.45	3222.09	2585.38	8615.55	5404.89	1074.13	3015.45	3340.9	3345.74	3440.01	4992.08
Neg-01060	Negative	13.511	183.017					1768.59	1225.54	1654.59	6932.33	6363.71	7888.4	860.616	450.46	1101.26	632.077	1513.91	2179.29
Neg-01061	Negative	7.687	183.03					8484.11	10543.1	8771.32	265.196	605.959	294.222	1467.45	389.734	142.298	112.143	489.124	216.725
Neg-01062	Negative	5.881	183.03					2944.8	2800.93	2119.39	28661.5	42749.7	44168.1	1366.31	1181.89	1172.85	717.343	1732.35	633.503
Neg-01063	Negative	6.282	183.032					43034.3	18665	41027.9	1713.05	2458.01	1406.24	1263.3	652.578	264.267	1690.48	481.526	862.268
Neg-01064	Negative	6.336	183.063					24128.3	30523.1	27944.4	619.542	1347.46	976.494	39.3317	250.155	56.5655	9989.04	10074	2294.13
Neg-01065	Negative	13.67	184.001					14801.1	18266.7	18498.5	10381	11771.8	15348.2	13722.1	10935.2	14045.9	24826.2	20097.8	17715.9
Neg-01066	Negative	6.7	184.061					7954.92	6038.15	5363.51	22599.2	24929.7	27594.4	49.6329	190.335	213.004	435.596	367.555	213.946
Neg-01067	Negative	3.682	184.956					3311.16	1264.64	794.245	1937.62	1930.64	884.984	53301.1	37284.8	23832.6	7748.04	12022	2996.17
Neg-01068	Negative	13.968	184.976					37695.4	59671.5	66964.2	67152.1	122129	80041.2	89517.2	22247.5	50675.6	203488	51392.2	44674.9
Neg-01069	Negative	14.115	184.978					51640.6	33890	33220.8	39421.6	16137.6	38370.5	67098.1	54710.5	42897.9	34294.3	27422.3	19082
Neg-01070	Negative	4.683	185.002					28389.6	4796.15	30881.1	47041.2	72262.9	70921.5	4080.2	2506.08	1818.05	16919.6	17531.5	4243.73
Neg-01071	Negative	5.155	185.004					11579.9	7606.34	19773.2	14091.5	7591.57	11082	2729.81	1556.22	2239.64	4314.25	3556.83	2199.66
Neg-01072	Negative	3.31	185.014					3194.39	8107.46	7290.89	1434.31	4300.94	5813.79	30318.2	42827.2	34158.5	4714.63	9762.53	4147.41
Neg-01073	Negative	7.324	185.019					813.06	453.788	1075.43	555.218	1125.35	1361.07	16149.4	18837.7	39435	191.847	127.267	890.054
Neg-01074	Negative	5.218	185.023					39196.1	36016.9	35761	26927	24659.8	60278.5	683.623	1401.23	456.943	1255.81	691.421	1873.65
Neg-01075	Negative	7.235	185.024					491.693	953.88	837.262	3193.63	1688.03	4108.69	41443.5	35816.5	40013	973.139	193.75	313.047
Neg-01076	Negative	6.472	185.119					15902.3	12310.9	15090.7	795.587	2896.53	3149.57	181.675	205.743	202.398	152.922	288.725	167.638
Neg-01077	Negative	12.591	186.016					201246	215684	225001	262183	268971	277454	3749.63	5846.91	13874.5	26431.4	26102.1	22512.5
Neg-01078	Negative	12.377	186.017					79.2707	2829.74	1954.66	538.291	810.983	347.507	14076.1	20674.9	29516.6	296884	318290	231190
Neg-01079	Negative	6.264	186.02					33121.2	34214.1	34726.4	2984.86	888.436	2625.99	3660.66	583.694	1125.12	1926.82	1256.53	1157.72
Neg-01080	Negative	4.883	186.021					11186.8	9054.14	14053	3434	1967.09	1129.4	9626.91	12064.5	27126.7	3441.21	5444.94	7893.78
Neg-01081	Negative	6.435	186.023					744.502	3329.83	1011.43	984.045	686.829	214.296	752.922	575.537	857.321	13330.2	11141.6	10609.3
Neg-01082	Negative	7.621	186.075					918.04	1717.4	1359.76	11822.1	10150.9	7235.09	11682.5	8452.69	7201.49	29646.5	16789.8	11464.2
Neg-01083	Negative	7.078	186.076					356.718	148.176	769.064	90682.3	116163	109382	510.376	458.617	159.09	506.959	170.956	141.705
Neg-01084	Negative	7.255	186.078					78540.1	79148.4	72498.7	29488.6	19541	13431.1	1011.39	648.952	276.641	32076.5	44992.7	41315.7
Neg-01085	Negative	5.003	186.113					17778.1	20617	19554	124.134	33.0316	99.6186	11404.3	11673.9	12654.8	18005.9	18539.2	18492.9
Neg-01086	Negative	7.677	187.024					42353	22942.5	25809.3	16658.8	18846.2	30881.8	1620.09	1554.4	831.69	76479.5	114703	132270
Neg-01087	Negative	4.118	187.024					80334.4	76846.5	38563.4	9667.8	9243.15	13903.7	5744.31	9844.86	6968.16	29815.1	13787.6	18811.5
Neg-01088	Negative	3.78	187.024					90166.1	73838.7	78912.5	41097.4	43582.3	37240	8777.54	5072.88	6629.65	48837.7	47484.9	44960.2
Neg-01089	Negative	7.491	187.024					73693.9	37836.2	58722.7	11374.1	9746.6	36663.1	43864.3	33274.2	34410.4	18409	22560.5	7253.8
Neg-01090	Negative	7.8	187.026					106921	127156	36454.5	28127.7	27228.3	35548.8	864.362	929.923	468.433	13135.5	114033	9943.41
Neg-01092	Negative	5.695	187.027					2600.94	6779.03	3160.19	1749.16	5379.59	5494.08	56031.8	69029.1	71690.6	5450.51	3198.77	23318.3
Neg-01093	Negative	3.273	187.029					4206.7	6242.92	2079.52	3261.34	7205.44	2331.77	26725.9	39572.5	20965.5	8449.63	7953.25	4922.62
Neg-01094	Negative	8.361	187.037					6729.44	12896.4	3842.17	565.375	193.633	426.275	306.226	133.235	157.323	39279.6	45485.6	31856.7
Neg-01095	Negative	3.952	187.057					42933.6	43694.3	42881.9	51528.1	78204	67261.1	2591.21	6912.79	4864.63	32855	31457.8	28200.2
Neg-01096	Negative	6.149	187.096					301.014	370.439	107.018	294.537	718.722	876.875	28773	41004.5	45438.9	6134.48	9353.18	2283.02
Neg-01097	Negative	6.493	187.1					1662.54	2788.58	1496.16	16880	15733.3	21632.3	6210.67	2942.04	2413.76	7198.45	1504.41	1783.81
Neg-01098	Negative	9.503	187.109					12999.3	12654.6	14022.6	4196.86	6386.49	5890.24	2613.69	3024.52	2609.97	4200.25	7763.29	5348.66
Neg-01099	Negative	9.85	187.109					16162.7	19386.3	23676.3	7619.58	14051	15261.3	11648.8	23989.5	25291	12580.4	12701.1	13737
Neg-01100	Negative	1.452	188.01					108.194	60.7108	148.986	146.704	60.3681	206.187	5333.2	7317.93	9091.14	198.335	305.821	115.772
Neg-01101	Negative	12.434	188.014					8942.59	1344.9	9066.14	350.961	387.267	421.642	605.896	704.24	1160.48	13279.2	18150.8	13514.7
Neg-01102	Negative	12.595	188.016					8752.98	18029.1	18689.4	19336.7	23454.7	26398.9	148.899	238.372	506.438	6541.35	7041.48	5792.29
Neg-01103	Negative	6.976	188.055					70890.5	294053	391822	300659	337886	294725	147.026	167.676	153.787	190989	12008.7	809.476
Neg-01104	Negative	6.521	188.056					1.2745e+06	1.86218e+06	514917	2.30722e+06	1.21496e+06	1.21127e+06	880.282	283.69	64.52	89.8995	464.43	742.792
Neg-01105	Negative	6.651	188.056					1.30513e+06	1.93383e+06	3.54889e+06	453994	1.43767e+06	1.39679e+06	1133.13	283.69	167.045	203.896	893.719	919.691
Neg-01107	Negative	7.219	188.057					634606	620374	521052	89694.8	166267	256561	568.437	324.476	5.30302	377091	723203	810967
Neg-01108	Negative	7.424	188.058					64256.4	107129	119417	321616	90290.1	176052	409.237	401.517	146.717	298754	438546	108188
Neg-01109	Negative	3.442	188.11					10392	8965.65	8733.55	15891.4	28547.3	22483.7	374.588	769.498	542.675	6200.29	5439.24	3217.53
Neg-01110	Negative	14.152	188.945					8156.31	5528.8	6827.15	6522.69	8156.52	6969.83	4290.91	3586.46	2496.84	1572.78	8609.53	10755.7
Neg-01111	Negative	9.397	188.997					449.915	367.352	211.939	601.487	706.193	273.372	20530.2	31104.4	20117	523.642	186.152	1022.5
[truncated: 25,556 more rows]

## Sheet: Hongju vs Huyou
Alignment ID	ESI Mode	RT(min)	m/z	Metabolite name	Adduct type	Formula	Ontology	VIP	FC	P.value	EDHJ-1	EDHJ-2	EDHJ-3	TJY-1	TJY-2	TJY-3
Neg-01241	Negative	5.575	197.08	(-)-Camphanic Acid	[M-H]-	C10H14O4	Delta valerolactones	1.24164	41.0995	6.87012e-06	75941.3	68022.9	71393.9	1614.87	1809.9	1815.14
Pos-00579	Positive	1.249	180.102	(S)-3-Amino-4-Phenylbutyric Acid	[M+H]+	C10H13NO2	Beta amino acids and derivatives	1.24839	0.410559	0.0335461	52003.4	63727.2	58417.9	139720	187221	97232.8
Neg-01745	Negative	12.569	239.077	2',4'-Dihydroxychalcone	[M+Hac-H]-	C15H12O3		5.54606	1.49846	2.39687e-06	4.16818e+06	4.16393e+06	4.25603e+06	2.80317e+06	2.76725e+06	2.83027e+06
Neg-01057	Negative	4.701	183.007	2,4-Dinitrophenol	[M-H]-	C6H4N2O5	Dinitrophenols	1.14426	0.53679	0.0285517	76020.6	83162.5	81169.3	189430	136444	121885
Neg-02488	Negative	12.516	300.05	2-Chloroadenosine	[M-H]-	C10H12ClN5O4	Purine nucleosides	1.21745	0.374915	0.000139905	34930.5	43423.7	43713.9	101175	113723	110690
Pos-04534	Positive	6.649	475.208	2'-O-Methyl-Kurarinone	[M+H]+	C27H32O6	8-prenylated flavanones	1.3142	35.8416	6.60992e-07	78731.5	83214.6	79775.6	1455.03	3020.64	2268.49
Pos-06357	Positive	8.597	579.172	2-O-Rhamnosylvitexin	[M+H]+	C27H30O14		1.1399	21.6734	0.000289218	52589.3	68031.6	67142.8	2095.77	3869.3	2698.27
Neg-00732	Negative	4.932	159.029	2-Oxoadipate	[M-H]-	C6H8O5	Medium-chain keto acids and derivatives	1.17354	4.0144	0.000255365	75276.1	84283.1	93075.6	21723.5	21210.8	19997.9
Neg-01237	Negative	10.318	196.063	3,4-Dihydroxyphenylalanine	[M-H]-	C9H11NO4	Tyrosine and derivatives	1.76034	0.27512	0.000214842	69764.6	33282.9	58729	199187	197903	190933
Neg-03443	Negative	5.204	353.099	3-Caffeoylquinic Acid	[M-H]-	C16H18O9	Quinic acids and derivatives	1.33586	57.0677	1.7072e-05	89192.4	79733.9	78932.4	552.961	1288.23	2502.05
Neg-00873	Negative	3.303	171.032	3-Dehydroshikimate	[M-H]-	C7H8O5	Cyclohexenones	1.43656	0.0898304	0.0205096	10931.9	11773.8	8734.59	60022.3	138810	151163
Pos-04214	Positive	6.264	457.216	3-Deoxycaryoptinol	[M+H]+	C24H34O7	Furofurans	1.03384	8.48686	6.2313e-06	53954	54204.8	56899.7	8072.43	4055.73	7320.54
Pos-07879	Positive	6.169	725.23	3-Feruloyl-1-Sinapoyl Sucrose	[M+H]+	C33H40O18	Coumaric acids and derivatives	1.55164	0.274229	0.0160114	46081	59486.1	32708	113549	176146	214538
Pos-00456	Positive	11.107	165.052	3-Hydroxycinnamic Acid	[M+H]+	C9H8O3	Hydroxycinnamic acids	1.17678	4.48232	0.0153881	73864.9	102787	93284.2	50038.9	5075.96	5107.43
Neg-00815	Negative	10.862	165.042	3-Methylxanthine	[M-H]-	C6H6N4O2	Xanthines	4.81188	0.104574	0.0408445	125765	210736	105745	1.20967e+06	2.22107e+06	798274
Neg-03767	Negative	6.072	367.1	3-O-Feruloylquinic Acid	[M-H]-	C17H20O9	Quinic acids and derivatives	1.04573	4.33759	0.046138	104386	38462.9	93500.6	29823.8	11263.8	13401
Neg-03432	Negative	13.855	353.073	6:3+6O Fatty Acyl Hexoside	[M-H]-	C12H18O12	Fatty acyl hexosides	3.64923	1.55173	2.29733e-06	1.68271e+06	1.6921e+06	1.72371e+06	1.09179e+06	1.0825e+06	1.11141e+06
Neg-01464	Negative	12.57	215.044	6-Aminopenicillanic Acid	[M-H]-	C8H12N2O3S	Dipeptides	2.83187	0.129238	2.9491e-06	64297.1	52890.4	44886.9	412625	407987	433466
Pos-05399	Positive	6.491	518.258	6-Benzoylheteratisine	[M+NH4]+	C29H37NO6	Benzoic acid esters	1.24025	0.0274459	2.96348e-05	2474.11	1679.04	1774.25	68488.2	78591.6	68886.6
Neg-06439	Negative	13.598	476.969	7:2 Fluorotelomer Sulfonic Acid	[M-H]-	C9H5F15O3S	PFSA	1.72184	3.33443	0.000130352	179370	207614	194056	49105.2	61510.5	63638.9
Neg-02824	Negative	7.518	321.159	8:1+2O Fatty Acyl Hexoside	[M-H]-	C14H26O8	Fatty acyl hexosides	1.02055	4.82294	9.677e-06	62687	58766	57701.8	10991.5	13556.6	12598.3
Pos-03129	Positive	11.882	401.112	9-Methoxycamptothecin	[M+H]+	C21H18N2O5	Camptothecins	1.50194	68.8419	0.000141433	114409	109310	90608.3	2543.57	870.393	1151.97
Neg-00907	Negative	13.812	173.009	Aconitic Acid	[M-H]-	C6H6O6	Tricarboxylic acids and derivatives	1.44501	2.70928	2.14517e-05	151798	155933	143980	51156.8	57910.1	57660.6
Pos-07368	Positive	7.874	668.294	Aconitine	[M+NH4]+	C34H47NO11	Aconitane-type diterpenoid alkaloids	12.109	0.245183	0.0380204	2.37262e+06	2.88303e+06	2.47687e+06	7.99996e+06	1.57053e+07	7.83244e+06
Neg-00489	Negative	6.375	134.047	Adenine	[M-H]-	C5H5N5	6-aminopurines	2.96259	0.400511	0.00184506	289690	261254	274984	727205	757462	577520
Neg-00151	Negative	12.544	88.0404	Alanine	[M-H]-	C3H7NO2	Alanine and derivatives	2.10762	0.577297	0.00212925	254793	297930	305468	529309	446365	510893
Pos-03763	Positive	6.151	433.15	Aloenin	[M+H]+	C19H22O10	Phenolic glycosides	1.2059	0.800011	0.0148705	291519	312875	277111	375078	339016	387772
Pos-02671	Positive	4.678	376.232	Ambiguine I Isonitrile	[M+H]+	C26H30N2O2		1.49088	103.568	1.43255e-05	102722	108549	94818.6	1023.01	1250.12	682.32
Pos-06581	Positive	12.156	595.17	Apigenin 6,8-Digalactoside	[M+H]+	C27H30O15		4.33792	107.722	0.000319708	762288	1.01529e+06	842004	16718.9	896.699	6702.46
Neg-08570	Negative	13.887	563.183	Apiin	[M+Hac-H]-	C26H28O14	Flavonoid-7-O-glycosides	1.5835	0.615932	0.00780119	242483	159828	186910	327378	311164	318089
Pos-03360	Positive	5.66	411.106	Artemitin	[M+Na]+	C20H20O8	7-O-methylated flavonoids	2.12054	0.301366	1.47765e-05	82425.5	91082.6	91072.1	277490	301011	299435
Neg-04169	Negative	4.906	383.17	Artesunate	[M-H]-	C19H28O8	Artemisinins	5.48815	4.34602	1.67871e-05	1.8603e+06	1.80086e+06	1.67661e+06	379208	424119	424871
Neg-00964	Negative	8.455	175.026	Ascorbic Acid	[M-H]-	C6H8O6	Butenolides	17.9866	472.957	1.28722e-09	1.45831e+07	1.47457e+07	1.47548e+07	28281.2	42962.7	21964.7
Pos-00250	Positive	13.614	133.061	Asparagine	[M+H]+	C4H8N2O3	Asparagine and derivatives	2.75177	0.383948	3.14137e-05	211043	231652	202030	586652	553232	539314
Pos-00253	Positive	13.759	134.045	Aspartic Acid	[M+H]+	C4H7NO4	Aspartic acid and derivatives	1.14507	0.710676	0.00105806	149059	157574	143537	222657	202909	207873
Neg-04882	Negative	7.105	413.105	Asperuloside	[M-H]-	C18H22O11		1.05283	26.436	5.80636e-06	49769.1	52005.5	55170.1	1559.58	2264.37	2112.84
Neg-11849	Negative	10.934	719.252	Azadirachtin	[M-H]-	C35H44O16	Limonoids	1.65229	0.300169	8.2846e-06	55850.5	49820.9	53924.7	172326	174491	184870
Neg-03912	Negative	7.192	373.076	Baeomycesic Acid	[M-H]-	C19H18O8		1.40388	32.9929	5.38968e-07	89642.3	93209.6	93653.7	1227.8	2858.94	4294.02
Neg-02468	Negative	5.697	299.077	Benzoic Acid + 1O, O-Hex	[M+Na-2H]-	C13H16O8	Phenolic glycosides	1.85062	1.72677	0.000583787	397401	357494	374774	205874	240181	208154
Neg-02745	Negative	7.133	315.071	Benzoic Acid + 2O, O-Hex	[M-H]-	C13H16O9	Phenolic glycosides	1.68051	5.2142	5.33694e-05	150465	163230	164181	20791.3	30989.3	39868.3
Neg-04605	Negative	6.93	401.148	Benzyl Alcohol + Hex-Pen	[M-H]-	C18H26O10	Alkyl benzyl hexosides	1.95512	0.0302386	1.37231e-05	2297.78	4381.47	9578.15	192033	172180	173423
Neg-15845	Negative	6.115	1007.4	Berchemioside C	[M-H]-	C52H64O20	Saccharolipids	1.21303	0.0027762	9.44618e-07	72.8433	218.147	266.497	69108.9	64523.2	67177.7
Neg-04328	Negative	5.185	391.08	Bisanhydrorutilantinone	[M-H]-	C22H16O7	Tetracenequinones	5.23919	0.644536	0.00161634	2.62589e+06	2.09044e+06	2.27671e+06	3.48953e+06	3.67166e+06	3.68854e+06
Neg-04386	Negative	4.645	393.212	Bixin	[M+Hac-H]-	C25H30O4	Acyclic diterpenoids	1.13185	126.463	0.000154392	62256.4	64330.8	50783.4	571.017	487.501	344.032
Pos-03467	Positive	7.003	417.177	Brucine	[M+H]+	C23H26N2O4		5.39687	927.166	0.000168468	1.36745e+06	1.48694e+06	1.15208e+06	1317.9	1277.57	1725.74
Neg-01221	Negative	6.407	193.087	Butylparaben	[M-H]-	C11H14O3	p-Hydroxybenzoic acid alkyl esters	1.56809	1.76957	0.000272686	262223	249144	267975	137935	140660	161819
Neg-02140	Negative	12.463	271.023	Canarione	[M-H]-	C14H8O6	Naphthopyranones	1.41353	45.1195	3.21968e-06	88059	96289.4	93855.2	1697.25	1857.74	2610.93
Pos-02269	Positive	13.671	353.173	Candidone	[M+H]+	C22H24O4		3.04813	0.00109437	2.38153e-07	695.239	124.46	564.877	429767	425290	410119
Pos-04148	Positive	6.131	453.233	Carnosic Acid Diacetate Methyl Ester	[M+H]+	C25H34O6	Diterpenoids	1.30298	0.00525628	0.0069342	231.746	448.527	628.358	74524.4	114224	60217
Pos-02650	Positive	7.611	375.095	Casticin	[M+ACN+H]+	C19H18O8	7-O-methylated flavonoids	1.0975	74.6632	8.77569e-05	50830.8	62312.3	54078.6	1134.65	478.087	626.937
Pos-08839	Positive	8.152	832.366	Cephalomannine	[M+H]+	C45H53NO14	Taxanes and derivatives	1.26399	0.0164939	2.79361e-08	1599.69	857.132	1186.78	74586.3	73667.7	72652.7
Pos-01956	Positive	8.878	332.138	Ciprofloxacin	[M+H]+	C17H18FN3O3	Quinoline carboxylic acids	1.77805	358.669	8.93485e-07	146430	146804	138168	459.93	374.006	368.852
Neg-00417	Negative	5.333	129.02	Citraconic Acid	[M-H]-	C5H6O4	Methyl-branched fatty acids	1.65984	0.174565	0.000305466	22933.9	24641.4	32831.6	166571	132993	161049
Pos-01462	Positive	5.328	290.104	Cotarnine Chloride	[M+H]+	[C12H15ClNO4]-	Tetrahydroisoquinolines	2.2045	10.8802	8.84813e-05	246652	266756	219803	17334.1	25411.8	24643.3
Neg-04516	Negative	11.369	399.092	Coumarin Base + 1O, 1Meo, O-Hex	[M-H]-	C16H18O9	Coumarin and derivatives	4.59753	14.0574	4.42029e-07	1.04445e+06	1.04823e+06	1.00325e+06	62125.8	84603	73505.8
Neg-04799	Negative	8.9	409.159	Cratoxyarborenone E	[M-H]-	C24H26O6	4-prenylated xanthones	1.25347	3.92339	0.000356103	104474	93217.8	93549.9	17830.2	21328.2	35073.9
Neg-03781	Negative	5.324	367.151	Curcumin	[M-H]-	C21H20O6	Curcuminoids	3.54447	10.6023	6.3441e-05	690297	585754	623131	35706.6	69823.1	73599.6
Pos-06576	Positive	8.202	595.168	Cyanidin-3-O-Rutinoside	[M]+	C27H31O15	Anthocyanidin-3-O-glycosides	1.73589	5.20604	0.00183193	206664	169645	149443	51992.7	19868.1	29128.2
Pos-05860	Positive	6.513	543.293	Cyasterone	[M+Na]+	C29H44O8	Triterpenoids	1.30543	0.0294256	0.000889922	2315.32	2751.04	2132.54	92081.8	88742.3	63823.5
Neg-02374	Negative	7.702	293.091	Cyclopenin	[M-H]-	C17H14N2O3	1,4-benzodiazepines	2.14427	77.6907	1.18365e-05	197471	224468	213048	1483.97	3355.55	3333.75
Neg-00977	Negative	4.669	177.041	D(-)-Gulono-Gamma-Lactone	[M-H]-	C6H10O6	Gamma butyrolactones	2.52114	34.4459	0.00410316	212816	383289	342662	8364.39	9369.58	9519.37
Pos-01497	Positive	12.626	292.972	Daidzein	[M+ACN+H]+	C15H10O4	Isoflavones	1.4886	0.0770618	6.6891e-06	2013.83	11071.1	12129.2	108827	110303	108064
Pos-01461	Positive	9.596	289.206	Dehydroepiandrosterone	[M+H]+	C19H28O2	Androgens and derivatives	1.82312	0.354179	0.00394804	105234	99830	56281.1	203276	261396	273220
Pos-00497	Positive	5.29	171.138	Delta-Decalactone	[M+H]+	C10H18O2	Delta valerolactones	1.36123	12.1064	0.000104371	94933.4	100233	81741.4	7636.77	7063.79	8172.33
Pos-02490	Positive	12.279	367.103	Deoxyelephantopin	[M+Na]+	C19H20O6	Terpene lactones	1.68864	28.1533	0.00304632	149171	171485	100365	1486.58	9231.2	4236.81
Neg-03582	Negative	5.721	359.133	Deoxyloganic Acid	[M-H]-	C16H24O9	Iridoid glycosides	2.43216	5.15992	8.2754e-06	351079	324765	324338	61427.2	62557.3	69852.3
Pos-00618	Positive	9.909	188.071	Desethyl Atrazine	[M+H]+	C6H10ClN5	1,3,5-triazine-2,4-diamines	1.3946	1.69585	0.0459797	214186	268004	302704	165090	102470	195273
Neg-01021	Negative	13.53	179.057	D-Fructose	[M-H]-	C6H12O6	Monosaccharides	2.49603	0.913713	0.00778095	3.32663e+06	3.13758e+06	3.20347e+06	3.49177e+06	3.50947e+06	3.5794e+06
Neg-00975	Negative	5.315	177.04	D-Gulonic Acid Gama-Lactone	[M-H]-	C6H12O7	Medium-chain hydroxy acids and derivatives	3.22372	0.0402719	4.4261e-05	20105.8	24786.5	14714	496742	534215	449139
Neg-01635	Negative	5.516	228.993	Diazoxide	[M-H]-	C8H7ClN2O2S	1,2,4-benzothiadiazine-1,1-dioxides	4.95667	4.79502	0.00660391	1.31465e+06	1.61136e+06	1.60048e+06	88755.9	732283	122958
Pos-06837	Positive	6.315	616.263	Dicaffeoyl Coumaroyl Spermidine	[M+NH4]+	C34H37N3O8	Coumaric acid and derivatives	1.87172	11.0771	6.26241e-05	178937	189572	158461	15621.8	16305.3	15645.7
Pos-03035	Positive	5.115	395.077	Diflufenican	[M+H]+	C19H11F5N2O2	Aromatic anilides	1.06013	1.59056	0.0120485	146361	169032	136972	112000	87133.1	85274.5
Pos-00682	Positive	4.15	195.103	Dihydromyristicin	[M+H]+	C11H14O3	Benzodioxoles	1.33017	3.58879	0.000609809	123349	115520	101657	21559.7	40281.7	33044.9
Neg-02715	Negative	13.56	313.076	Dipteryxin	[M-H]-	C17H14O6		1.04563	0.370473	6.11439e-05	27123.4	30289.5	30630.4	74758.1	83774.9	79118
Neg-01429	Negative	7.557	209.083	Divaricatinic Acid	[M-H]-	C11H14O4		1.54086	24.0637	1.69026e-06	114219	114704	108243	4570.39	2364.61	7076.4
Neg-00218	Negative	13.43	102.057	Dl-3-Aminoisobutyric Acid	[M-H]-	C4H9NO2	Beta amino acids and derivatives	1.5458	0.743792	0.00855591	386975	307023	326282	462171	450690	458868
Neg-01945	Negative	5.207	255.122	Dl-Liquiritigenin	[M-H]-	C15H12O4	Flavanones	1.08715	13.1665	0.00112698	49370.6	71239.5	58095.3	8031.48	3087.88	2453.4
Neg-01985	Negative	14.093	259.022	D-Mannose-6-Phosphate	[M-H]-	C6H13O9P	Hexose phosphates	2.18464	0.541106	0.000179521	232215	265774	275910	458449	480783	490985
Pos-00867	Positive	7.204	220.118	D-Pantothenic Acid	[M+H]+	C9H17NO5	Secondary alcohols	1.05978	0.795529	0.00376014	212236	221161	192553	267083	261864	257888
Neg-12273	Negative	9.16	741.263	Eleutheroside E	[M-H]-	C34H46O18	Lignan glycosides	1.00551	6.98235	0.000210753	57802.3	48095.3	56513.1	9103.55	3937.59	10219
Neg-05566	Negative	6.184	441.139	Epicatechin Gallate	[M-H]-	C22H18O10	Catechin gallates	2.81061	68.7927	7.79923e-05	408581	353038	336567	4225.08	5944.55	5794.1
Neg-09240	Negative	7.853	595.166	Eriocitrin	[M-H]-	C27H32O15		4.49906	0.369691	0.0102438	933221	478886	347811	1.73469e+06	1.69398e+06	1.33185e+06
Neg-08813	Negative	8.415	575.125	Eriodictyol	[M-H]-	C15H12O6	Flavanones	1.22882	298.265	0.000955624	54334.7	79305.8	77595.7	104.95	218.692	384.574
Neg-02149	Negative	9.598	271.165	Estradiol	[M-H]-	C18H24O2	Estrogens and derivatives	1.3801	0.26945	2.3875e-06	34171	29328.5	32125.5	118887	120828	115174
Neg-01555	Negative	6.436	221.067	Ethyl-Beta-Glucuronide	[M-H]-	C8H14O7	O-glucuronides	2.58917	2.58086	0.0123985	654193	396835	590864	204969	217745	213464
Neg-09072	Negative	7.699	587.186	Etoposide	[2M-H]-	C29H32O13	Lignols	1.44929	64.2029	9.24406e-07	100337	94077	95971.4	778.66	1882.8	1861.48
Pos-03324	Positive	4.317	409.165	Eudesmin	[M+Na]+	C22H26O6	Furanoid lignans	1.41415	9.55552	0.000310074	104896	110429	92759.2	22557.2	5549.47	4134.9
Pos-02815	Positive	5.314	383.109	Excavatin M	[M+H]+	C19H20O7	Coumarins and derivatives	1.21408	9.28261	0.0101036	84736.5	52903.8	107561	9930.35	6617.73	9867.06
Pos-02828	Positive	12.866	384.08	Felodipine	[M+H]+	C18H19Cl2NO4		1.64601	0.262023	0.0126562	43943.8	72841	27544.5	129982	193175	227671
Neg-03772	Negative	5.142	367.105	Feruloyl Quinic Acid (Isomer of 887, 888)	[M-H]-	C17H20O9	Quinic acid and derivatives	5.15841	384.987	1.66803e-05	1.27557e+06	1.11558e+06	1.24942e+06	3207.18	1169.77	5079.39
Neg-05379	Negative	10.629	433.116	Flavanone + 3O, O-Hex	[M-H]-	C21H22O10	Flavanone O-glycosides	2.49717	0.138897	8.26845e-07	46703.3	45595.9	44570	318099	330921	336381
Neg-12255	Negative	8.213	741.182	Flavonol Base + 4O, O-Hex-Dhex-Pen	[M+Na-2H]-	C32H38O20	Flavonol O-glycosides	1.18605	284	2.05766e-05	60713.8	62274.9	69669	319.363	141.239	217.771
Pos-02896	Positive	6.712	388.161	Flurazepam	[M+NH4]+	C21H23ClFN3O	1,4-benzodiazepines	3.08113	238.714	7.66821e-06	455050	438594	405641	2234.12	1329.04	1879.7
Neg-06398	Negative	12.707	475.129	Formononetin-7-O-Glucoside	[M-H]-	C22H22O9	Isoflavone O-glycosides	3.02932	326.508	0.000294533	491453	370429	408221	1181.53	1421.5	1286.93
Neg-04839	Negative	7.418	411.076	Gangaleoidin	[2M-H]-	C18H14Cl2O7	Depsides and depsidones	5.51176	11.5934	7.55139e-06	1.59002e+06	1.50814e+06	1.4333e+06	112793	146903	131169
Pos-02360	Positive	1.345	359.114	Gardenin B	[M+H]+	C19H18O7	8-O-methylated flavonoids	1.25817	1.98211	0.0363219	164268	140974	211610	102760	50798.5	107201
Pos-02334	Positive	5.099	357.12	Gentiopicroside	[M+H]+	C16H20O9	O-glycosyl compounds	1.25794	1.23631	0.0254607	444667	463987	389385	335457	350779	363694
Neg-01229	Negative	13.491	195.051	Gluconate	[M-H]-	C6H12O7	Medium-chain hydroxy acids and derivatives	2.2651	0.307341	0.000145988	93603.7	134816	84332.6	329128	338560	349917
Neg-01008	Negative	9.662	179.057	Glucose	[M-H]-	C6H12O6	Hexoses	3.3991	1.56007	0.000211727	1.52531e+06	1.46754e+06	1.4367e+06	886275	957290	995761
Neg-00585	Negative	13.537	145.062	Glutamine	[M-H]-	C5H10N2O3	Alpha amino acids	3.45102	0.263673	1.85586e-06	198336	188041	194189	754618	711742	735482
Neg-02381	Negative	8.365	293.124	Glutamylphenylalanine	[M-H]-	C14H18N2O5	Amino acids	2.40204	113.131	4.98107e-06	270422	273878	248647	2092.23	1452.25	3464.64
Pos-02552	Positive	4.668	369.136	Glycycoumarin	[M+H]+	C21H20O6	Hydroxyisoflavonoids	1.12747	26.5471	0.00030618	52564.6	69790.5	59769.3	2613.95	2131.95	2114.53
Neg-09551	Negative	6.818	609.182	Hesperetin-7-O-Rutinoside	[M-H]-	C28H34O15	Flavonoid-7-O-glycosides	10.9383	0.690763	0.000106335	1.28155e+07	1.20485e+07	1.17712e+07	1.75244e+07	1.80246e+07	1.74867e+07
Pos-06779	Positive	6.805	611.2	Hesperidin	[M+H]+	C28H34O15	Flavonoid-7-O-glycosides	4.149	0.869936	0.0209011	5.91842e+06	6.18701e+06	5.68765e+06	6.8693e+06	7.12094e+06	6.46307e+06
Pos-06937	Positive	6.316	625.216	Hesperidin Methyl Chalcone	[M+H]+	C29H36O15	Flavonoid O-glycosides	1.00331	1.92306	0.000129189	96873.2	100793	90133.8	49989.1	50785.9	48882.2
Neg-04102	Negative	9.146	381.187	Histamine-Trifluoromethyltoluide	[M-H]-	C19H25F3N4O	Trifluoromethylbenzenes	1.10025	30.0536	5.35456e-05	61500.1	58461.4	51341.6	2594.4	1366.82	1738.69
Pos-00468	Positive	9.133	166.123	Hordenine	[M+H]+	C10H15NO	Phenethylamines	1.13557	0.00755534	1.29548e-07	134.112	686.88	514.307	58081	58373.5	60281.2
Pos-04887	Positive	6.755	492.246	Hypaconine	[M+NH4]+	C24H39NO8	Aconitane-type diterpenoid alkaloids	1.88997	0.155487	0.00036421	26883.6	35025	28957.2	223725	178345	182327
Neg-07086	Negative	10.909	503.143	Hypericin	[M-H]-	C30H16O8	Benzopyrenes	1.37221	1.51206	0.00078047	240010	267414	265846	165437	169085	176879
Pos-00774	Positive	5.77	207.138	Ibuprofen	[M+H]+	C13H18O2	Phenylpropanoic acids	1.0057	2.16637	0.000530273	91189	90453.3	78668.5	44138.7	36723.5	39297.6
Pos-01109	Positive	6.028	253.18	Ilicic Acid	[M+H]+	C15H24O3	Eudesmane, isoeudesmane or cycloeudesmane sesquiterpenoids	1.48739	0.00581538	3.93226e-05	561.127	963.98	243.166	94106	111234	98728.2
Neg-04305	Negative	7.933	389.183	Ilicicolin A	[M-H]-	C23H31ClO3		1.6811	9.70142	1.18367e-05	142462	151506	135607	12536.4	14282.2	17461.1
Neg-01925	Negative	4.964	254.045	Imidacloprid	[M-H]-	C9H10ClN5O2	Nitroguanidines	1.57496	0.0381923	0.000212705	7853.15	2610.56	3089.9	101551	122507	130820
Pos-00200	Positive	9.466	120.08	Indoline	[M+H]+	C8H9N	Indolines	1.97516	5.20799	0.00385814	174887	281775	234528	47037.8	41092.6	44586.7
Pos-00960	Positive	8.518	231.17	Isoleucylvaline	[M+H]+	C11H22N2O3	Dipeptides	1.01295	446.967	1.15977e-05	46186.2	49986.1	44025.9	36.406	186.431	90.8283
Pos-08512	Positive	11.173	787.23	Isorhamnetin 3-Sophoroside-7-Rhamnoside	[M+H]+	C34H42O21	Flavonoid-7-O-glycosides	1.53523	0.0707448	5.48452e-06	7935.17	9053.9	7459.6	120259	109048	116282
Pos-06932	Positive	7.737	625.178	Isorhamnetin-3-O-Rutinoside	[M+H]+	C28H32O16	Flavonoid-3-O-glycosides	2.40177	0.59143	0.00326651	398440	418239	374060	670358	743687	599279
Pos-06585	Positive	6.132	595.202	Isosakuranetin-7-O-Rutinoside	[M+H]+	C28H34O14	Flavonoid-7-O-glycosides	3.9661	0.761152	0.0024235	2.39484e+06	2.44177e+06	2.27106e+06	3.28463e+06	2.95087e+06	3.10254e+06
Pos-01922	Positive	4.465	329.162	Isotectorigenin, 7-Methyl Ether	[M+H]+	C18H16O6	7-O-methylisoflavones	1.50484	226.132	8.95399e-05	106904	113273	91478.8	456.289	396.881	525.032
Neg-08557	Negative	8.647	563.144	Isovitexin 2'-O-Arabinoside	[M-H]-	C26H28O14		4.85072	2242.88	0.0053857	1.43131e+06	737059	1.24244e+06	1039.34	301.84	179.545
Neg-04982	Negative	5.99	417.078	Kaempferol-3-O-Pentoside	[M-H]-	C20H18O10	Flavonoid-3-O-glycosides	1.23605	0.886441	0.0231182	645792	619404	592215	680976	684302	730078
Pos-08074	Positive	11.424	741.228	Kaempferol-3-O-Robinoside-7-O-Rhamnoside	[M+H]+	C33H40O19	Flavonoid-7-O-glycosides	1.06002	0.0934141	4.12502e-05	4715.39	6608.14	4505.02	52535.1	55665.1	61244.9
Pos-06578	Positive	7.889	595.168	Kaempferol-3-O-Rutinoside	[M+H]+	C27H30O15	Flavonoid-3-O-glycosides	2.57386	0.124189	0.000915363	46572.4	39250.8	45225.6	383660	282047	389526
Pos-02188	Positive	8.236	348.129	Kinetin Riboside	[M+H-2H2O]+	C15H17N5O5	Purine nucleosides	1.27373	233.461	3.23267e-05	71838.1	81189.2	69507.8	234.212	600.468	118.52
Pos-06017	Positive	6.445	553.303	Kukoamine B	[M+H-2H2O]+	C28H42N4O6	Catechols	4.82326	0.000339613	9.14237e-09	270.371	496.667	307.723	1.0517e+06	1.04541e+06	1.06755e+06
Neg-05092	Negative	5.759	421.164	Kuwanon C	[M-H]-	C25H26O6		1.55045	2.01128	0.000221273	209523	217395	231221	98149.5	118546	110529
Neg-01397	Negative	5.238	207.087	Kynurenine	[M-H]-	C10H12N2O3	Alkyl-phenylketones	2.92156	0.344337	0.00021402	187175	235544	194418	649880	563440	578928
Neg-00439	Negative	13.633	131.047	L-Asparagine	[M-H]-	C4H8N2O3	Asparagine and derivatives	4.57478	0.345337	1.1538e-07	485022	501792	514826	1.44637e+06	1.43897e+06	1.463e+06
Neg-00659	Negative	4.495	152.01	L-Cysteine Sulfinic Acid	[M-H]-	C3H7NO4S	L-alpha-amino acids	1.27172	0.18945	0.0108049	19137.4	26904.1	10249.6	80232.4	83567.6	133329
Neg-02276	Negative	13.559	284.098	Letrozol	[M-H]-	C17H11N5	Diphenylmethanes	1.68929	0.292379	6.20212e-05	59703.7	41674.4	59962.9	191988	177334	182499
Pos-01046	Positive	8.153	245.186	Leucylleucine	[M+H]+	C12H24N2O3	Dipeptides	1.49612	696.658	4.85557e-05	110255	104551	91759.6	134.702	93.7874	211.563
Neg-00588	Negative	13.671	146.045	L-Glutamic Acid	[M-H]-	C5H9NO4	Glutamic acid and derivatives	2.33015	0.610245	0.000283854	361968	404788	405628	610333	651596	659241
Neg-01368	Negative	7.422	205.036	Lipoic Acid	[M-H]-	C8H14O2S2	Lipoic acids and derivatives	12.4241	7.50982	0.000290047	9.29708e+06	7.37138e+06	7.89717e+06	1.42702e+06	913511	930605
Pos-03510	Positive	1.151	419.132	Liquiritin	[M+H]+	C21H22O9	Flavonoid O-glycosides	1.81855	0.14725	0.0272158	24991.1	21146.5	44061.4	238277	104470	269809
Neg-00424	Negative	9.667	130.088	L-Leucine	[M-H]-	C6H13NO2	Leucine and derivatives	1.19449	0.602493	0.0152021	75115.4	120465	132423	177742	179180	187487
Neg-00397	Negative	9.609	128.071	L-Pipecolic Acid	[M-H]-	C6H11NO2	Alpha amino acids	2.77877	0.530335	7.73045e-06	402639	396572	389191	748616	726800	765439
Neg-05719	Negative	9.427	447.171	Luteolin-7-Glucoside	[M-H]-	C21H20O11	Flavonoid-7-O-glycosides	1.00517	0.241211	2.69869e-06	13782.4	16182	13772.9	62146.1	59222.2	59955.3
Pos-02278	Positive	6.664	354.179	Mahanimbine	[M+H]+	C23H25NO	Carbazoles	2.05166	185.628	3.9667e-05	199243	205537	173610	1175.91	1242.11	697.827
Pos-02105	Positive	12.799	343.122	Maltose	[M+H]+	C12H22O11	O-glycosyl compounds	1.97215	2.26166	0.0136564	332027	379933	338265	195813	201610	66937.1
Neg-03835	Negative	5.328	369.152	MEF-Glu	[M-H]-	C20H22N2O5	NA	2.31629	12.8871	2.24569e-06	267174	269789	254814	21748.3	13226.3	26465
Neg-03328	Negative	7.292	347.097	Methoxybenzenediol + O-Hex	[M+Hac-H]-	C13H18O8	Phenolic glycosides	1.99235	2.68449	1.03887e-05	297335	279077	286258	107896	113364	100092
Neg-03779	Negative	6.3	367.143	Methyl Chlorogenate	[M-H]-	C17H20O9	Quinic acids and derivatives	1.00936	15.5179	5.77197e-05	51778.8	49154.1	48052.3	833.956	857.682	7909.25
Pos-00904	Positive	5.079	225.148	Methyl Jasmonate	[M+H]+	C13H20O3	Jasmonic acids	1.66882	1.71563	0.00162212	298997	346098	293046	180968	176468	189385
Neg-03036	Negative	6.849	333.118	Mitomycin C	[M-H]-	C15H18N4O5	Mitomycins	1.52333	31.9632	2.84301e-06	109690	112925	103539	3251.19	3933.04	3019.83
Pos-03994	Positive	8.374	445.209	Mitoxantrone Hydrochloride	[M+H]+	C22H30Cl2N4O6	Anthraquinones	1.89559	634.8	4.37644e-05	152639	180706	158523	116.499	328.256	330.083
Pos-00859	Positive	5.371	219.176	Muurolladie-3-One	[M+H]+	C15H22O	Sesquiterpenoids	1.08343	0.0439779	0.00958855	2269.18	3904.06	1819.44	85404.9	48212.4	48125.7
Pos-00420	Positive	5.234	159.102	Myrcene	[M+H]+	C10H16	Acyclic monoterpenoids	1.03761	109.282	1.57009e-05	49751.4	52631.4	45823.9	578.856	343.125	434.204
Pos-01710	Positive	7.763	312.13	N2,N2-Dimethylguanosine	[M+NH4]+	C12H17N5O5	Purine nucleosides	2.42123	51.1245	1.80843e-05	265536	293511	256638	5848.02	3703.46	6403.4
Neg-03397	Negative	3.667	351.074	N4-Acetylsulfadimethoxine	[M-H]-	C14H16N4O5S	Benzenesulfonamides	1.46424	13.7513	0.000599055	111476	121369	87882.1	8639.74	4483.18	10200.5
Pos-02010	Positive	4.345	336.167	N6-Isopentenyladenosine	[M+NH4]+	C15H21N5O4	Purine nucleosides	2.01217	203.332	8.04142e-05	189724	202945	164587	718.412	619.912	1402.3
Neg-01106	Negative	6.252	188.057	N-Acetylglutamic Acid	[M-H]-	C7H11NO5	Glutamic acid and derivatives	6.85909	0.000491577	0.00127253	728.433	815.994	1697.61	1.81335e+06	2.05854e+06	2.72328e+06
Neg-02598	Negative	8.349	308.097	N-Acetylneuraminate	[M-H]-	C11H19NO9	N-acylneuraminic acids	2.41546	347.164	4.33084e-07	272291	266375	257404	504.436	402.074	1386.55
Neg-01384	Negative	8.512	206.08	N-Acetylphenylalanine	[M-H]-	C11H13NO3	Phenylalanine and derivatives	1.78212	465.289	4.23686e-05	158759	143461	132946	170.402	252.863	511.993
Pos-01281	Positive	7.024	273.077	Naringenin Chalcone	[M+H]+	C15H12O5	2'-Hydroxychalcones	1.33676	0.535418	2.67234e-05	94541.8	93919.4	92805.4	179166	167686	178469
Pos-03807	Positive	7.025	435.132	Naringenin-7-O-Glucoside	[M+H]+	C21H22O10		1.29803	0.555513	0.00156203	96857.1	104352	94941.2	175459	161780	195872
Neg-08914	Negative	7.01	579.171	Naringenin-7-O-Rutinoside	[M-H]-	C27H32O14	Flavanone O-glycosides	18.5146	0.383599	0.000131675	1.08628e+07	9.29205e+06	9.1196e+06	2.35876e+07	2.62283e+07	2.64994e+07
Pos-06394	Positive	7.028	581.186	Naringin	[M+H]+	C27H32O14		8.32586	0.519965	9.61238e-05	3.43678e+06	3.60414e+06	3.25169e+06	6.89832e+06	6.60152e+06	6.29497e+06
Neg-01406	Negative	6.547	208.064	N-Benzyloxycarbonylglycine	[M-H]-	C10H11NO4	Benzyloxycarbonyls	1.56839	53.8895	0.0128236	182924	100183	93467	1684.84	3133.45	2169.6
Pos-06602	Positive	7.901	597.179	Neoeriocitrin	[M+H]+	C27H32O15		2.75958	0.203291	0.000221532	130525	40338	96492.7	454421	431868	428845
Neg-03873	Negative	8.897	371.118	Nephroarctin	[M-H]-	C20H20O7		6.6217	594.284	6.21138e-06	1.98371e+06	2.10969e+06	1.8901e+06	4427.08	2514.96	3126.4
Pos-05327	Positive	7.299	515.23	Nomilin	[M+H]+	C28H34O9	Limonoids	2.22765	14.8302	0.000565509	204462	283474	249501	17888.7	12855.7	18980.9
Neg-03606	Negative	11.126	360.126	Ofloxacin	[M-H]-	C18H20FN3O4	Quinoline carboxylic acids	1.12218	1.58372	0.0225571	146200	198983	185019	98295.1	108438	128049
Neg-05332	Negative	7.609	431.153	Osmanthuside H	[M-H]-	C19H28O11		1.07255	4.06838	8.08193e-05	72391.3	63513.8	73108.3	16732.2	18769.9	15872.9
Pos-01157	Positive	9.691	261.181	Panaxydiol	[M+H]+	C17H24O2	Long-chain fatty alcohols	1.19309	0.0759512	0.0285676	9814.89	1802.33	6882.89	49571.7	124176	69831.5
Neg-04114	Negative	5.618	382.063	Pantoprazole	[M-H]-	C16H15F2N3O4S	Sulfinylbenzimidazoles	1.35775	0.235143	0.00352218	29585.1	18995.3	32466.5	101618	100842	142210
Pos-01390	Positive	8.603	284.134	Paprazine	[M+NH4]+	C17H17NO3	Coumaric acids and derivatives	2.07118	1980.29	4.33556e-05	178141	213387	195029	77.6662	115.519	103.013
Neg-02180	Negative	13.61	274.045	Paraoxon	[M-H]-	C10H14NO6P	Nitrobenzenes	1.24325	0.286864	1.3317e-05	24041.5	31274.3	29504.6	99048.9	95523.9	101108
Pos-01929	Positive	14.133	330.157	Paroxetine Maleate	[M+H]+	C23H24FNO7		1.4693	0.0374312	2.42747e-06	2086.79	6491.89	2852.36	105851	99068.1	100469
Pos-00255	Positive	9.931	135.068	Pentostatin	[M+H]+	C11H16N4O4	Imidazodiazepines	1.56747	18.2496	0.00049257	121781	137578	100561	2424.64	10221.7	7075.75
Pos-03982	Positive	13.701	444.986	Perfluorooctyl Phosphate	[M+H]+	C8H6F13O4P	Monoalkyl phosphates	1.10266	1469.69	0.00215268	63988.8	52245.1	68216.6	44.9008		38.7682
Neg-01988	Negative	13.419	259.07	Peucenin	[M-H]-	C15H16O4	Chromones	1.02518	0.355732	0.000253149	33626.8	20156	26119.8	74269.5	75885	74460.3
Pos-00203	Positive	9.419	121.065	Phenylacetaldehyde	[M+H]+	C8H8O	Phenylacetaldehydes	3.07485	211.541	7.46396e-06	442343	449145	403043	1734.14	2006.14	2379.26
Neg-02974	Negative	5.283	329.089	Phenylacetic Acid + 2O, O-Hex	[M-H]-	C14H18O9	Phenolic glycosides	8.18964	0.306207	3.27366e-05	1.37366e+06	1.27158e+06	1.39855e+06	4.68286e+06	4.30844e+06	4.21475e+06
Neg-01879	Negative	8.513	250.073	Phenylacetylaspartic Acid	[M-H]-	C12H13NO5	Amino acids	2.01013	1102.21	1.06906e-06	190918	178698	180829	204.257	150.351	144.794
Pos-00465	Positive	9.47	166.087	Phenylalanine	[M+H]+	C9H11NO2	Phenylalanine and derivatives	2.73609	4.85541	0.00315215	355278	547303	440108	105717	84555.1	86262.5
Pos-00375	Positive	9.423	152.107	Phenylpropanolamine	[M+H]+	C9H13NO	Phenylpropanes	3.34475	365.134	1.40847e-05	528854	531048	470115	616.475	1841.44	1732.38
Pos-06629	Positive	10.064	599.196	Phloretin + C-Hex, C-Hex	[M+H]+	C27H34O15	Chalcones	1.22774	4.61606	0.000343876	80705.7	100476	84342	18584.1	18464.7	20472.9
Neg-01801	Negative	5.263	243.065	Piceatannol	[M-H]-	C14H12O4	Stilbenes	3.90838	1.89031	4.08658e-05	1.48702e+06	1.48655e+06	1.45972e+06	713642	805726	825909
Pos-05385	Positive	14.386	518.174	Piperacillin	[M+H]+	C23H27N5O7S	Peptides	2.55204	0.253978	1.60792e-05	86294.4	113615	102626	414774	391204	385205
Neg-06322	Negative	6.424	471.225	Planaic Acid	[M+Hac-H]-	C27H36O7	Depsides and depsidones	1.61688	2.80447	0.000145398	199365	170519	188334	64280.1	66994.9	67770.8
Pos-06584	Positive	6.211	595.2	Poncirin	[M+H]+	C28H34O14	Flavonoid-7-O-glycosides	4.02713	0.743947	0.0144684	2.60355e+06	2.28613e+06	2.2304e+06	3.36126e+06	2.87066e+06	3.33876e+06
Neg-03514	Negative	6.168	355.175	Portentol	[M-H]-	C17H26O5		1.31907	22.6268	6.5093e-06	79111.1	82084.1	86849.7	2842.67	6022	2097.78
Pos-01859	Positive	12.817	325.111	Prazepam	[M+H]+	C19H17ClN2O	1,4-benzodiazepines	2.25688	1.67652	0.00206812	654160	560448	569314	385922	336049	342093
Pos-01385	Positive	3.527	284.019	Procymidone	[M+H]+	C13H11Cl2NO2	Phenylpiperidines	1.5001	11.9482	0.000457976	110869	97953.7	131122	12831.9	6051.58	9567.99
Neg-02558	Negative	6.317	305.162	Propentofylline	[M-H]-	C15H22N4O3	Xanthines	1.11067	32.5876	2.6016e-06	58391.4	57532.2	57376.6	260.682	4576.58	480.718
Pos-03809	Positive	6.94	435.133	Prunin	[M+H]+	C21H22O10		1.45081	0.522567	4.51371e-05	102780	109136	103038	199717	209393	193594
Neg-01011	Negative	8.414	179.057	Psicose	[M-H]-	C6H12O6	Monosaccharides	19.1209	0.058205	0.0360666	1.60017e+06	985194	1.06679e+06	8.30325e+06	2.83928e+07	2.60505e+07
Neg-01932	Negative	13.502	254.966	Pyrrolnitrin	[M+Na-2H]-	C10H6Cl2N2O2	Phenylpyrroles	1.16876	1.99106	5.77074e-05	130285	126674	118571	62089.7	63500.4	63018
Pos-06791	Positive	6.13	612.339	Pyrroxanthin 5,8-Furanoxide	[M+H]+	C39H48O6	Terpene lactones	1.44162	0.0101915	0.000235927	597.605	1677.87	672.472	99489.2	81938.2	107826
Neg-00142	Negative	4.882	87.009	Pyruvic Acid	[M-H]-	C3H4O3	Alpha-keto acids and derivatives	1.46224	45.3664	0.00834624	92427.5	149600	79226.2	2027.9	2281.46	2771.95
Pos-05068	Positive	7.594	501.237	Qingyangshengenin	[M+H]+	C28H36O8	Gluco/mineralocorticoids, progestogins and derivatives	3.41721	0.00185877	7.28242e-05	1466.65	326.415	1184.63	595900	514399	491674
Pos-01066	Positive	10.092	247.2	Quinelorane Dihydrochloride	[M+H]+	C14H23ClN4		1.20396	0.0538543	0.000786931	3098.53	4511.1	3877.74	63901.1	63645.1	85758.5
Neg-00826	Negative	5.142	166.018	Quinolinic Acid	[M-H]-	C7H5NO4		2.14727	31.9385	0.00189376	217548	175818	278070	3145.11	6164.38	11713.3
Neg-03108	Negative	11.846	337.077	Rabelomycin	[M-H]-	C19H14O6	Angucyclines	2.04464	1.35231	0.0108859	713981	844156	828665	556743	628243	579996
Neg-05932	Negative	13.761	457.119	Raltitrexed	[M-H]-	C21H22N4O6S	Glutamic acid and derivatives	2.97252	8.05254	2.14504e-07	447650	460536	464036	61322.3	53400.7	55685.6
Pos-03390	Positive	5.681	413.116	Resveratroloside	[M+Na]+	C20H22O8	Stilbene glycosides	1.12167	0.2211	3.11486e-07	15517.3	16318.4	16751.5	72465	72472.5	74814.8
Pos-04655	Positive	6.487	481.111	Rhodiolin	[M+K]+	C25H20O10	Flavonolignans	1.24372	0.0173007	1.05854e-05	1555.7	379.252	1777.48	66467.7	73973.1	74142.5
Neg-02701	Negative	11.945	313.056	Rofecoxib	[M+Na-2H]-	C17H14O4S	Stilbenes	3.0923	0.0323607	0.00205217	13176.1	14864.9	17141.8	388394	417107	590723
Pos-02883	Positive	5.081	387.2	Roseoside	[M+H]+	C19H30O8	Fatty acyl glycosides of mono- and disaccharides	3.61259	1.82098	0.00071456	1.34633e+06	1.44847e+06	1.22797e+06	723833	731629	753662
Neg-03575	Negative	8.474	359.12	Rosmarinic Acid	[2M-H]-	C18H16O8	Coumaric acids and derivatives	13.8335	0.110801	0.0247705	1.49384e+06	1.19534e+06	1.04166e+06	1.56985e+07	1.20271e+07	5.94589e+06
Pos-09355	Positive	5.907	927.53	Saikosaponin C	[M+NH4]+	C48H78O17	Triterpene saponins	1.58417	1281.69	0.000180522	132330	105910	107198	54.609	70.9124	143.996
Pos-01799	Positive	5.732	318.154	Salidroside	[M+NH4]+	C14H20O7	O-glycosyl compounds	1.81649	6.33845	0.000134189	169763	200037	167818	28004.7	29792.4	27021.4
Pos-04174	Positive	7.026	455.197	Schizandrol A	[M+Na]+	C24H32O7	Hydrolyzable tannins	1.32149	6.1057	0.00432683	98145.6	110320	91507.8	5379.6	983.624	42766.8
Neg-07665	Negative	4.944	525.169	Selaginpulvilin P	[M-H]-	C35H26O5	Fluorenes	2.65935	0.00435293	2.80804e-05	1380.81	656.5	2184.44	296306	348211	325346
Neg-00230	Negative	13.593	104.035	Serine	[M-H]-	C3H7NO3	Serine and derivatives	1.53487	0.393846	0.000172759	76604.4	54276.5	79427.6	178313	178773	176901
Neg-00932	Negative	12.487	173.045	Shikimic Acid	[M-H]-	C7H10O5	Shikimic acids and derivatves	2.06848	0.580764	3.83433e-05	262929	278144	269020	447384	473179	474313
Pos-04536	Positive	7.652	475.219	Sildenafil	[M+H]+	C22H30N6O4S		1.7287	11.7794	0.00139499	119581	158917	179332	11670.6	9582.33	17614
Pos-05396	Positive	6.124	518.228	Silodosin (Rapaflo)	[M+NH4]+	C25H32F3N3O4	Indolecarboxamides and derivatives	2.49309	0.166623	0.0185942	64323.6	66653.2	59402.4	275929	544300	322349
Pos-00899	Positive	5.001	225.075	Sinapic Acid	[M+H]+	C11H12O5	Hydroxycinnamic acids	1.79686	1.33294	0.000481283	592921	621481	575001	446208	456117	440120
Neg-04207	Negative	5.02	385.112	Sinapoylhexoside (Isomer of 955)	[M-H]-	C17H22O10	Sinapinic acid and derivatives	6.67596	1.62854	0.00401067	5.6921e+06	5.68106e+06	5.19689e+06	2.75448e+06	3.74298e+06	3.67732e+06
Pos-02610	Positive	1.128	373.128	Sinensetin	[M+H]+	C20H20O7	7-O-methylated flavonoids	4.83786	3.2039	0.0266398	1.60496e+06	1.32628e+06	2.4254e+06	650668	281210	740034
Neg-02842	Negative	5.261	323.076	Skimmin	[M-H]-	C15H16O8	Coumarin glycosides	1.98738	0.306207	2.4673e-05	75706.7	88808.6	73524.8	248339	258014	271029
Pos-04297	Positive	6.894	462.198	Smenathiazole A	[M+H]+	[C24H33ClN3O2S]+	N-acyl-alpha amino acids and derivatives	1.3435	21.0097	0.00253335	74520.4	114697	79370	4264.36	4162.1	4357.54
Pos-01134	Positive	13.647	258.11	Sn-Glycero-3-Phosphocholine	[M]+	C8H21NO6P	Glycerophosphocholines	1.89702	0.664754	0.00066121	323406	343299	324718	528735	487160	475519
Neg-07183	Negative	6.849	507.138	Specioside	[M-H]-	C25H30O13	Coumaric acids and derivatives	1.84595	70.0093	3.10357e-05	160372	168482	143288	2522.18	2002.4	2219.41
Pos-02939	Positive	5.174	390.177	Syringin	[M+NH4]+	C17H24O9	Phenolic glycosides	1.45507	1.78759	0.00133823	225073	244462	203918	117699	131352	127688
Neg-10766	Negative	14.371	665.219	Tetrasaccharides (Hex-Hex-Hex-Hex)	[M-H]-	C24H42O21	Sugars	1.26601	3.66178	5.77273e-06	96105	102482	101745	27727.1	25314.7	28976.3
Neg-01266	Negative	13.419	200.033	Thiabendazole	[M-H]-	C10H7N3S	Benzimidazoles	1.38551	0.796169	0.00737516	399965	336144	360021	459940	457870	458944
Neg-02812	Negative	5.866	321.048	Thymidine 5'-Monophosphate	[2M-H]-	C10H15N2O8P	Pyrimidine 2'-deoxyribonucleoside monophosphates	1.77656	2.70188	0.00946902	229730	253205	257400	54489.3	64227.1	155291
Pos-05166	Positive	8.053	506.222	Tobramycin	[M+NH4]+	C18H37N5O9	4,6-disubstituted 2-deoxystreptamines	1.59322	18.8477	9.80596e-05	112215	136387	118741	3513.18	9479.39	6497.55
Pos-00283	Positive	10.295	138.055	Trigonelline	[M+H]+	C7H7NO2	Alkaloids and derivatives	3.23985	0.655069	0.000261195	849807	975872	922903	1.39762e+06	1.37262e+06	1.42563e+06
Pos-09296	Positive	6.533	916.382	Tylosin Tartrate	[2M+H]+	C46H77NO17	Aminoglycosides	2.01645	9.14047	1.10639e-05	220230	205395	196936	23282.9	21709.5	23118
Pos-00600	Positive	11.2	182.081	Tyrosine	[M+H]+	C9H11NO3	Tyrosine and derivatives	1.36678	1.60552	0.0161393	208053	285555	258387	142975	162205	163202
Neg-08598	Negative	13.869	565.048	UDP-D-Glucose	[M-H]-	C15H24N2O17P2	Pyrimidine nucleotide sugars	2.19646	0.401224	0.000415798	173970	131642	141427	375901	341505	396783
Pos-02904	Positive	4.294	388.235	Urapidil	[M+H]+	C20H29N5O3	Phenylpiperazines	1.97837	11.3063	0.00625359	147324	271316	205215	26286.4	14441	14450.6
Neg-01800	Negative	5.973	243.063	Uridine	[M-H]-	C9H12N2O6	Pyrimidine nucleosides	4.99593	0.683673	0.000376419	2.53298e+06	2.47217e+06	2.44922e+06	3.49984e+06	3.5722e+06	3.83136e+06
Pos-02636	Positive	6.847	374.149	Usaramine	[M+NH4]+	C18H25NO6	Macrolides and analogues	3.25065	187.244	5.34672e-07	485117	494090	466098	3465.85	1144.89	3108.1
Neg-03262	Negative	4.303	343.138	Usnic Acid	[M-H]-	C18H16O7	Acetophenones	1.71573	34.7782	2.89773e-06	138042	143176	131431	5273.45	2143.64	4448.09
Neg-00835	Negative	4.321	167.036	Vanillic Acid	[M-H]-	C8H8O4	M-methoxybenzoic acids and derivatives	4.39814	0.103722	0.00972657	64973	166187	100263	659127	1.24203e+06	1.29414e+06
Neg-04782	Negative	7.966	409.043	Vanillic Acid + O-Sulfonatehex	[M-H]-	C14H18O12S	Sulfate containing metabolites	1.20996	0.0488164	0.00098931	3822.13	3270.15	3392.07	55871.7	80543.5	78355.8
Pos-06363	Positive	8.825	579.175	Vitexin-2'-O-Rhamnoside	[M+H]+	C27H30O14	Flavonoid 8-C-glycosides	1.15399	44.7296	0.027217	31293.3	98935.3	84251.6	1799.67	1728.2	1267.17
Pos-01719	Positive	8.498	312.166	Xanthinol	[M+NH4]+	C13H21N5O4	Xanthines	1.17504	10.8165	0.000915461	70126.9	78502.7	63542.7	484.2	18254.2	877.269
Pos-08365	Positive	9.924	771.238	Xanthorhamnin	[M+H]+	C34H42O20		1.67086	0.321491	0.000113995	58253.1	62627	60565.5	171367	195684	197337
Neg-00635	Negative	9.721	149.046	Xylose	[M-H]-	C5H10O5	Pentoses	2.06227	0.345059	0.00728589	132398	62875.8	132578	319129	256652	374352
Neg-01523	Negative	10.4	218.104	Zeatin	[M-H]-	C10H13N5O		1.58433	1.28892	0.000172966	519657	513223	506463	383650	401213	409430
Neg-02326	Negative	4.745	289.074	(-)-Epicatechin	[M-H]-	C15H14O6	Catechins	0.135432	1.59652	0.0789979	3306.87	2855.47	2633.49	1916.18	2526.35	1066.85
Pos-00336	Positive	1.304	146.117	(S)-3-Amino-5-Methylhexanoic Acid	[M+H]+	C7H15NO2	Beta amino acids and derivatives	0.664569	0.335882	0.0170541	7742.04	12206.5	14097.2	34505.6	42733.9	24122.7
Neg-10109	Negative	8.205	635.09	1,3,6-Tri-O-Galloylglucose	[M-H]-	C27H24O18		0.0349426	0.603126	0.366755	251.738	154.349	109.117		161.741	407.741
Neg-00125	Negative	7.785	85.0279	1,4-Butynediol	[M-H]-	C4H6O2	Primary alcohols	0.369214	1.96821	0.173596	11045.4	17589.7	30463.5	11709.2	10971	7346.29
Neg-00710	Negative	6.522	158.045	1,4-Naphthalene-Dione	[M-H]-	C10H6O2	Naphthoquinones	0.755594	0.385652	0.167447	28071.5	32933	14558.7	20179.7	97076.4	78680.2
Pos-00852	Positive	3.017	219.14	1,5-Dimethyl-1-Vinyl-4-Hexenyl Acetate	[M+Na]+	C12H20O2	Acyclic monoterpenoids	0.0433207	0.962576	0.879762	25277.5	22006	35786.3	28205	20005.3	38089.2
Pos-06189	Positive	6.489	567.218	10-Deacetylbaccatin III	[M+Na]+	C29H36O10	Taxanes and derivatives	0.123795	2.90432	0.0617934	792.873	1414.85	1812.98	779.089	402.6	202.702
Neg-04258	Negative	7.526	387.167	12:4+3O Fatty Acyl Hexoside	[M-H]-	C18H28O9	Fatty acyl hexosides	0.630052	13.1085	0.000325041	22764.6	18693.8	17871	2464.63	982.975	1078.43
Pos-00164	Positive	3.287	102.127	1-Hexylamine	[M+H]+	C6H15N	Monoalkylamines	0.593381	1.44449	0.580215	312220	44240.9	187092	217866	41441.5	116987
Pos-01378	Positive	5.965	282.156	1-Methyladenosine	[M+NH4]+	C11H15N5O4	Purine nucleosides	0.827604	0.192534	2.51581e-05	5943.86	9092.64	7261.62	37827.1	40741.5	37245.1
Neg-01712	Negative	6.531	235.081	2',3'-Dideoxyinosine	[M-H]-	C10H12N4O3	Purine 2',3'-dideoxyribonucleosides	0.776224	0.29339	9.48548e-05	12485.1	10653.2	11142.5	35684.1	41095.9	40064.1
Pos-01092	Positive	12.623	251.03	2,4,5-Trimethoxybenzoic Acid	[M+H]+	C10H12O5	P-methoxybenzoic acids and derivatives	0.71064	0.132886	2.05126e-05	1678.02	4056.7	4829.96	26106.8	26333.7	27061.3
Pos-07559	Positive	14.384	689.208	2-Acetylacteoside	[M+Na]+	C31H38O16	Coumaric acids and derivatives	0.371705	10.6753	6.6972e-05	7095.09	6415.57	7362.76	1033.93	695.399	225.963
Neg-01894	Negative	9.165	251.078	2'-Deoxyinosine	[M-H]-	C10H12N4O4	Purine 2'-deoxyribonucleosides	0.0524394	0.684064	0.225393	497.049	201.683	688.276	586.816	694.802	745.981
Neg-01451	Negative	5.293	213.017	2-Deoxyribose 5-Phosphate	[M-H]-	C5H11O7P	Pentose phosphates	0.635616	1.14129	0.70879	975579	989843	288587	631028	665097	678842
Pos-00364	Positive	8.586	150.092	2'-Methylacetanilide	[M+H-H2O]+	C9H11NO	Acetanilides	0.044804	1.58012	0.41472	512.846	1006.25	271.141	555.799	388.875	188.303
Neg-01390	Negative	2.873	207.013	2-Naphthalenesulfonic Acid	[M-H]-	C10H8O3S	2-naphthalene sulfonates	0.132972	0.745696	0.0880559	3367.93	3124.03	2961.89	3975.68	3577.66	5124.57
Pos-01377	Positive	4.658	282.119	2'-O-Methyladenosine	[M+H]+	C11H15N5O4	Purine nucleosides	0.176397	1.40818	0.148182	6081.2	8060.56	7729.66	3163.68	6033.28	6334.72
Neg-00213	Negative	8.211	101.026	2-Oxobutyric Acid	[M-H]-	C4H6O3	Short-chain keto acids and derivatives	0.268365	1.33259	0.577163	30360.7	27648.1	77848.6	19668.5	50755.9	31525.8
Neg-00583	Negative	8.217	145.015	2-Oxoglutaric Acid	[M-H]-	C5H6O5	Gamma-keto acids and derivatives	0.180642	2.00969	0.251391	3399	8964.62	3424.59	2560.55	1462.5	3833
Pos-00383	Positive	13.712	155.043	3,4-Dihydroxybenzoic Acid	[M+H]+	C7H6O4	Hydroxybenzoic acid derivatives	0.611661	0.0341796	0.0571878	1100.8	799.598	351.837	19193.3	37019.7	9680.97
Neg-07374	Negative	12.719	515.124	3,4-Di-O-Caffeoylquinic Acid	[M-H]-	C25H24O12		0.0343979	0.931685	0.849235	8765.84	3645.74	9296.97	10595.4	4159.7	8545.19
Pos-04982	Positive	13.748	497.093	3,4-Di-O-Galloylquinic Acid	[M+NH4]+	C21H20O14	Quinic acids and derivatives	0.963937	4.8187	0.0177416	50151.6	83496.4	45379.5	12128.1	8925.82	16098.8
Pos-03766	Positive	1.18	433.155	3,5,6,7,8,3',4'-Heptamethoxyflavone	[M+H]+	C22H24O9	8-O-methylated flavonoids	0.679505	0.524645	0.244564	41642.5	22865.5	58779.4	116037	30325.4	88629.6
Neg-01448	Negative	5.642	213.016	3:2 Fluorotelomer Alcohol	[M-H]-	C5H5F7O	PFSA	0.223789	1.5134	0.0947063	8627.65	7403.63	11217	4651.65	5763.44	7589.55
Neg-01453	Negative	13.746	214.02	3-Chlorotyrosine	[M-H]-	C9H10ClNO3	Tyrosine and derivatives	0.107695	0.753254	0.233519	2852.67	2942.93	2591.53	2465.76	4046.94	4621.84
Neg-02091	Negative	13.425	267.072	3-Hydroxybenzo(A)Pyrene	[M-H]-	C20H12O	Benzopyrenes	0.197452	1.04092	0.553487	163321	133135	145666	143228	137716	143798
Neg-00608	Negative	5.89	147.031	3-Hydroxyglutaric Acid	[M-H]-	C5H8O5	Beta hydroxy acids and derivatives	0.43663	1.1149	0.523107	185474	265877	305438	238575	202770	237449
Neg-06677	Negative	4.86	485.18	3-Hydroxyphysodic Acid	[M-H]-	C26H30O9	Depsides and depsidones	0.926055	0.808194	0.00339765	174296	174928	166868	201122	216320	221132
Pos-02538	Positive	1.756	369.117	3-O-Caffeoylquinic Acid Methyl Ester	[M+H]+	C17H20O9	Quinic acids and derivatives	0.363602	16.8854	0.0299678	3584.56	10896.1	7824.35	482.987	510.112	327.868
Neg-03116	Negative	4.628	337.101	3-P-Coumaroylquinic Acid	[M-H]-	C16H18O8	Quinic acids and derivatives	0.0923498	0.965299	0.815086	80948.2	81489.3	95274.8	66866.6	105114	94995.6
Pos-01935	Positive	1.409	331.081	4',5,7-Trihydroxy-3,6-Dimethoxyflavone	[M+H]+	C17H14O7		0.198162	2.63018	0.180335	2563.16	3177.26	7929.79	2308.14	964.18	1925.12
Pos-03130	Positive	7.013	401.115	4'-Demethylepipodophyllotoxin	[M+H]+	C21H20O8	Podophyllotoxins	0.827982	0.51792	0.0169098	21813.1	48985.7	41591.1	68379	79359	69264.3
Pos-01429	Positive	13.661	287.125	4-Epivulgarin	[M+H]+	C15H20O4	Eudesmanolides, secoeudesmanolides, and derivatives	0.534287	1.75974	0.000132969	31330.8	30951.9	28485.9	16993.1	17471.9	17115.6
Pos-00437	Positive	12.799	163.059	4-Hydroxycoumarin	[M+H]+	C9H6O3	4-hydroxycoumarins	0.919857	2.05725	0.0802574	63659.4	133819	97040.4	38225.1	62836.4	42100
Neg-06086	Negative	3.686	463.069	4-Hydroxyglucobrassicin	[M-H]-	C26H44O9	Medium-chain fatty acids	0.0234461	0.945442	0.725684	2475.6	2420.2	2142.47	1982.76	2319.05	3142.62
Neg-03398	Negative	4.98	351.074	4-Methylumbelliferyl Glucuronide	[M+Na-2H]-	C16H16O9	Coumarin glycosides	0.303985	2.93337	0.222465	19814.5	8288.57	4556.68	7510.12	2092.38	1531.35
Neg-08790	Negative	1.393	573.208	5(S)-5-Carboxystrictosidine	[M-H]-	C28H34N2O11	Terpene glycosides	0.210153	0.216689	7.36649e-05	719.864	444.527	507.813	2481.56	2745.04	2490.46
Neg-00866	Negative	14.115	170.987	5,6-Dihydropenicillic Acid	[M-H]-	C8H12O4	Butenolides	0.257711	1.36604	0.351229	33610.8	18086.7	20719.6	24296.4	11043.9	17671.9
Pos-00189	Positive	3.819	115.05	5,6-Dihydrouracil	[M+H]+	C4H6N2O2	Pyrimidones	0.0677551	1.05286	0.860068	58024.6	28028.2	52032.1	30425.7	58672	42054.6
Pos-00626	Positive	1.869	188.093	5-Acetamido-4-Oxohexanoic Acid	[M+H]+	C8H13NO4	Medium-chain keto acids and derivatives	0.253886	0.304333	0.146656	1556.78	762.026	3402.17	2720.74	10564.8	5512.84
Neg-00309	Negative	10.76	116.072	5-Aminopentanoic Acid	[M-H]-	C5H11NO2	Delta amino acids and derivatives	1.19298	0.75013	0.100115	281977	255767	257357	393641	394101	272210
Neg-04244	Negative	4.861	387.103	5-Demethylnobiletin	[M-H]-	C20H20O8	8-O-methylated flavonoids	0.843002	0.31671	0.000517654	17183.5	14085.9	14373	43945.8	46148.5	54019.9
Pos-02535	Positive	1.966	369.102	5-O-Caffeoylquinic Acid Methyl Ester	[M+H]+	C17H20O9	Quinic acids and derivatives	0.00709077	0.925511	0.935855	621.209	547.155	895.195	156.546	56.0437	2017.05
Pos-02913	Positive	1.34	389.122	5-O-Demethylnobiletin	[M+H]+	C20H20O8	8-O-methylated flavonoids	0.395686	0.856177	0.674473	163627	129867	284563	264503	118276	292382
Pos-04140	Positive	8.204	453.165	5-O-Methylvisammioside	[M+H]+	C22H28O10	Furanochromones	0.0792187	2.36215	0.325312	435.597	2033.63	543.357	496.336	396.881	382.143
Pos-01554	Positive	4.645	298.098	5'-S-Methylthioadenosine	[M+H]+	C11H15N5O3S	5'-deoxy-5'-thionucleosides	1.92362	0.642013	0.121864	518737	318978	447906	734304	810406	457777
Neg-00968	Negative	6.649	177.019	6,7-Dihydroxycoumarin	[M-H]-	C9H6O4	6,7-dihydroxycoumarins	0.184818	1.99352	0.251214	9656.03	4167.44	2974.48	3394.51	2737.07	2294.7
Neg-01729	Negative	12.137	237.061	6-Hydroxyflavone	[M-H]-	C15H10O3		0.108767	0.819376	0.702637	15413.9	6510.46	14014.2	23497.5	16683.2	3680.1
Neg-05173	Negative	6.63	425.13	6-Hydroxysumatrol	[M-H]-	C23H22O8	Rotenones	0.405231	1.24008	0.0506613	50674.3	40902.6	51053	38184.8	38029.6	38802.6
Pos-00432	Positive	5.658	161.06	6-Methylcoumarin	[M+H]+	C10H8O2	Coumarins and derivatives	0.255003	0.879287	0.146707	29076.7	37009.3	30609.9	36160.9	36360.9	37449
Pos-04803	Positive	5.47	489.138	6-O-(4-Hydroxybenzoyl)-6-Epiaucubin	[M+Na]+	C22H26O11	Iridoid O-glycosides	0.151026	0.23924	0.00354485	290.756	491.97	243.166	1728.07	1377.07	1182.98
Pos-05252	Positive	6.287	511.121	6'-O-Acetylglycitin	[M+Na]+	C24H24O11	Isoflavonoid O-glycosides	0.319411	3.83142	0.000995012	7313.96	5479.77	6492.31	1797.24	1855.16	1381.25
Pos-01570	Positive	0.99	299.165	6-Shogaol	[M+ACN+H]+	C17H24O3	Shogaols	0.0233886	0.640911	0.158019	42.916	78.6683	81.7726	88.588	86.9249	141.781
Neg-08063	Negative	3.483	541.258	7-Deacetoxy-7-Oxokhivorin	[M-H]-	C30H38O9	Naphthopyrans	0.558983	0.32354	0.00489884	4808.73	6723.46	10032.5	17835.8	24368.2	24448.3
Pos-00513	Positive	2.843	174.094	7-Methanesulfinylheptanenitrile	[M+H]+	C8H15NOS	Glucosinolate breakdown metabolites	0.484297	2.11004	0.223911	31243.9	56063.5	16396.5	20654.4	22289.4	6204.02
Pos-00738	Positive	13.465	204.086	7-Methylsulfenylheptyl Isothiocyanate	[M+H]+	C9H17NS2	Glucosinolate breakdown metabolites	0.0553141	0.912423	0.545407	4240.1	5128.7	4596.48	6090.73	3942.5	5272.47
Pos-04203	Positive	3.836	457.167	7-O-Ethylmorroniside	[M+H]+	C19H30O11	O-glycosyl compounds	0.174273	0.868161	0.679552	14286.7	57842.3	54370.2	50305.9	53519.4	41884
Pos-03948	Positive	11.701	443.149	7-O-Methyl Morroniside	[M+H]+	C18H28O11	O-glycosyl compounds	0.510466	0.458105	8.97632e-05	9187.24	11213.2	9794.42	22753.8	21933.7	21225
Pos-01246	Positive	1.334	269.08	7-O-Methylchrysin	[M+H-H2O]+	C16H12O4	7-O-methylated flavonoids	0.060143	3.80704	0.0174592	224.236	321.718	203.356	53.3955	122.381	21.0456
Pos-00887	Positive	4.759	223.119	7-Propyltheophylline	[M+H]+	C10H14N4O2	Xanthines	0.189429	0.533826	0.262368	4584.5	2229.72	3439.83	9049.33	2064.47	8094.8
Pos-09266	Positive	9.55	908.509	8-Deoxy-Amphotericin B	[M+H]+	C47H73NO16	Aminoglycosides	0.107631	5.19125	0.320419	817.55	3120.9	2.15191	356.779	147.544	254.762
Pos-04080	Positive	8.014	449.152	8-O-Acetyl Shanzhiside Methyl Ester	[M+H]+	C19H28O12	Iridoid O-glycosides	0.415946	2.40683	0.108521	16639.6	27883.8	11436.3	5351.69	5932.63	11966.1
Pos-01531	Positive	13.855	296.1	8-Oxoerythraline_Epoxide	[M+K]+	C18H17NO5	Erythrinanes	0.508055	0.651717	0.00947704	19738.1	27707.7	24100.3	38751.8	33820.7	37208.6
Neg-01558	Negative	6.976	221.068	9-Anthracenecarboxylic Acid	[M-H]-	C15H10O2	Anthracenecarboxylic acids	0.549647	1.17449	0.179201	151908	145203	141100	101798	124596	146713
Pos-01194	Positive	6.469	265.145	9-Hydroxyparthenolide	[M+H]+	C15H20O4	Germacranolides and derivatives	0.750144	0.436216	0.00718795	21247.7	22145.7	20287.1	59441.3	43740.4	42802.3
Neg-02234	Negative	1.52	279.232	9Z,12Z-Linoleic Acid	[M-H]-	C18H32O2	Lineolic acids and derivatives	0.0310522	0.651928	0.406956	339.578	76.1458	167.872	223.442	210.719	461.026
Neg-02046	Negative	3.423	263.13	Abscisic Acid	[M-H]-	C15H20O4		1.59335	0.703398	0.0511009	390445	259361	360605	429878	465169	541422
Pos-01400	Positive	1.004	285.075	Acacetin	[M+H]+	C16H12O5	4'-O-methylated flavonoids	0.0280435	2.16125	0.464	70.8114		253.925	13.3489	14.8687	197.164
Neg-03765	Negative	8.863	367.087	Acacetin Diacetate	[M+Na-2H]-	C20H16O7	4'-O-methylated flavonoids	0.298021	3.06917	0.121223	2854.82	11245.9	11426.8	1820.26	4233.74	2263.43
Pos-07504	Positive	8.292	684.217	Acarbose	[M+NH4]+	C25H43NO18	Aminocyclitol glycosides	0.00195819	1.01399	0.969136	329.38	808.992	616.522	711.131	718.274	301.284
Pos-06645	Positive	7.792	601.19	Acetate Gossypol	[M+H-2H2O]+	C32H34O10	Polyols	0.0186958	0.810391	0.760127	214.58	280.623	776.84	945.343	92.6437	531.678
Pos-07719	Positive	8.018	709.314	Acetyl Isogambogic Acid	[M+H]+	C40H46O9	Pyranoxanthones	0.554591	0.0811965	0.0208873	1305.72	1568.67	1330.96	12007.9	14020.1	25764.2
Pos-01904	Positive	3.513	327.203	Acitretin	[M+H]+	C21H26O3	Retinoids	0.133385	1.38487	0.683416	12156	12355.6	16555.7	1148	26981	1525.25
Pos-05494	Positive	1.143	522.272	Aconine	[M+NH4]+	C25H41NO9	Aconitane-type diterpenoid alkaloids	2.07319	0.00642325	0.0523899	874.413	460.268	3356.98	307050	68488.8	354881
Pos-01228	Positive	6.361	268.104	Adenosine	[M+H]+	C10H13N5O4	Purine nucleosides	1.82131	0.930514	0.199159	3.08184e+06	3.58971e+06	3.28493e+06	3.69387e+06	3.47983e+06	3.52626e+06
Pos-01923	Positive	10.862	330.064	Adenosine 3',5'-Cyclic Monophosphate	[M+H]+	C10H12N5O6P	3',5'-cyclic purine nucleotides	0.215917	16.2975	0.054613	1651.19	4733.01	2012.04	338.576	85.7812	90.8283
Neg-05204	Negative	14.399	426.022	ADP	[M-H]-	C10H15N5O10P2	Purine ribonucleoside diphosphates	0.117893	1.40141	0.198702	3247.96	3801.11	3756.14	3847.03	2108.33	1754.91
Pos-04166	Positive	6.393	455.1	Afzelin	[M+Na]+	C21H20O10	Flavonoid-3-O-glycosides	0.82656	0.0126587	2.90973e-05	600.824	427.392	167.849	29126	34155.8	31204
Neg-06168	Negative	6.431	465.195	Agnuside	[M-H]-	C22H26O11	Iridoid O-glycosides	0.799932	0.0287543	8.35825e-05	805.562	900.372	888.673	27575.8	33560.1	29097.9
Pos-02205	Positive	6.963	349.15	Ajugol	[M+H-H2O]+	C15H24O9	Iridoid O-glycosides	0.0351816	0.748569	0.558992	446.326	816.037	395.952	1236.59	617.624	361.098
Neg-00739	Negative	12.402	159.078	Ala-Ala	[M-H]-	C6H12N2O3	Dipeptides	0.754468	19.4114	0.0225636	18010.5	46043.5	29080.7	1995.17	1800.79	1001.98
Neg-01297	Negative	9.146	201.126	Ala-Ile	[M-H]-	C9H18N2O3	Dipeptides	0.852725	36.3642	6.3402e-05	36003.9	36003.6	30325	573.274	1126.49	1114.34
Neg-03944	Negative	3.213	375.066	Alectorialic Acid	[M-H]-	C18H16O9		0.233012	0.418296	0.0269022	3380.79	1036.2	1725.93	5755.31	4746.3	4183.98
Neg-02214	Negative	1.625	277.218	A-Linolenic Acid	[M-H]-	C18H30O2	Lineolic acids and derivatives	0.0035087	0.922193	0.812169	56.775	47.3338	54.5584	34.9833	45.5608	91.5101
Pos-01819	Positive	4.366	319.137	Allopregnanolone	[M+H]+	C21H34O2		0.847687	94.7305	3.94488e-05	34792	34693.9	29769.5	421.096	61.7624	564.908
Pos-00335	Positive	4.567	146.081	Allysine	[M+H]+	C6H11NO3	Amino acids	0.309401	7.8996	0.0986562	3226.21	12208.8	4890.22	1001.17	842.943	728.842
Pos-00854	Positive	12.026	219.166	Alpha Cyperone	[M+H]+	C15H22O	Eudesmane, isoeudesmane or cycloeudesmane sesquiterpenoids	0.369585	0.0140818	0.370769	230.673	225.437	134.494	41346.3	456.356	138.458
Neg-04827	Negative	1.019	410.136	Altanserin	[M-H]-	C22H22FN3O2S	Alkyl-phenylketones	0.184285	0.253443	0.00169492	858.052	387.932	375.614	2391.28	2101.49	1905.5
Pos-03990	Positive	8.192	445.204	Ambiguine_B_Isonitrile	[M+H]+	C26H31ClN2O		0.0225156	0.681128	0.657865	372.296	211.348	49.4939	674.725	177.281	77.5364
Pos-09346	Positive	5.687	924.517	Amphotericin B	[M+H]+	C47H73NO17	Aminoglycosides	0.633472	0.337435	0.010627	7487.77	10383	12551	30417.2	22688.5	37050.2
Pos-05173	Positive	3.844	506.239	Amprenavir (Agenerase)	[M+NH4]+	C25H35N3O6S	Aminobenzenesulfonamides	0.24828	0.0664515	0.253162	328.307	271.229	478.8	2204.99	1070.55	12951.9
Pos-03299	Positive	5.833	408.225	Ancistrocladine	[M+H-2H2O]+	C25H29NO4	Naphthylisoquinolines	0.272129	0.80248	0.0412449	16283.4	16574.3	16429.8	21990.5	21669.5	17759.1
Pos-05129	Positive	1.346	504.295	Andrastin A	[M+H]+	C28H38O7	Steroid esters	0.422832	0.232148	0.00325627	2103.96	2415.23	3198.81	12766.4	8496.91	11982.7
Pos-01098	Positive	11.236	252.087	Anhydrobrazilic Acid	[M+H]+	C12H10O5	Chromones	0.495395	0.221057	0.000712521	828.279	4399.55	4458.76	14396.2	14898.5	14524.8
Pos-01640	Positive	0.962	306.171	Anisodamine	[M+K]+	C17H23NO4	Tropane alkaloids	0.573294	0.0138129	0.010816	152.352	240.701	292.66	20326.7	9298.68	20017.7
Pos-05099	Positive	7.013	503.217	Anthothecol	[M+H]+	C28H32O7	Limonoids	0.271118	0.221358	0.0143777	952.735	867.699	1333.11	3021.7	5920.04	5304.59
Neg-08862	Negative	7.561	577.157	Apigenin-7-O-Neohesperidoside	[M-H]-	C27H30O14	Flavonoid-7-O-glycosides	0.385584	0.701589	0.256569	34974.4	26502.8	24319.4	43573.4	54062.5	24653.3
Neg-05330	Negative	10.822	431.149	Apigetrin	[M-H]-	C21H20O10	Flavonoid-7-O-glycosides	0.113134	1.31826	0.539889	9346.44	10362	2958.75	3163.16	5910.38	8121.23
Pos-04938	Positive	13.608	495.087	Apiosylskimmin	[M+H]+	C20H24O12	Coumarin glycosides	0.472751	35.9397	4.68262e-06	10748.3	10728.2	9837.46	350.711	280.218	240.363
Pos-01235	Positive	4.981	268.138	Apomorphine	[M+NH4]+	C17H17NO2	Aporphines	0.319501	0.887795	0.42005	67061.6	93401.6	108861	95578	100818	106967
Pos-09354	Positive	5.902	927.49	Araloside A	[M+H]+	C47H74O18	Triterpene saponins	0.836497	217.965	0.000285403	37632	30528	28799	109.218	105.225	230.394
Neg-03879	Negative	3.035	371.147	Arctigenin	[M-H]-	C21H24O6	Dibenzylbutyrolactone lignans	0.0180541	0.684719	0.48355	94.2678	95.6967	59.8044	182.816	60.3681
Pos-06000	Positive	4.32	552.243	Arctiin	[M+H]+	C27H34O11	Lignan glycosides	0.0867795	0.524334	0.233293	1120.11	616.431	225.951	1874.91	1135.74	732.165
Neg-00938	Negative	14.482	173.104	Arginine	[M-H]-	C6H14N4O2	L-alpha-amino acids	1.71878	0.492176	0.179615	91830.8	410424	118053	532165	258954	469216
Pos-02288	Positive	1.388	355.152	Arnicolide D	[M+ACN+H]+	C19H24O5	Sesquiterpene lactones	0.0112338	0.927649	0.775489	386.244	421.521	662.788	421.096	456.356	707.796
Neg-07714	Negative	9.078	527.2	Arthoniaic Acid	[M-H]-	C29H36O9		0.122177	0.239999	0.117642	467.054	90.5517	351.482	2201.69	795.036	791.157
Pos-03879	Positive	6.393	439.112	Aschantin	[M+Na]+	C22H24O7	Furanoid lignans	0.553011	0.0486082	0.00265393	769.269	681.009	767.156	11194.9	18669.4	15754.3
Neg-04663	Negative	3.612	403.27	Ascochlorin	[M-H]-	C23H29ClO4	Hydroxybenzaldehydes	0.890908	0.427502	0.123834	52602.5	31200.2	31746.7	138986	78723.4	52580.1
Pos-06600	Positive	1.371	596.38	Astaxanthin	[M+H]+	C40H52O4	Xanthophylls	0.457816	15.4156	1.31944e-05	10383.5	9650.37	10533.6	683.22	223.031	1076.65
Pos-02737	Positive	7.167	380.187	Atalaphylline	[M+NH4]+	C23H25NO4		0.798098	5.31029	0.000529364	30684.9	38888	39113.1	6537.31	5540.32	8389.43
Neg-02450	Negative	1.404	297.155	Aurapten	[M-H]-	C19H22O3	Terpene lactones	0.019284	0.96743	0.920514	13223.2	7492.12	6886.95	5794.81	9657.75	13079
Pos-08849	Positive	3.771	834.394	Aurilide B	[M+H]+	C44H75N5O10	Cyclic depsipeptides	0.000117588	1.00671	0.992854	12.8748	7.04492	34.4306	4.85414	12.5812	36.5529
Pos-01303	Positive	13.92	275.026	Austadiol	[M+H-2H2O]+	C12H12O5	Azaphilones	0.507592	0.785824	0.111993	55878.8	59848.9	64930.7	91493.2	66111	72292.7
Neg-05374	Negative	13.888	433.081	Avicularin	[M+Na-2H]-	C20H18O11	Flavonoid-3-O-glycosides	0.299786	0.398232	0.00282565	3245.81	3047.89	2157.16	6400.81	8181.58	6638.54
Neg-01091	Negative	4.637	187.027	Azelaic Acid	[M-H]-	C9H16O4	Medium-chain fatty acids	0.598125	3.62136	0.00808066	21176	26042.9	25303.6	2822.36	4091.36	13112.6
Pos-09130	Positive	10.816	883.262	Bacillibactin	[M+H]+	C39H42N6O18	Cyclic depsipeptides	0.0533727	3.87632	0.0018193	178.101	192.561	170.001	24.2707	35.4562	79.7517
Pos-04688	Positive	10.8	483.09	Baicalin Methyl Ester	[M+H]+	C22H20O11	Flavonoid-7-O-glucuronides	0.0489541	3.54072	0.182726	418.431	66.9267	241.014	27.9113	35.4562	141.781
Neg-02787	Negative	3.32	319.082	Barceloneic Acid A	[M-H]-	C16H16O7	Diphenylethers	0.0099002	0.929003	0.79745	226.029	621.514	471.091	521.364	390.684	507.36
Neg-03128	Negative	0.902	337.207	Bavachinin A	[M-H]-	C21H22O4	6-prenylated flavanones	0.029824	0.880857	0.707342	2359.91	873.618	1241.2	1348.55	1616.27	2115.16
Neg-04744	Negative	7.936	407.157	Beclometasone	[M-H]-	C22H29ClO5	21-hydroxysteroids	0.00534999	1.02836	0.959229	1493.29	1075.3	2488.7	3070.63	567.232	1279.98
Pos-02341	Positive	9.441	358.11	Bendamustine HCl	[M+H]+	C16H22Cl3N3O2	Benzimidazoles	0.0211976	1.32691	0.685101	165.227	186.69	809.118	248.775	223.031	403.189
Pos-05169	Positive	5.31	506.228	Benidipine	[M+H-H2O]+	C28H31N3O6	NA	0.895924	13.2023	0.000301948	39063.2	45282.4	35405.4	705.063	3345.47	5019.93
Pos-05163	Positive	7.352	506.221	Benidipine HCl	[M+Na]+	C28H32ClN3O6		0.577481	0.672464	0.00282334	36419.6	32082.6	28831.3	49848.4	46400.7	48492.3
Neg-02571	Negative	14.034	307.033	Benzophenone-4	[M-H]-	C14H12O6S	Benzophenones	0.102256	1.84915	0.0941997	1923.92	1254.35	1029.27	547.319	967.028	761.04
Pos-01465	Positive	9.296	290.141	Benzoylecgonine	[M+H]+	C16H19NO4	Benzoic acid esters	0.739969	0.0768258	0.000164614	5728.21	252.443	278.672	27529	26922.7	27022.5
Pos-01010	Positive	3.138	240.182	Benzphetamine	[M+H]+	C17H21N	Amphetamines and derivatives	0.122162	1.21931	0.684045	20120.1	16307.8	17013	6665.94	29028.3	8134.67
Neg-06474	Negative	7.693	477.159	Benzyl Alcohol + Hex-Hex	[M-H]-	C19H28O11	Alkyl benzyl hexosides	0.188404	2.14166	0.0624591	2823.75	4540.96	4089.78	1346.29	1022.84	2979.29
Neg-14085	Negative	6.162	851.332	Berchemioside A	[M-H]-	C41H56O19		0.736452	0.142793	0.000259334	4869.79	5172.77	2402.67	26141.5	32467.8	28546.5
Pos-02228	Positive	12.499	351.069	Bergenin	[M+Na]+	C14H16O9	Gallic acid and derivatives	0.643373	1.51232	0.0241563	64599.3	65545.9	60487	47513.5	30244.2	48295.2
Pos-01690	Positive	9.587	309.18	Bestatin	[M+Na]+	C16H24N2O4	Hybrid peptides	0.13737	1.15259	0.609628	16847.7	35104.8	19998.8	22912.7	20301.5	19211.3
Pos-05752	Positive	12.216	536.887	Beta-Carotene	[M+H]+	C40H56	Carotenes	0.148101	107.519	0.14185	661.979	1174.15	2562.93	20.6301		6.64597
Pos-07315	Positive	14.027	664.119	Beta-Nicotinamide Adenine Dinucleotide	[M+H]+	C21H27N7O14P2	(5'->5')-dinucleotides	0.0292648	1.0379	0.796175	7403.01	9490.68	6169.53	7818.8	7596.78	6805.48
Pos-01214	Positive	13.758	267.082	Biotin	[2M+H]+	C10H16N2O3S	Biotin and derivatives	0.163215	0.81983	0.000989418	5414.92	5661.77	5845.66	6738.76	6959.71	6942.83
Pos-01686	Positive	7.504	309.116	Bisdemethoxycurcumin	[M+H]+	C19H16O4	Curcuminoids	0.0377176	1.19134	0.713367	1155.51	1435.99	3648.56	2022.96	2086.2	1128.71
Pos-00930	Positive	3.021	229.122	Bisphenol A	[M+H]+	C15H16O2	Bisphenols	0.294301	0.892363	0.638477	121204	107291	170844	165323	99977.4	182207
Pos-06239	Positive	3.385	571.199	Bruceantin	[M+Na]+	C28H36O11	Quassinoids	0.14543	0.150764	0.25344	31.1141	18.7865	873.676	1546.04	132.675	4447.26
Pos-05472	Positive	6.76	521.195	Brusatol	[2M+H]+	C26H32O11	Quassinoids	0.199211	0.312894	0.0520437	379.806	1347.93	1321.27	4616.28	2029.01	3099.24
Pos-04266	Positive	1.206	460.269	Bullatine B	[M+H-2H2O]+	C24H39NO6	Aconitane-type diterpenoid alkaloids	0.492414	0.339656	0.160699	7217.4	3039.88	15804.7	39420.5	8484.33	28825.8
Pos-04052	Positive	7.37	448.182	Bungeiside C	[M+H]+	C19H26O11	Phenolic glycosides	0.038568	1.08744	0.868677	11607.7	15072.6	1551.53	6898.94	7612.79	11449.9
Neg-14184	Negative	6.556	857.274	Bussein	[M-H]-	C43H54O18	Limonoids	0.0911104	0.727357	0.229193	1132.29	1676.24	2411.06	2916.02	2000.12	2259.95
Pos-00082	Positive	3.306	74.0971	Butylamine	[M+H]+	C4H11N	Monoalkylamines	0.431286	0.880203	0.638586	207125	164037	381441	269180	305022	280832
Pos-03619	Positive	4.987	425.16	Butyrolactone I	[M+K]+	C24H24O7	Fatty acid esters	0.615131	0.308112	0.190076	11807.3	11015.9	14287.6	67449.5	7270.81	45725.4
Pos-02330	Positive	4.372	357.099	Byakangelicin	[M+Na]+	C17H18O7	5-methoxypsoralens	0.812892	89.9388	0.00782723	37963.5	40383.8	19662	492.695	140.681	456.357
Pos-08978	Positive	7.279	858.355	Cabazitaxel (Jevtana)	[M+H-2H2O]+	C45H57NO14	Taxanes and derivatives	0.0515033	0.552851	0.381491	229.601	373.381	404.559	275.472	1144.89	402.081
Neg-00508	Negative	3.37	135.047	Caffeic Acid	[M-H]-	C9H8O4	Hydroxycinnamic acids	0.673967	0.216618	0.000136127	6770.15	4176.7	6297.3	26731.7	24354.5	28519.9
Neg-03197	Negative	8.552	341.088	Caffeic Acid Hexoside	[M-H]-	C15H18O9	Caffeic acid and derivatives	0.413803	2.85935	0.0726273	7688.19	20364.9	18292.8	2729.82	6887.66	6591.04
Neg-03440	Negative	3.449	353.086	Caffeoyl Quinic Acid (Isomer of 831, 833, 834)	[M+Na-2H]-	C16H18O9	Quinic acid and derivatives	0.367994	1.70204	0.140328	31488.7	19963.6	14716.1	12649.3	13219.5	13007.2
Pos-09153	Positive	10.87	889.256	Camelliquercetiside C	[2M+H]+	C41H44O22	Flavonoid-3-O-glycosides	0.0781751	1.68075	0.321132	1008.53	2136.96	994.183	1027.86	197.869	1237.26
Neg-05521	Negative	5.796	439.16	Candesartan	[M-H]-	C24H20N6O3	Biphenyls and derivatives	0.0505196	0.971156	0.662169	16334	17945.7	17036.9	15835	17821.1	19184.7
Neg-02464	Negative	6.568	299.041	Carbazochrome Sulfonate	[M-H]-	C10H12N4O5S	Indole and derivatives	0.0108597	1.1204	0.851065	1015.52	265.481	249.71	665.811	364.487	335.923
Neg-01713	Negative	0.929	235.101	Carboxyibuprofen	[M-H]-	C13H16O4	Phenylpropanoic acids	0.22095	117.645	0.375068	11.7835	46.3048	14949	60.9386	33.0316	33.5923
Pos-05318	Positive	10.385	515.078	Carminic Acid	[M+K]+	C22H20O13		0.0196421	2.11216	0.440539	184.539	38.7471	31.2027	67.9579	14.8687	37.6605
Neg-03071	Negative	13.77	335.098	Carpachromene	[M-H]-	C20H16O5	Pyranoflavonoids	0.420633	1.36874	0.00037896	29189.8	31106.6	30386.9	22217.8	21197.2	22838.1
Neg-06564	Negative	6.667	481.135	Catalposide	[M-H]-	C22H26O12		0.0586964	1.28554	0.40921	2395.26	1254.35	1409.08	1617.13	951.082	1366.86
Pos-01734	Positive	10.342	313.06	Catechin	[M+H]+	C15H14O6	Catechins	0.00549869	0.863101	0.787301	27.8954	39.9212	114.051	108.005	60.6187	42.0912
Pos-05264	Positive	7.245	511.204	Catharanthine Hemitartrate	[M+H]+	C25H32N2O8	Ibogan-type alkaloids	0.0797904	1.88056	0.311166	1445.2	409.78	1839.88	1092.18	202.444	670.136
Neg-07452	Negative	7.732	517.232	Cephalochromin	[2M-H]-	C28H22O10	Naphthopyranones	0.680524	0.115237	0.0039789	2366.34	4427.77	1853.94	18316.6	30785.4	25943.7
Pos-01775	Positive	1.377	316.158	Cephalotaxine	[M+ACN+H]+	C18H21NO4	Cephalotaxus alkaloids	0.233939	0.154761	0.363956	718.843	773.767	1502.03	17074.4	1667.59	608.107
Pos-06718	Positive	8.53	607.278	Cepharanthine	[M+H]+	C37H38N2O6	Lignans, neolignans and related compounds	0.0291336	1.41801	0.232194	158.789	254.791	265.761	212.369	168.131	98.5819
Neg-04252	Negative	2.904	387.147	Cetirizine	[M-H]-	C21H25ClN2O3	Diphenylmethanes	0.0358413	1.97965	0.279254	146.758	379.7	137.445	42.8827	170.853	121.627
Neg-07721	Negative	3.435	527.271	Chaetoglobosins	[2M-H]-	C32H36N2O5	Chaetoglobosins	0.251453	0.779995	0.342877	23570.2	12739	28028.3	30869.9	20846.4	30768.2
Pos-02184	Positive	9.157	348.125	Chelerythrine	[M+H]+	C21H18NO4	Alkaloids	0.199659	2.00422	0.331489	2135.07	10678.9	9473.79	7733.85	2436.19	950.374
Pos-04980	Positive	13.761	497.061	Chicoric Acid	[M+K]+	C22H18O12	Tetracarboxylic acids and derivatives	0.691103	9.35659	0.00362725	19088	31917	25422.7	2399.16	2296.65	3472.52
Pos-01989	Positive	12.312	335.037	Chiodectonic Acid	[M+H-2H2O]+	C15H10O9		0.197129	11.6789	0.0656567	4021.23	2443.41	925.322	257.269	105.225	270.27
Neg-03439	Negative	7.555	353.086	Chlorogenic Acid	[M-H]-	C16H18O9	Quinic acids and derivatives	0.523652	5.34718	0.032435	9169.69	23439.5	21306.1	5262.16	2473.95	2346.83
Pos-08850	Positive	1.401	834.613	Cholic Acid	[M+H]+	C24H40O5		0.100298	0.898365	0.480863	10159.3	12257	11296.5	13454.5	9532	14540.3
Pos-00176	Positive	7.237	104.106	Choline	[M]+	C5H14NO	Cholines	0.023382	0.8227	0.677049	908.746	354.594	305.571	948.984	418.612	539.432
Neg-13777	Negative	6.849	829.376	Chukrasin Methyl Ether	[M+Hac-H]-	C43H58O16	Limonoids	0.0154723	0.845465	0.712276	193.892	404.396		183.944	439.662	437.858
Pos-05320	Positive	6.076	515.184	Cilnidipine	[M+K]+	C27H28N2O7	Dihydropyridinecarboxylic acids and derivatives	0.0372514	0.758863	0.552081	973.12	265.359	663.864	746.324	1277.57	482.941
Pos-01103	Positive	9.024	253.123	Cimetidine	[M+H]+	C10H16N6S		0.475448	3.61424	0.000395936	13415.5	16073	13698	4039.86	4717.96	3191.18
Pos-01666	Positive	5.087	307.107	Cimifugin	[M+H]+	C16H18O6	Furanochromones	0.853483	0.0239187	0.000268769	945.225	378.077	1136.21	28952.5	38193.2	35682.2
Neg-06758	Negative	2.765	487.236	Cinobufagin	[M-H]-	C26H34O6	Bufanolides and derivatives	0.0466697	2.12677	0.18825	103.909	369.41	423.877	135.419	117.319	169.12
Pos-01490	Positive	13.769	292.106	Circumdatin F	[M+H-H2O]+	C17H13N3O2	Pyrimidodiazepines	0.432052	0.447982	0.000376192	7773.16	6783.08	6378.26	16240.7	14266	16223.9
Neg-00915	Negative	11.815	173.01	Cis-Aconitate	[M-H]-	C6H6O6	Tricarboxylic acids and derivatives	0.0450621	1.16099	0.770887	7287.55	3194.01	2541.16	6171.73	2153.89	2891.26
Neg-01175	Negative	14.003	191.02	Citrate	[M-H]-	C6H8O7	Tricarboxylic acids and derivatives	5.58132	1.08935	0.158444	2.48427e+07	2.76099e+07	2.63634e+07	2.22682e+07	2.54456e+07	2.46375e+07
Pos-01901	Positive	5.316	327.142	Citrusin	[M+H-H2O]+	C16H22O7	Phenolic glycosides	0.341668	11.0108	0.221246	3714.38	22279.6	3665.78	246.347	858.955	1588.39
Pos-08130	Positive	6.504	748.478	Clarithromycin (Biaxin, Klacid)	[M+H]+	C38H69NO13	Aminoglycosides	0.0268264	0.402718	0.370322	41.8431		33.3546	44.9008	141.825
Neg-02575	Negative	4.965	307.082	Clobenpropit	[M-H]-	C14H17ClN4S	Chlorobenzenes	0.467972	2.96676	0.000644377	16848.2	13825.6	15222.9	4043.39	5406.93	6019.98
Pos-06178	Positive	1.246	566.275	Coelichelin	[M+H]+	C21H39N7O11	Dipeptides	0.5446	0.319922	0.103898	6867.63	3808.95	15579.8	37090.5	11195	33785.9
Pos-01054	Positive	7.957	247.094	Columbianetin	[M+H]+	C14H14O4	Angular furanocoumarins	0.00529205	0.931898	0.857079	167.372	203.129	181.836	336.149	126.956	129.596
Pos-02862	Positive	1.756	386.149	Conchacarpine B	[M+NH4]+	C23H19N3O3	Beta carbolines	0.457733	17.2781	0.00268044	7632.61	12585.8	11337.3	354.352	629.062	842.931
Pos-02389	Positive	5.645	360.166	Coniferin	[M+NH4]+	C16H22O8	Phenolic glycosides	0.0934804	0.98598	0.848119	275633	315137	249617	292282	278496	281559
Pos-01981	Positive	5.778	334.163	Convolicine	[M+H]+	C18H23NO5	P-methoxybenzoic acids and derivatives	0.936486	0.575351	0.00113405	61001.9	52333.2	52844.5	99767.1	88251.7	100813
Pos-01834	Positive	1.609	321.098	Coptisine	[M+H]+	C19H14NO4+	Protoberberine alkaloids and derivatives	0.0105143	0.802491	0.695628	109.436	82.1907	101.14	59.4632	234.469	70.8904
Pos-03461	Positive	6.845	417.163	Coralyne Chloride	[M+H]+	C22H22ClNO4	Isoquinolines and derivatives	0.34685	1.67214	0.0199885	14727.7	15026.8	16311.5	10368.4	6065.3	11115.4
Pos-03195	Positive	3.698	403.217	Cortisone Acetate	[M+H]+	C23H30O6	Gluco/mineralocorticoids, progestogins and derivatives	0.0172561	0.990376	0.944608	31532.5	35610.9	48200.6	38425.4	38029.7	40009.9
Pos-02983	Positive	4.619	393.157	Corynanthin	[M+H]+	C21H26N2O3	Yohimbine alkaloids	0.561522	1.5338	0.476	72013	179535	85261.9	63245.8	140691	15654.6
Neg-02889	Negative	5.444	325.093	Coumaroyl Hexoside (Isomer of 690, 691)	[M-H]-	C15H18O8	Coumaric acid and derivatives	0.13986	0.979129	0.772843	301234	244243	254071	269299	282618	264674
Neg-03114	Negative	6.416	337.093	Coumaroyl Quinic Acid (Isomer of 758, 760)	[M-H]-	C16H18O8	Quinic acid and derivatives	0.178548	2.15447	0.224487	7839.23	2441.81	3650.17	3109	2234.76	1122.45
Neg-02088	Negative	13.599	267.036	Coumestrol	[2M-H]-	C15H8O5	Coumestans	0.0907444	0.978377	0.655557	75956.3	68415.9	72055.9	76527.6	68752.4	75931.4
Pos-07340	Positive	7.652	666.333	Crassicauline A	[M+H]+	C35H49NO10	Aconitane-type diterpenoid alkaloids	0.786269	0.0127075	1.20608e-06	150.206	617.605	315.255	29166.1	27273.8	28790.4
Pos-01631	Positive	5.473	306.082	Crotonoside	[M+NH4]+	C10H13N5O5	Purine nucleosides	0.914945	4.35877	0.0369063	33012.1	79592.3	63084.3	18308.6	2743.85	19254.5
Pos-00252	Positive	4.218	133.102	Cuminyl Alcohol	[M+H-H2O]-	C10H14O		0.724305	5.57243	0.062263	24622	60043.9	25322.6	8306.64	6011.54	5419.79
Neg-07977	Negative	6.483	537.194	Cupressuflavone	[M-H]-	C30H18O10	Biflavonoids and polyflavonoids	0.670842	2.48958	0.000184435	35168.3	36180.6	32047.8	12688.8	13170.5	15672.6
Pos-00986	Positive	1.338	235.17	Curcumenol	[M+H]+	C15H22O2	Guaianes	0.667058	0.0694654	0.000355465	1555.7	1757.71	1272.86	24052.3	23581.8	18388.3
Neg-12532	Negative	8.426	755.201	Cyanidin 3-(2G-Glucosylrutinoside)	[M-2H]-	C33H41O20	Anthocyanidin-3-O-glycosides	0.835804	48.3855	0.0126494	19811.2	46649.6	40368	136.548	1217.61	853.708
Pos-02136	Positive	13.482	345.005	Cyanidin Chloride	[M+Na]+	C15H11ClO6	7-hydroxyflavonoids	0.274395	0.808675	0.0308994	17179.3	18097.2	15458.2	22242.9	21422.4	19072.8
Pos-03387	Positive	6.541	412.322	Cyclopamine	[M+H]+	C27H41NO2	Jerveratrum-type alkaloids	0.0494359	0.484109	0.452986	307.922	213.696	294.812	282.754	149.831	1253.87
Neg-05772	Negative	5.998	449.194	Cycloveratrylene	[M+Hac-H]-	C27H30O6	Anisoles	0.837009	0.0555145	0.0892767	2078.18	3184.74	2240.04	58009	69598.7	7545.53
Pos-01040	Positive	8.406	244.094	Cytidine	[M+H]+	C9H13N3O5	Pyrimidine nucleosides	0.220403	1.09593	0.690471	81410.6	136290	141375	83519.1	136002	108122
Pos-00186	Positive	8.398	112.051	Cytosine	[M+H]+	C4H5N3O	Pyrimidones	0.920799	1.81804	0.00446561	92764	93693.9	84491.5	59254.5	37532.1	52247.3
Pos-00568	Positive	5.653	180.086	D-(+)-Glucosamine	[M+H]+	C6H13NO5	Hexoses	0.269076	0.934072	0.274397	83602.5	96915.8	81532.7	94392.3	92109.5	94045
Neg-00459	Negative	7.693	133.014	D-(+)-Malic Acid	[M-H]-	C4H6O5	Beta hydroxy acids and derivatives	0.283061	0.722148	0.618103	32277.1	46251.3	30627.2	101251	27200.9	22702.6
Neg-07089	Negative	13.894	503.162	D-(+)-Raffinose	[M-H]-	C18H32O16	Oligosaccharides	0.0521164	0.985768	0.932882	237351	147262	157482	194528	174063	181330
Neg-03222	Negative	16.814	341.11	D-(+)-Trehalose	[M-H]-	C12H22O11	O-glycosyl compounds	0.511084	0.938939	0.769308	1.27852e+06	1.08022e+06	1.12551e+06	773893	1.51443e+06	1.42251e+06
Neg-13791	Negative	7.716	831.22	Daidzin	[M-H]-	C21H20O9	Isoflavonoid O-glycosides	0.732625	1.11608	0.00152627	236483	242855	245050	219292	212518	217236
Pos-06222	Positive	8.352	570.218	Darunavir Ethanolate (Prezista)	[M+H-2H2O]+	C29H43N3O8S	Aminobenzenesulfonamides	0.0756325	0.402576	0.00261187	242.475	179.645	124.811	412.602	457.5	488.479
Pos-07155	Positive	3.92	647.307	Dauricine	[M+H]+	C38H44N2O6	Benzylisoquinolines	0.203966	1.06366	0.387349	76388.3	71587	68238.2	71348.5	60220.7	71704.5
Pos-05615	Positive	3.03	529.281	Deacetyl Ganoderic Acid F	[2M+H]+	C30H40O8	Triterpenoids	0.458971	0.75147	0.553696	76457	51807.2	154878	141644	54941.1	180200
Pos-06821	Positive	13.61	614.991	Debromoaplysiatoxin	[M+K]+	C32H48O10	Macrolides and analogues	0.580748	1372.83	0.000306925	12867.3	16663.6	17009.8	7.28121	1.14375	25.4762
Neg-10192	Negative	1.402	637.363	Decahydrogambogic Acid	[M-H]-	C38H54O8		0.0540717	1.43806	0.588484	2966.22	962.112	733.391	405.129	1107.13	1729.43
Neg-00929	Negative	5.948	173.011	Dehydroascorbic Acid	[M-H]-	C6H6O6	Gamma butyrolactones	1.91911	0.503396	0.281064	167571	365710	425486	827176	921329	156092
Neg-03783	Negative	7.465	367.16	Dehydroisoandrosterone Sulfate	[M+Hac-H]-	C19H28O5S	Sulfated steroids	0.234491	0.244823	0.00390811	989.812	1297.56	267.546	3748.85	3836.22	2850.71
Pos-01777	Positive	7.309	316.286	Dehydrophytosphingosine (Isomer of 1679)	[M+H]+	C18H37NO3	Lipids	0.0111487	1.30005	0.508874	94.4152	42.2695		53.3955	41.175	63.1367
Pos-04346	Positive	11.136	465.099	Delphinidin 3-Galactoside	[M]+	C21H21O12	Anthocyanidin-3-O-glycosides	0.75332	0.0580826	0.000434511	2982.66	827.778	1029.69	23279.2	28845.3	31207.3
Pos-04348	Positive	7.617	465.103	Delphinidin-3-O-Beta-Glucopyranoside	[M]+	C21H21O12	Anthocyanidin-3-O-glycosides	0.177107	1.76839	0.148607	5294.76	6063.33	3345.14	4332.32	1302.73	2679.44
Pos-01878	Positive	7.955	325.131	Demethyleneberberine	[M+H]+	C19H18NO4+	Protoberberine alkaloids and derivatives	0.160458	2.89737	0.0236956	1562.14	2098.21	2475.77	504.83	1236.39	376.605
Pos-05462	Positive	6.193	521.109	Dendroamide B	[M+K]+	C21H24N6O4S3	Macrolactams	0.00893885	0.918687	0.835583	234.965	233.657	634.814	376.196	516.975	307.93
Pos-04995	Positive	1.336	497.198	Deoxypumiloside	[M+K]+	C26H28N2O8	Carbolines	0.264024	0.146837	0.0127262	316.505	361.639	1123.3	5275.23	2646.63	4346.47
Pos-07549	Positive	12.66	688.319	Desferrichrome	[M+NH4]+	C27H45N9O12		0.228149	0.0917175	0.00114576	446.326	116.241	172.153	3037.48	2837.64	2135.57
Pos-09707	Positive	7.349	1000.41	Desferrichrome A	[M+H]+	C41H61N9O20	Oligopeptides	0.4586	5.93561	0.000394274	11147.4	12961.5	10845.6	2550.85	2550.56	787.548
Pos-01286	Positive	12.433	273.193	D-Estradiol	[M+H]+	C18H24O2	Estrogens and derivatives	0.462586	0.477492	0.00271743	7733.46	8937.66	11121.1	17643.6	18941.6	21619.4
Pos-06588	Positive	9.596	595.373	Destruxin A	[M+H]+	C29H47N5O7	Cyclic depsipeptides	0.492889	0.514383	0.141261	25524.3	18739.5	7552.13	47747.7	28792.7	24193.6
Pos-02337	Positive	9.494	358.099	Desulfo Glucoraphanin	[M+H]+	C12H23NO7S2	NA	0.00471636	0.902179	0.850475	84.7591	158.511	38.7344	31.5519	130.387	150.642
Neg-01972	Negative	13.828	258.04	D-Glucosamine-6-Phosphate	[M-H]-	C6H14NO8P	Hexose phosphates	0.290548	0.6907	0.0290385	9702.09	10179.9	10045	12856.9	13380.1	17091.5
Pos-02958	Positive	1.712	391.287	Di(2-Ethylhexyl)Phthalate (DEHP)	[M+H]+	C24H38O4	Benzoic acid esters	0.904053	0.686731	0.321122	39087.9	262141	196439	240120	225510	259063
Pos-03231	Positive	6.641	405.121	Diacetoxyscirpenol	[M+K]+	C19H26O7	Trichothecenes	0.0539339	1.50779	0.444293	433.451	926.407	1636.53	1003.59	353.418	630.26
Pos-00276	Positive	12.672	136.941	Diallyl Sulfide	[M+H-H2O]+	C6H10S	Allyl sulfur compounds	0.946523	0.19648	0.000134428	8531.7	10091.8	11446	54622.4	52723.4	45695.5
Pos-01354	Positive	0.893	279.16	Dibutyl Phthalate	[M+H]+	C16H22O4	Benzoic acid esters	1.10451	0.689368	0.330314	181870	195918	385013	402514	216338	487673
Pos-07347	Positive	14.052	667.065	Dictazoline A	[M+H-H2O]+	C28H26Br2N8O2	Carbazoles	0.499442	0.259457	8.51779e-05	3078.15	4729.49	4170.4	14680.1	15106.6	16379
Pos-00882	Positive	0.89	223.096	Diethyl Phthalate	[M+H]+	C12H14O4	Benzoic acid esters	0.184767	0.739872	0.385121	7639.05	7824.56	14803	15390	8199.54	17318.3
Neg-05527	Negative	6.76	439.183	Diferuloyl Putrescine	[M+Hac-H]-	C24H28N2O6	Ferulic acid and derivatives	0.786919	0.0926518	0.000410283	2733.77	1881.01	4130.7	35715.7	26900.2	31774.9
Neg-12678	Negative	1.469	763.374	Digitoxin	[M-H]-	C41H64O13		0.00984624	1.52562	0.623865	18.2108	41.1599	89.182	81.2515	5.6951	10.4252
Pos-01164	Positive	4.725	263.129	Dihydro-8-Deoxy-Lactucin	[M+H]+	C15H18O4	Gamma butyrolactones	0.463217	1.57201	0.00650408	29921	27715.9	28285.8	21948	16902.3	15807.4
Pos-07049	Positive	14.04	637.089	Dihydrocapsaicin	[M+H]+	C18H29NO3	Methoxyphenols	0.0481331	1.10255	0.534528	2754.13	4365.5	3316.09	3258.34	3034.37	3172.34
Pos-05029	Positive	5.54	499.231	Dihydrogedunic Acid, Methyl Ester	[M+Na]+	C26H36O8		0.418388	0.0926551	2.5878e-05	1150.15	300.583	989.879	9100.29	8277.31	8963.2
Pos-00827	Positive	3.86	213.149	Dihydrojasmonic Acid	[M+H]+	C12H20O3	Jasmonic acids	0.69625	0.407485	0.0800962	25983.5	2941.25	30790.6	45320.7	35404.7	65820.6
Pos-01322	Positive	7.761	277.092	Dihydromethysticin	[M+H]+	C15H16O5	Kavalactones	0.951726	64.0191	4.24067e-05	41059.9	45965.8	38730.1	797.292	372.862	794.194
Neg-05139	Negative	5.878	423.176	Dihydromunduletone	[M-H]-	C25H28O6		0.00638674	0.992929	0.972205	14818.3	18884.1	10553.9	11860.5	16432.6	16278.4
Pos-07480	Positive	13.093	682.075	Dihydrostreptomycin Sulfate	[M+H]+	C21H43N7O16S	Aminocyclitol glycosides	0.0126733	1.26461	0.585346	64.374	163.207		99.5098	100.65	69.7827
Pos-02277	Positive	6.54	354.179	Dihydrozeatin Riboside	[M+H]+	C15H23N5O5	Purine nucleosides	0.713451	0.172049	0.000640519	7130.49	6406.18	1153.42	31085.9	25728.6	28568.8
Neg-09504	Negative	6.628	607.169	Diosmin	[M-H]-	C28H32O15		0.746697	3.44337	2.97237e-05	37752.1	33924	35678.1	9528.99	11149.9	10498.2
Pos-01870	Positive	6.477	325.115	Disaccharide(Hex-Hex)	[M+H]+	C12H22O11	Sugars	0.148588	0.590837	0.319419	771.415	6006.97	2043.24	3452.51	5074.81	6403.4
Neg-02903	Negative	1.397	325.184	Dodecylbenzenesulfonic Acid	[M-H]-	C18H30O3S	Benzenesulfonic acids and derivatives	0.0439263	1.03943	0.93546	93343.4	40291.4	32910.3	26719.3	53702.5	79804.9
Neg-05153	Negative	7.23	424.148	Domperidone	[M-H]-	C22H24ClN5O2	Benzimidazoles	0.513835	0.481636	0.00600828	15843.4	9353.58	10414.4	22578.9	24272.5	27087
Pos-02488	Positive	13.807	367.052	Dracorhodin Perchlorate	[M+H]+	C17H15ClO7	5-O-methylated flavonoids	0.527915	0.254519	0.000252089	4410.69	3780.77	4911.74	17971.2	18317.1	15193.8
Pos-02736	Positive	7.641	380.174	Droperidol	[M+H]+	C22H22FN3O2	Alkyl-phenylketones	0.121869	2.66978	0.200299	1798.18	2989.39	510.003	817.922	526.124	640.229
Pos-02910	Positive	13.949	389.018	dUDP	[M+H]+	C9H14N2O11P2	Pyrimidine 2'-deoxyribonucleoside diphosphates	0.426303	0.807288	0.0398669	39862.5	44707.1	39893.2	56430.6	51286.8	46456.5
Pos-02308	Positive	11.697	356.123	Duguetine	[M+NH4]+	C20H21NO5	Hydroxy-7-aporphines	0.219853	1.09015	0.292594	54461.5	46591.6	53001.6	51577.6	46958.9	42777.9
Pos-05382	Positive	6.672	517.279	Emetine Hydrochloride	[M+H-H2O]+	C29H41ClN2O4	Emetine alkaloids	0.0742048	1.04248	0.797741	51724.5	51487.8	32110.8	46462.6	42555.5	40790.8
Neg-13974	Negative	13.541	843.012	Entandrophragmin	[2M-H]-	C43H56O17	Limonoids	0.0937444	2.88959	0.0991874	353.504	1102.06	1039.76	135.419	300.701	427.433
Neg-02550	Negative	14.089	305.07	Epigallocatechin	[M-H]-	C15H14O7	Epigallocatechins	0.288766	0.597109	0.0242287	4745.53	8790.72	5814.67	10772.6	10410.6	11224.5
Neg-05944	Negative	7.157	457.137	Epigallocatechin-3-Monogallate	[M+Hac-H]-	C22H18O11	Catechin gallates	0.369727	1.91796	0.497022	16492.6	11114.2	83590.9	28289.1	17026.1	12662
Pos-05210	Positive	7.414	508.272	Epothilon B	[M+H-H2O]+	C27H41NO6S	Epothilones and analogues	0.93018	25.8663	1.60311e-06	39187.7	41659	41642.7	1258.44	1196.36	2280.68
Pos-00959	Positive	10.84	231.133	Eremanthin	[2M+H]+	C15H18O2	Guaianolides and derivatives	0.558188	0.853918	0.00945626	90263.1	92553.8	86691.9	110773	101796	103046
Pos-00941	Positive	11.82	230.1	Ergothioneine	[M+H]+	C9H15N3O2S	Histidine and derivatives	0.400146	0.16035	0.00474086	1351.85	1942.05	1112.54	6605.27	11087.5	9787.3
Neg-14673	Negative	10.694	899.227	Eriodictyol-7-O-Glucoside	[M+Na-2H]-	C21H22O11	Flavonoid-7-O-glycosides	0.212799	4.99796	0.0668809	5323.99	1886.15	2670.22	503.308	469.276	1004.29
Pos-02041	Positive	1.102	338.341	Erucamide	[M+H]+	C22H43NO	Fatty amides	0.706269	0.38915	0.0599762	10638.9	25450.9	18467.7	66117	41998.5	32081.2
Pos-01537	Positive	0.9	296.186	Esmolol	[M+NH4]+	C16H25NO4	Phenol ethers	0.153062	0.517141	0.443984	1837.88	722.104	6210.41	5485.18	981.337	10492.9
Pos-08922	Positive	6.93	848.285	Euojaponine D	[M+H]+	C41H47NO17	Terpene lactones	0.699596	2.395	0.109108	59675.8	31172.6	68980.6	2532.65	34286.2	29915.7
Pos-08797	Positive	8.442	828.257	Euonymine	[M+NH4]+	C38H47NO18	Alkaloids and derivatives	0.0240666	1.30738	0.574109	242.475	470.836	423.926	542.45	125.812	201.595
Pos-02019	Positive	13.846	337.078	Eupalinilide D	[M+H]+	C15H19ClO5	Guaianolides and derivatives	0.507633	1.19788	0.077602	85823.4	102918	88457.5	83653.8	70904.4	76850.7
Pos-08003	Positive	8.426	736.304	Euphodendroidin P	[M+H]+	C39H45NO13	Jatrophane and cyclojatrophane diterpenoids	0.958918	420.76	0.0066885	34517.3	61946	37792.9	103.15	138.394	77.5364
Pos-06506	Positive	1.3	591.185	Euphorbiasteroid	[M+H]+	C32H40O8		0.0308531	0.289123	0.292315	23.6038		39.8103	146.838	16.0125	166.149
Neg-02987	Negative	4.146	329.233	FA 18:1+3O	[M-H]-	C18H34O5	Oxidized fatty acids	0.818739	0.711681	0.0648742	116761	78016.5	91890	123186	124756	154862
Neg-02947	Negative	4.169	327.219	FA 18:2+3O	[M-H]-	C18H32O5	Oxidized fatty acids	1.27348	0.443797	0.121146	86296.9	66425.9	98932.3	166888	110807	289354
Pos-01529	Positive	1.368	295.227	FA 18:3+1O	[M+H]+	C18H30O3	Oxidized fatty acids	0.333412	0.122854	0.342857	2243.43	750.284	1491.27	2878.5	1634.42	31993.7
Pos-01813	Positive	13.874	319.07	Fenofibric Acid	[M+H]+	C17H15ClO4	Benzophenones	0.0946633	0.913807	0.119452	5856.96	6568.21	6021.05	7093.11	6403.85	6689.17
Pos-00677	Positive	5.093	195.065	Ferulic Acid	[M+H]+	C10H10O4	Hydroxycinnamic acids	1.20992	1.0902	0.0770268	1.07843e+06	1.08456e+06	983020	986668	931433	967617
Neg-03504	Negative	7.539	355.104	Feruloyl Hexoside (Isomer of 847)	[M-H]-	C16H20O9	Ferulic acid and derivatives	0.432498	2.13036	0.388547	77387.5	18427.3	14953.2	16146.5	18714.1	17134.4
Pos-01200	Positive	10.123	265.153	Feruloyl Putrescine (Isomer of 1178)	[M+H]+	C14H20N2O3	Ferulic acid and derivatives	0.00487798	1.11132	0.846881	100.853	119.764	90.3802	20.6301	70.9124	188.303
Neg-04234	Negative	13.558	386.963	Fipronil Desulfinyl	[M+Hac-H]-	C12H4Cl2F6N4	Phenylpyrazoles	0.226841	10.1014	0.0706594	5709.63	2779.32	1557.01	246.011	397.518	350.982
Neg-05788	Negative	13.158	450.922	Fipronil Sulfone	[M+Na-2H]-	C12H4Cl2F6N4O2S	Phenylpyrazoles	0.0339778	1.87221	0.63617	1216.91	5.14498	152.134	571.017	157.185	5.79178
Pos-05987	Positive	6.421	551.218	Fissinolide	[M+H-H2O]+	C29H36O8	Limonoids	0.509606	2.37556	0.000705376	19180.2	22196.2	20911.2	9366.06	6912.82	9941.27
Neg-02784	Negative	1.445	319.046	Flavanone Base + 6O	[M-H]-	C15H12O8	Flavanone O-glycosides	0.0473159	1.81636	0.384448	914.827	232.553	402.893	512.336	100.234	240.938
Pos-07223	Positive	10.869	653.139	Flavone Base + 3O, 1Meo, O-HexA-HexA	[M+H]+	C28H28O18	Flavone O-glycosides	0.0245536	0.667588	0.238834	50.4263	137.376	103.292	149.265	101.794	184.98
Pos-05951	Positive	8.886	549.126	Flavone Base + 3O, 1Meo, O-MalonylHex	[2M+H]+	C25H24O14	Flavone O-glycosides	0.838097	23.4218	0.00977414	23638.1	49456.5	35417.2	1362.8	1028.23	2241.91
Neg-10801	Negative	5.539	667.153	Flavone Base + 3O, 2Meo, O-Hex, O-HexA	[M-H]-	C29H32O18	Flavone O-glycosides	0.0583877	0.87851	0.675295	5413.97	2466.51	7169.19	6091.6	6676.94	4362.37
Neg-12768	Negative	7.607	769.189	Flavone Base + 3O, O-HexA, C-Hex, C-Hex	[M-H]-	C33H38O21	Flavone C,C,O-glycosides	0.0233804	0.900743	0.605068	849.482	779.979	845.656	730.135	1235.84	781.89
Pos-08204	Positive	9.003	755.202	Flavonol Base + 3O, O-Hex, O-Hex+C6H9O4	[M+H]+	C33H38O20	Flavonol O-glycosides	0.00671133	1.19268	0.850889	19.3122	312.325	38.7344	160.187	96.0749	54.2755
Neg-13585	Negative	7.727	817.209	Flavonol Base + 4O, 1Meo, O-Hex, O-Hex, O-Hex	[M-H]-	C34H42O23	Flavonol O-glycosides	0.267461	1.13295	0.269112	55091	51677.2	46823.7	53241.1	41230.3	41097.3
Neg-10533	Negative	8.878	655.149	Flavonol Base + 4O, 1Meo, O-Hex-Hex	[2M-H]-	C28H32O18	Flavonol O-glycosides	0.102851	3.36135	0.088252	1379.74	874.647	491.026	523.621	132.126	161.011
Neg-12806	Negative	8.387	771.198	Flavonol Base + 4O, O-Hex-Hex, O-DHex	[M-H]-	C33H40O21	Flavonol O-glycosides	0.735838	34.971	0.000213839	21723.4	27939.3	27012.7	576.66	820.095	795.79
Neg-10237	Negative	3.731	641.133	Flavonol Base + 5O, O-Hex, O-Hex	[M-H]-	C27H30O18	Flavonol O-glycosides	0.00319993	0.993925	0.983531	7694.61	4592.41	3711.02	4071.6	6999.28	5024.95
Pos-06184	Positive	13.524	567.109	Flavonol Base + 6O, O-MalonylHex	[M+H]+	C24H22O16	Flavanol O-glycosides	0.455072	0.166905	0.00104501	1862.55	1782.36	2152.99	13261.5	9437.07	12039.2
Neg-05546	Negative	10.798	440.178	Folic Acid	[M-H]-	C19H19N7O6	Glutamic acid and derivatives	0.997188	0.0757184	0.000303766	3569.32	2899.71	4765.47	55187.8	51082.8	42101.6
Neg-05798	Negative	4.526	451.111	Foramsulfuron	[M-H]-	C17H20N6O7S	Pyrimidinyl-2-sulfonylureas	0.009736	0.96938	0.904771	1708.6	2256.59	2648.18	3203.79	1650.44	1968.05
Pos-01248	Positive	10.818	269.083	Formononetin	[M+H]+	C16H12O4	4'-O-methylisoflavones	0.255811	3.47685	0.0338117	3835.62	7077.8	3823.94	1657.69	988.199	1592.82
Neg-03825	Negative	9.015	369.082	Fraxin	[M-H]-	C16H18O10	Coumarin glycosides	0.169137	4.65507	0.00680956	1271.54	2110.47	1930.53	334.034	555.842	251.363
Neg-01986	Negative	3.729	259.026	Fructose-1-Phosphate	[M-H]-	C6H13O9P	Monosaccharide phosphates	0.0548658	1.3878	0.485691	532.399	1721.51	1827.71	941.163	1467.06	532.844
Neg-00294	Negative	7.705	115.003	Fumaric Acid	[M-H]-	C4H4O4	Organic acids	0.00413356	1.01539	0.974151	3947.47	748.081	5713.95	3701.46	4037.83	2512.47
Pos-04569	Positive	6.398	476.256	Fuziline	[M+H]+	C24H39NO7	Aconitane-type diterpenoid alkaloids	0.474562	1.96498	0.000396942	20313.2	20915.2	22155	12253.1	10360.1	9643.31
Neg-01419	Negative	13.868	209.03	Galactarate	[M-H]-	C6H10O8	Glucuronic acid derivatives	0.596045	0.896691	0.122571	209928	177389	211337	230202	220430	216994
Pos-00700	Positive	10.04	198.098	Galactose	[M+NH4]+	C6H12O6	Hexoses	1.39242	1.65471	0.295799	426974	353644	511570	521241	74722.3	184954
Pos-00172	Positive	13.407	104.072	Gamma-Aminobutyric Acid	[M+H]+	C4H9NO2	Gamma amino acids and derivatives	0.480445	0.792131	0.138823	67536.9	42509	65822.6	77844.6	73532.8	70642.3
Neg-04434	Negative	8.642	395.155	Gamma-Mangostin	[M-H]-	C23H24O6		0.288567	0.097146	0.00850313	271.02	416.744	630.57	2867.5	5599.42	5103.72
Pos-06547	Positive	1.4	593.279	Ganoderic Acid F	[M+Na]+	C32H42O9	Triterpenoids	0.0456697	1.87873	0.369329	341.182	207.825	795.131	440.513	77.7749	197.164
Pos-05344	Positive	0.967	515.304	Ganoderic Acid LM2	[M+H]+	C30H42O7	Triterpenoids	0.00495091	0.885167	0.789631	85.832	31.7021	60.2535	84.9474	92.6437	23.2609
Pos-07381	Positive	0.912	669.311	Garcinolic Acid	[M+K]+	C38H46O9	Pyranoxanthones	0.0422123	0.196292	0.100676	13.9477	34.0504	33.3546	61.8903	115.519	237.04
Neg-03936	Negative	9.528	374.148	Gatifloxacin	[M-H]-	C19H22FN3O4	Quinoline carboxylic acids	0.446204	3.9353	0.00111922	12795.8	10496.8	14036.2	3137.21	2487.62	3860.8
Pos-04738	Positive	4.666	485.254	Gedunol	[M+ACN+H]+	C28H36O7	Limonoids	0.711703	0.77967	0.106327	97150	100398	140483	147751	153600	132206
Neg-02019	Negative	13.078	262.057	Gemcitabine	[M+Hac-H]-	C9H11F2N3O4	Pyrimidine 2'-deoxyribonucleosides	0.0419145	0.729384	0.495669	211.031	527.875	1097.46	548.447	1088.9	880.35
[truncated: 27,017 more rows]

## Sheet: Xiangcheng vs Huyou
Alignment ID	ESI Mode	RT(min)	m/z	Metabolite name	Adduct type	Formula	Ontology	VIP	FC	P.value	19-1	19-2	19-3	TJY-1	TJY-2	TJY-3
[truncated: 27,555 more rows]

[truncated: 1 more sheets: Hongju vs Xiangcheng]
